# Supplementary material for: Epigenetic alterations affecting hematopoietic regulatory networks as drivers of mixed myeloid/lymphoid leukemia
Source: Nat Commun. 2024 Jul 7;15:5693. doi: 10.1038/s41467-024-49811-y (PMC11228033; doi:10.1038/s41467-024-49811-y)
Supplement: Supplementary file 5 — Supplementary Code 1 [file 41467_2024_49811_MOESM5_ESM.zip]

Archive with 17 entries (17 files):
- atac_analysis.R
- chiptf_analysis.R
- cibersort_analysis.R
- CIMP_analysis3.R
- CIMP_CTCF_Effect.R
- CIMP_epigenetics_clustering.R
- CIMP_mcip_rnaseq3.R
- cimp_project_functions.R
- CIMP_signature_analysis.R
- epic_array.R
- epigenetic_integration.R
- get_jaspar_matrices.R
- hic_data_analysis2.R
- histone_marks_analysis.R
- MCIP_analysis.R
- metanalysis_ETP_MPAL.R
- plot_cnv_cimp.R
