# Supplementary material for: Epigenetic alterations affecting hematopoietic regulatory networks as drivers of mixed myeloid/lymphoid leukemia
Source: Nat Commun. 2024 Jul 7;15:5693. doi: 10.1038/s41467-024-49811-y (PMC11228033; doi:10.1038/s41467-024-49811-y)
Supplement: Supplementary file 5 — Supplementary Code 1 [file 41467_2024_49811_MOESM5_ESM.zip › atac_analysis.R]

libs <- c('data.table','BSgenome.Hsapiens.UCSC.hg19','chromVAR','parallel',
          'tidyr','DiffBind','openxlsx',"cowplot","TFBSTools",'universalmotif','motifmatchr')
sapply(libs,function(x)require(x,character.only = T))

dir.create("/data/claudia_gebhard/CIMP/ATAC/analysis/chromvar")

metadata <- data.frame(
  fread('/data/claudia_gebhard/CIMP/metadata/metadata_combined.csv',sep=',',header=T),row.names="Patient_ID")
metadata$Disease <- factor(metadata$Disease,levels=c("CIMP","AML","T-ALL","MPAL","B-ALL","T_LBL","NHL","CD34",
                                                     "Monocytes","Granulocytes","T-cells","B-cells"))

# MEMES guide: https://snystrom.github.io/memes-manual/articles/integrative_analysis.html

#===============================================================================
# ChromVAR - TF enrichment
#===============================================================================

## Read and filter data
# Instead of making new counts, load those from DiffBind
load("/data/claudia_gebhard/CIMP/ATAC/analysis/DiffBind_ATAC_reduced/DiffBind_object.RData")
atac.counts <- dba.count(diffobject,peaks=NULL,score = DBA_SCORE_READS,summits=F)
atac.counts <- dba.peakset(atac.counts,bRetrieve=T)
atac.peaks <- granges(atac.counts)
atac.counts <- mcols(atac.counts)
colnames(atac.counts) <- diffobject$samples$SampleID

fragment_counts <- SummarizedExperiment(assays = list(counts = as.matrix(atac.counts)),
                                        rowRanges = atac.peaks,
                                        colData=list(depth=as.integer(diffobject$class[8,]),
                                                     condition=diffobject$samples$Condition))

fragment_counts <- addGCBias(fragment_counts, genome = BSgenome.Hsapiens.UCSC.hg19)
counts_filtered <- filterPeaks(fragment_counts, non_overlapping = TRUE)

atac.metadata <- metadata[colnames(fragment_counts),c('Disease','Subtype')]

## Motif detection

# https://bioconductor.org/packages/devel/bioc/vignettes/memes/inst/doc/tidy_motifs.html
# PFMatrixList <- getMatrixSet(JASPAR2020, list(species=9606)) # 633

# Check only expressed / not used 
tpm.rna <- fread("/data/claudia_gebhard/CIMP/RNA/new/salmon/gencode/summary_salmon_tpm_CIMP+ALL+AML.txt")
tpm.rna$Id <- gsub("\\.[0-9_]+","",tpm.rna$Id)
max.tpm <- apply(tpm.rna[,-c(1,2)],1,max)
rna.expressed <- unique(tpm.rna$Symbol[max.tpm > 2])

load("/data/roger/resources/jaspar_human_annotated.RData")
pwm_jaspar_dt <- pwm_jaspar %>% to_df() %>% .[,(c('name','altname','class','family','motif'))] %>%
  mutate(family=gsub(" factors","",family)) %>% dplyr::rename(ID=altname) %>% data.table()
pwm_jaspar_exp <- pwm_jaspar[pwm_jaspar_dt$name %in% rna.expressed]

motif_ix <- matchMotifs(pwm_jaspar_exp , counts_filtered, genome = BSgenome.Hsapiens.UCSC.hg19)

## Calculate deviations for motifs
# For each motif (rows) there is a value for each cell or sample (columns) representing how different the accessibility 
# for peaks with that motif or annotation is from the expectation based on all cells being equal, corrected for biases.
# The absolute value of the deviation scores will be correlated with the read depth as with more reads, 
# there can be more confidence that the difference in accessibility from the expecation is greater than would occur by chance.

#dev <- computeDeviations(object = counts_filtered, annotations = motif_ix)
#saveRDS(dev,file="/data/claudia_gebhard//CIMP/analysis/chromvar/deviations_chromvar.RDS")
dev <- readRDS("/data/claudia_gebhard//CIMP/analysis/chromvar/deviations_chromvar.RDS")

# Correlation heatmap between deviation scores
sample_cor <- getSampleCorrelation(dev)
cols.per.category <- sapply(c('Disease','Subtype'),function(x)na.omit(palette.cimp[as.character(unique(atac.metadata[[x]]))]))
ha = HeatmapAnnotation(df = atac.metadata, col = cols.per.category,show_annotation_name=T,
                       border=T,annotation_name_gp = gpar(fontsize=10))
pdf("/data/claudia_gebhard/CIMP/analysis/chromvar/MotifDeviation_cor_heatmap.pdf",width=10,height=8)
Heatmap(sample_cor,top_annotation=ha,clustering_distance_columns =  as.dist(1-sample_cor),
        clustering_distance_rows=  as.dist(1-sample_cor),column_names_gp = grid::gpar(fontsize = 8),
        row_names_gp = grid::gpar(fontsize = 8),name='Pearson correlation',col=rev(brewer.pal(n = 7, name = "PuOr"))) 
dev.off()

pdf("/data/claudia_gebhard/CIMP/analysis/chromvar/MotifDeviation_TSNE.pdf",width=9,height=7)
tsne_results <- deviationsTsne(dev, threshold = 1.5, perplexity = 10)
ggplot.tsne(tsne_results,fac=atac.metadata$Subtype) +
  scale_colour_manual(values=palette.cimp[as.character(unique(atac.metadata$Subtype))],name="Group") + 
  theme_clusters
dev.off()

## Calculate variability per motif -- Fig S8A
variability <- as.data.table(computeVariability(dev),keep.rownames = 'altname')

pdf("/data/claudia_gebhard/CIMP/analysis/chromvar/ChromVAR_Variability.pdf",width=12,height=7)
variability %>% arrange(desc(variability)) %>% mutate(n=1:nrow(.)) %>%
  ggplot(aes(x=n,y=variability,label=name,color=variability)) +  geom_errorbar(aes(ymin=bootstrap_lower_bound,
                                                                                   ymax=bootstrap_upper_bound)) + geom_point() + 
  geom_text_repel(data=. %>% head(30),aes(x=n,y=bootstrap_upper_bound),nudge_y=1) + theme_Publication2() + 
  labs(x="Sorted TFs",y="ATAC-seq variability") + scale_color_viridis_c(guide='none')
dev.off()

pdf("/data/claudia_gebhard/CIMP/analysis/chromvar/ChromVAR_Variability_top40.pdf",width=12,height=7)
variability %>% arrange(desc(variability)) %>% head(40) %>% mutate(n=1:nrow(.)) %>%
  ggplot(aes(x=n,y=variability,label=name,color=variability)) +  geom_errorbar(aes(ymin=bootstrap_lower_bound,
                     ymax=bootstrap_upper_bound)) + geom_point() + 
  geom_text_repel(aes(x=n,y=bootstrap_upper_bound),nudge_y=1) + theme_Publication2() + 
  labs(x="Sorted TFs",y="ATAC-seq variability") + scale_color_viridis_c(guide='none')
dev.off()

dev.zscores <- deviationScores(dev)
row.names(dev.zscores) <- pwm_jaspar_dt$name[match(row.names(dev.zscores),pwm_jaspar_dt$ID)]
pdf("/data/claudia_gebhard/CIMP/analysis/chromvar/ChromVAR_Heatmap_Variable100.pdf",width=12,height=10)
Heatmap(dev.zscores[head(variability[order(variability,decreasing=T)],100)$name,],top_annotation = ha,
        column_names_gp = grid::gpar(fontsize = 8), row_names_gp = grid::gpar(fontsize = 8),
        column_order = row.names(atac.metadata %>% arrange(Disease,Subtype)),name='Z-score')
dev.off()

# Similarity between motifs
inv_tsne_results <- deviationsTsne(dev, threshold = 1.5, perplexity = 8, 
                                   what = "annotations", shiny = FALSE)
inv_tsne_results <- merge(inv_tsne_results,variability[,'name',drop=F],by='row.names')
pdf("/data/claudia_gebhard/CIMP/analysis/chromvar/chromvar_motif_tsne.pdf",width=8,height=8)
ggplot(inv_tsne_results, aes(x = Dim1, y = Dim2)) + geom_point() + theme_Publication2() + 
  geom_text_repel(data=inv_tsne_results[grep("CEBP|KLF|FOS|CTCF",inv_tsne_results$name),],aes(label=name))
dev.off()

## Differential deviations and variability -- Fig 5B, S8B

diff_accessibility <- function(dev,groups,table.motifs) {
  diffdev <- t(apply(assay(dev),1,FUN=function(row){
      wil <- wilcox.test(x=row[which(colData(dev)$condition==groups[1])],
                         y=row[which(colData(dev)$condition==groups[2])])$p.value
      fc <- mean(row[which(colData(dev)$condition==groups[1])])-mean(row[which(colData(dev)$condition==groups[2])])
      return(c(wil,fc))})
      )
  diffdev <- data.table(diffdev,keep.rownames='ID')[,.(ID,p.value=V1,diff=V2)]
  diffdev$FDR <- p.adjust(diffdev$p.value)
  data.table(merge(diffdev,table.motifs,by='ID',sort=F,all.x=T))
}

#diff_acc <- differentialDeviations(dev,"condition",parametric=F)
# Note that this function simply computes a T-test/ANOVA (param) or Wilcox/Kruskal (non-param) like this:
kruskal.test(list(assay(dev)[2,which(colData(dev)$condition=="CIMP")],assay(dev)[2,which(colData(dev)$condition=="AML")],
                  assay(dev)[2,which(colData(dev)$condition=="T-ALL")]))

# CIMP vs AML 
diffacc.cimpvsaml <- diff_accessibility(dev,groups=c("CIMP","AML"),pwm_jaspar_dt)
pdf('/data/claudia_gebhard/CIMP/analysis/chromvar/ChromVAR_CIMPvsAML.pdf',width=5.5,height=5.6)
ggvolcano(diffacc.cimpvsaml,c.fc = 'diff',c.sig='p.value',c.gene='name',lfcthres = 0.02, sigthres=0.01, labels = T,top=30,even = T) +
  theme_Publication2() + theme(legend.position="none",axis.title=element_text(size=12)) + labs(x="Differential TFBS accessibility") +
  scale_colour_manual(values=c("Downregulated"=scale.changes[['Loss']],"Upregulated"=scale.changes[['Gain']],
                               'Not significant'=scale.changes['No change'])) 
dev.off()

top50.cimpvsaml <- dev.zscores[tail(diffacc.cimpvsaml[p.value < 0.05,.SD[which.min(p.value)],by=name][order(abs(diff))],50)$name,]
pdf('/data/claudia_gebhard/CIMP/analysis/chromvar/ChromVAR_Heatmap_CIMPvsAML.pdf',width=7,height=6.5)
draw(Heatmap(top50.cimpvsaml,top_annotation = ha,column_names_gp = grid::gpar(fontsize = 8),
             row_names_gp = grid::gpar(fontsize = 8),name='Z-score',show_column_names = F),merge_legend=T)
dev.off()

# CIMP vs T-ALL
diffacc.cimpvstall <- diff_accessibility(dev,groups=c("CIMP","T-ALL"),pwm_jaspar_dt)
pdf('/data/claudia_gebhard/CIMP/analysis/chromvar/ChromVAR_CIMPvsT-ALL.pdf',width=5.5,height=5.6)
ggvolcano(diffacc.cimpvstall,c.fc = 'diff',c.sig='p.value',c.gene='name',lfcthres = 0.02,sigthres = 0.01, labels = T,top=30,even = T) +
  theme_Publication2() + theme(legend.position="none",axis.title=element_text(size=12)) + labs(x="Differential TFBS accessibility") +
  scale_colour_manual(values=c("Downregulated"=scale.changes[['Loss']],"Upregulated"=scale.changes[['Gain']],
                               'Not significant'=scale.changes['No change'])) 
dev.off()

top50.cimpvstall <- dev.zscores[tail(diffacc.cimpvstall[p.value < 0.05,.SD[which.min(p.value)],by=name][order(abs(diff))],50)$name,]
pdf('/data/claudia_gebhard/CIMP/analysis/chromvar/ChromVAR_Heatmap_CIMPvsTALL.pdf',width=7,height=6.5)
draw(Heatmap(top50.cimpvstall,top_annotation = ha,column_names_gp = grid::gpar(fontsize = 8),
             row_names_gp = grid::gpar(fontsize = 8),name='Z-score',show_column_names = F),merge_legend=T)
dev.off()

# AML vs T-ALL
diffacc.amlvstall <- diff_accessibility(dev,groups=c("AML","T-ALL"),pwm_jaspar_dt)
pdf('/data/claudia_gebhard/CIMP/analysis/chromvar/ChromVAR_AMLvsT-ALL.pdf',width=5.5,height=5.6)
ggvolcano(diffacc.amlvstall,c.fc = 'diff',c.sig='p.value',c.gene='name',lfcthres = 0.02,sigthres = 0.01, labels = T,top=30,even = T) +
  theme_Publication2() +  theme(legend.position="none",axis.title=element_text(size=12)) + labs(x="Differential TFBS accessibility") +
  scale_colour_manual(values=c("Downregulated"=scale.changes[['Loss']],"Upregulated"=scale.changes[['Gain']],
                               'Not significant'=scale.changes['No change'])) 
dev.off()

top50.amlvstall <- dev.zscores[tail(diffacc.amlvstall[p.value < 0.05,.SD[which.min(p.value)],by=name][order(abs(diff))],50)$name,]
pdf('/data/claudia_gebhard/CIMP/analysis/chromvar/ChromVAR_Heatmap_AMLvsTALL.pdf',width=7,height=6.5)
draw(Heatmap(top50.amlvstall,top_annotation = ha,column_names_gp = grid::gpar(fontsize = 8),
             row_names_gp = grid::gpar(fontsize = 8),name='Z-score',show_column_names = F),merge_legend=T)
dev.off()

merged.diff <- merge(merge(diffacc.cimpvsaml,diffacc.cimpvstall,by=c('ID','name','family','class'),suffix=c('_CIMPvsAML','CIMPvsT-ALL')),
      diffacc.amlvstall,by=c('ID','name','family','class'))
merged.diff <- merged.diff %>% rename(c(p.value_AMLvsTALL=p.value,diff_AMLvsTALL=diff,FDR_AMLvsTALL=FDR))

# Save supplementary data
openxlsx::write.xlsx(merged.diff,"/data/claudia_gebhard/CIMP/analysis/chromvar/differential_deviations.xlsx")

# Save source data Fig S8B
write.xlsx(list(CIMPvsAML=top50.cimpvsaml,CIMPvsTALL=top50.cimpvstall,AMLvsTALL=top50.amlvstall),
                file="/data/claudia_gebhard/CIMP/paper/source/FigS8B.xlsx",rowNames=T)

## Synergy between motifs -- Fig S8H

top.motifs <- merged.diff[name %in% c("CEBPA","CTCF",'KLF4','GATA3','LEF1','FOS','BACH2','RUNX1',
                                      'GATA2','SPI1','TAL1')][,.SD[which.max(abs(diff_CIMPvsAML))],by=name]

synergy <- getAnnotationSynergy(counts_filtered, motif_ix[,colnames(motif_ix) %in% top.motifs$ID])
colnames(synergy) <- rownames(synergy) <- name(pwm_jaspar_exp)[match(colnames(synergy),ID(pwm_jaspar_exp))]

pdf('/data/claudia_gebhard/CIMP/analysis/chromvar/motif_synergy.pdf',width=7,height=6.5)
Heatmap(synergy, rect_gp = gpar(col = "white", lwd = 2),name='Synergy',
        col=rev(brewer.pal(n = 7, name = "BrBG"))) 
dev.off()

#-------------------------------------------------------------------------------
# Prepare data for footprinting
#-------------------------------------------------------------------------------

pwm_jaspar_out <- pwm_jaspar_dt[name %in% rna.expressed] %>% dplyr::rename(name=ID,altname=name) %>% to_list()

write_jaspar(pwm_jaspar_out,"/data/claudia_gebhard/CIMP/analysis/tobias/motifs_expressed_TF.jaspar",overwrite=T)

# Note that TPM were computed in Salmon using hg38, whereas TOBIAS coordinates are in hg19
# Therefore, we have to map the identifiers to the hg19 version of Gencode v30

motif2gene <- tpm.rna[Symbol %in% pwm_jaspar_dt$name,.(Symbol)]

gencode.30 <- rtracklayer::readGFF("/genomes/homo_sapiens/hg19/transcripts/gencode.v30.gtf")
gencode.30 <- data.table(gencode.30)[gene_type == "protein_coding" & type == "gene",.(gene_id=gsub("\\.[0-9_]*","",gene_id),gene_name)]

motif2gene <- merge(motif2gene,gencode.30,by.x='Symbol',by.y='gene_name',all.x=T)

fwrite(motif2gene,file="/data/claudia_gebhard/CIMP/ATAC/motif2gene.txt",sep='\t',col.names = F)

#===============================================================================
# Integrative analyses
#===============================================================================

#-------------------------------------------------------------------------------
# Positive regulators
#-------------------------------------------------------------------------------

### Identification of positive regulators https://www.archrproject.com/bookdown/identification-of-positive-tf-regulators.html
# Positive regulators: TFs whose gene expression is positively correlated to changes in the accessibility of their corresponding motif
# Correlation greater than 0.5 with an adjusted p-value less than 0.01 

tpm.tf <- tpm.rna[Symbol %in% pwm_jaspar_dt$name & Symbol %in% rna.expressed & Id != "ENSG00000267281", # Remove ATF7 fusion transcript
                  colnames(tpm.rna) %in% c("Symbol",colnames(atac.counts)),with=F]
tpm.tf <- data.frame(tpm.tf,row.names='Symbol',check.names=F)
dev.tf <- merge(data.table(assay(dev,i = "z"),keep.rownames = 'ID'),pwm_jaspar_dt[,.(ID,name)],by='ID')
dev.tf <- dev.tf[,-'ID'][,lapply(.SD,mean),by=name]
dev.tf <- data.frame(dev.tf,row.names='name',check.names = F)[row.names(tpm.tf),colnames(tpm.tf)]

# sanity check
all(colnames(dev.tf) == colnames(tpm.tf));all(row.names(dev.tf) == row.names(tpm.tf))

cor.dev.tpm <- mcmapply(FUN=function(tf) {
  cor.test(as.numeric(tpm.tf[tf,]),as.numeric(dev.tf[tf,]))
},rownames(tpm.tf),SIMPLIFY = F,mc.cores=T
)

cor.dev.tpm <- unique(rbindlist(cor.dev.tpm,idcol='ID')[,.(ID,p.value,r=estimate)])
cor.dev.tpm[order(r,decreasing = T)]

pal <- na.omit(palette.cimp[as.character(unique(atac.metadata$Subtype))])

# Show correlation for a few examples
plot_correlation_tf <- function(tf,metadata,tableOnly=F) {
  
  df <- data.frame(merge(t(dev.tf[tf,]),t(tpm.tf[tf,]),
                         by='row.names',suffixes=c('.atac','.rna')),row.names='Row.names')
  df <- merge(df,atac.metadata,by='row.names')
  colnames(df)[1:3] <- c("sample",'ATAC',"RNA")
  COR <- cor.test(df$ATAC,df$RNA)
  if (tableOnly == T) {
   return(df) 
  }
  ggplot(df,aes(x=ATAC,y=RNA)) + geom_smooth(
    method='lm',fullrange=F,se=F,col='gray20',linetype="dashed",size=0.7) +
    geom_point(aes(color=Subtype)) + theme_Publication() +
    scale_color_manual(values=pal,name="Group") + ggtitle(label = tf,subtitle = sprintf(
      "(cor = %0.01f, p.val = %0.1e)",COR$estimate,COR$p.value)) + theme(
        plot.subtitle=element_text(size=10, hjust=0.5, face="italic", color="black")
      ) + labs(x="TFBS accessibility",y="Gene expression") 
  
}

# Fig 5D
pdf("/data/claudia_gebhard/CIMP/analysis/chromvar/expression_motifs_scatter2.pdf",width=12,height=10)
ggpubr::ggarrange(plot_correlation_tf("LEF1"),plot_correlation_tf("TCF7"),plot_correlation_tf("GATA3"),plot_correlation_tf("EOMES"),
                  plot_correlation_tf("CEBPB"),plot_correlation_tf("SPI1"),plot_correlation_tf("FOS"),plot_correlation_tf("JUN"),
                  plot_correlation_tf("CTCF"),plot_correlation_tf("E2F4"),plot_correlation_tf("KLF16"),plot_correlation_tf("ZBTB7B"),
                  ncol=4,nrow=3,common.legend=T,legend='bottom')
dev.off()

tables.correlation.tf <- mapply(plot_correlation_tf,c("LEF1","TCF7","GATA3","EOMES","CEBPB","SPI1",
                                                      "FOS","JUN","CTCF","E2F4","KLF16","ZBTB7B"),
                                tableOnly=T,USE.NAMES=T,SIMPLIFY=F)

write.xlsx(tables.correlation.tf,'/data/claudia_gebhard/CIMP/paper/source/Fig5D.xlsx')

# Plot correlation and log2FC

plot_activators <- function(cor.table,Rthres=0.2,DEthres=1) {
  # Activators increase their expression together with accessibility    
  cor.table$color <- ifelse(cor.table$r > Rthres & abs(cor.table$DE) > DEthres,
                            ifelse(cor.table$DE > DEthres,"#009192","#b5833b"),'darkgrey')
  
  ggplot(cor.table,aes(x=r,y=DE,color=color)) + geom_point(aes(size = DE == "NS")) + 
    scale_size_manual(values=c(1,0.5)) + scale_colour_identity() + 
    geom_vline(xintercept=c(Rthres), linetype="dashed", color = "black", size=0.2) +
    geom_hline(yintercept=c(DEthres,-DEthres), linetype="dashed", color = "black",size=0.2) +
    theme_Publication2() + theme(legend.position = "none") +
    geom_text_repel(data=cor.table[color != "darkgrey"], aes(x=r,y=DE,label=ID),color="black",size=3) +
    labs(x="Correlation coefficient")
  #geom_point(data=data.even,aes(x=get(FDR_METH),y=get(FDR_RNA)), shape=21,size=3,color="black")
  
}

rna.sum <- data.table(read.xlsx("/data/claudia_gebhard/CIMP/analysis/meth_expression/DiffGeneExpressionDESeq2.xlsx"))

cor.de.AML <- merge(cor.dev.tpm,rna.sum[,.(ID=symbol,DE=log2FoldChange_AML)]) 
cor.de.TALL <- merge(cor.dev.tpm,rna.sum[,.(ID=symbol,DE=log2FoldChange_TALL)]) 

pdf("/data/claudia_gebhard/CIMP/analysis/chromvar/correlation_DE.pdf",width=11,height=6)
plot_grid(plot_activators(cor.de.AML) + labs(y="Differential expression CIMP vs AML") + ylim(c(-5,5)),
          plot_activators(cor.de.TALL) + labs(y="Differential expression CIMP vs T-ALL") + ylim(c(-5,5)))
dev.off()

write.xlsx(cor.dev.tpm,"/data/claudia_gebhard/CIMP/analysis/chromvar/correlation_dev_tpm.xlsx")

#-------------------------------------------------------------------------------
# Comparison differential accessibility and expression
#-------------------------------------------------------------------------------

## Complex Heatmap -- Fig 5C
variable.motifs <- variability %>% arrange(desc(variability)) %>% head(50) %>% pull(name) %>% unique()

atac.metadata2 <- atac.metadata %>% filter(row.names(atac.metadata) %in% colnames(dev.tf)) %>% arrange(Disease,Subtype)
dev.tf.top <- dev.tf[variable.motifs,row.names(atac.metadata2)]
tpm.tf.top <- tpm.tf[variable.motifs,row.names(atac.metadata2)]

scaled.tpm.tf <- t(scale(t(log2(tpm.tf.top+0.1))))
scaled.tpm.tf [is.na(scaled.tpm.tf)] <- 0 # Equal values cannot be scaled

ha.integrative = HeatmapAnnotation(df = atac.metadata2, col = cols.per.category,show_annotation_name=T,
                       border=T,annotation_name_gp = gpar(fontsize=10))

pdf("/data/claudia_gebhard/CIMP/analysis/chromvar/Heatmap_dev_expression.pdf",width=12,height=6)
Heatmap(dev.tf.top,top_annotation = ha.integrative,cluster_columns=F,
        name="Z-score\n(accessibility)", show_column_names = F) +
  Heatmap(scaled.tpm.tf,top_annotation = ha.integrative,cluster_columns=F,name="Z-score\n(expression)",
          show_row_names = T, show_column_names = F,col=rev(brewer.pal(n = 7, name = "PuOr")))
dev.off()
#  rowAnnotation(link = anno_mark(at = which(row.names(dev.tf) %in% top.motifs$name), 
#                                 labels = top.motifs$name, 
#                                 labels_gp = gpar(fontsize = 10), padding = unit(1, "mm")))

# Combine diffAcc + diffExp

write.xlsx(as.data.frame(dev.tf.top),file='/data/claudia_gebhard/CIMP/paper/source/Fig5C_ATAC.xlsx',rowNames=T)
write.xlsx(as.data.frame(scaled.tpm.tf),file='/data/claudia_gebhard/CIMP/paper/source/Fig5C_RNA.xlsx',rowNames=T)

pdf("/data/claudia_gebhard/CIMP/analysis/chromvar/ChromVAR_DE_CIMPvsAML.pdf",width=6,height=6)
atac.rna.aml <- merge(diffacc.cimpvsaml,rna.sum[,.(name=symbol,DE=log2FoldChange_AML)]) 
starbust.plot(atac.rna.aml,FDR_METH="diff",FDR_RNA="DE",mcipsig = 0.05,rnasig = 1,SYMBOL='name',YLIMS=c(-5,5),XLIMS=c(-0.3,0.3)) +
  labs(x="Differential TFBS accessibility",y="Differential expression")
dev.off()

pdf("/data/claudia_gebhard/CIMP/analysis/chromvar/ChromVAR_DE_CIMPvsTALL.pdf",width=6,height=6)
atac.rna.tall <- merge(diffacc.cimpvstall,rna.sum[,.(name=symbol,DE=log2FoldChange_TALL)]) 
starbust.plot(atac.rna.tall,FDR_METH="diff",FDR_RNA="DE",mcipsig = 0.05,rnasig = 1,SYMBOL='name',YLIMS=c(-5,5),XLIMS=c(-0.3,0.3)) +
  labs(x="Differential TFBS accessibility",y="Differential expression")
dev.off()

#-------------------------------------------------------------------------------
# Visualization of TOBIAS data
#-------------------------------------------------------------------------------

## Volcano plot

tobias.cimp_aml <- fread("/data/claudia_gebhard/CIMP/analysis/tobias/CIMP_AML/bindetect/CIMP_results.txt")
colnames(tobias.cimp_aml) <- gsub("\\w+_footprints_\\w+_footprints_","",colnames(tobias.cimp_aml))

pdf('/data/claudia_gebhard/CIMP/analysis/tobias/Volcano_CIMP_AML.pdf',width=5.5,height=5.6)
ggvolcano(tobias.cimp_aml,c.sig='pvalue',c.fc = 'change',c.gene='name',lfcthres = 0.2,sizeP=1.5,alphaP=0.8,top=25,even = T) +
  scale_colour_manual(values=c("Downregulated"=scale.changes[['Loss']],"Upregulated"=scale.changes[['Gain']],
                               'Not significant'=scale.changes['No change'])) + theme_Publication2() + 
  theme(legend.position="none",axis.title=element_text(size=12)) 
dev.off()

tobias.cimp_tall <- fread("/data/claudia_gebhard/CIMP/analysis/tobias/CIMP_T-ALL/bindetect/CIMP_results.txt")
colnames(tobias.cimp_tall) <- gsub("[A-Z\\-]+_footprints_[A-Z\\-]+_footprints_","",colnames(tobias.cimp_tall))

pdf('/data/claudia_gebhard/CIMP/analysis/tobias/Volcano_CIMP_T-ALL.pdf',width=5.5,height=5.6)
ggvolcano(tobias.cimp_tall,c.sig='pvalue',c.fc = 'change',c.gene='name',lfcthres = 0.2,sizeP=1.5,alphaP=0.8,top=30,even = T) +
  scale_colour_manual(values=c("Downregulated"=scale.changes[['Loss']],"Upregulated"=scale.changes[['Gain']],
                               'Not significant'=scale.changes['No change'])) + theme_Publication2() + 
  theme(legend.position="none",axis.title=element_text(size=12)) 
dev.off()

tobias.cimp_amlvstall <- fread("/data/claudia_gebhard/CIMP/analysis/tobias/AML_T-ALL/bindetect/AML_results.txt")
colnames(tobias.cimp_amlvstall) <- gsub("[A-Z\\-]+_footprints_[A-Z\\-]+_footprints_","",colnames(tobias.cimp_amlvstall))

pdf('/data/claudia_gebhard/CIMP/analysis/tobias/Volcano_AML_T-ALL.pdf',width=5.5,height=5.6)
ggvolcano(tobias.cimp_amlvstall,c.sig='pvalue',c.fc = 'change',c.gene='name',lfcthres = 0.2,sizeP=1.5,alphaP=0.8,top=25,even = T) +
  scale_colour_manual(values=c("Downregulated"=scale.changes[['Loss']],"Upregulated"=scale.changes[['Gain']],
                               'Not significant'=scale.changes['No change'])) + theme_Publication2() + 
  theme(legend.position="none",axis.title=element_text(size=12)) 
dev.off()

#-------------------------------------------------------------------------------
# Footprinting and methylation tracks
#-------------------------------------------------------------------------------

sapply(c("biomaRt","Gviz","GenomicInteractions"),library,character.only=T)

AML.ids <- rownames(metadata[metadata$Disease == "AML",])
CIMP.ids <- rownames(metadata[metadata$Disease == "CIMP",])
TALL.ids <- rownames(metadata[metadata$Disease == "T-ALL",])

# MCIP-seq tracks
CIMP.mcip <- list.files("/data/claudia_gebhard/CIMP/MCIp/CIMP/bigwig/",pattern='RPKM.bigwig',full.names = T)[1:8]
AML.mcip <- list.files("/data/claudia_gebhard/CIMP/MCIp/AML/bigwig/",pattern='RPKM.bigwig',full.names = T)[1:8]
TALL.mcip <- list.files("/data/claudia_gebhard/CIMP/MCIp/TALL/bigwig/",pattern='RPKM.bigwig',full.names = T)[1:8]

samples.mcip = list(CIMP=CIMP.mcip,AML=AML.mcip,TALL=TALL.mcip)

# Obtain H3K27ac tracks
CIMP.h3k27 <- Filter(length,sapply(CIMP.ids,function(x)grep("Input",list.files("/data/claudia_gebhard/CIMP/chip_h3k27ac/bigwig/",
                                                                               pattern=sprintf("%s.*RPKM",x),full.names=T),value=T,invert=T)))
AML.h3k27 <-  Filter(length,sapply(AML.ids,function(x)grep("Input",list.files("/data/bas/1_enhancer_analysis/chip_h3k27ac/All_samples/bigwig/",
                                                                              pattern=sprintf("%s.*RPKM",x),full.names=T),value=T,invert=T)))
TALL.h3k27 <- Filter(length,sapply(TALL.ids,function(x)grep("Input",list.files("/data/claudia_gebhard/CIMP/chip_h3k27ac/bigwig/",
                                                                               pattern=sprintf("%s.*RPKM",x),full.names=T),value=T,invert=T)))

samples.k27ac <- list(CIMP=CIMP.h3k27[1:8],AML=AML.h3k27[1:8],TALL=TALL.h3k27[1:8])

# TOBIAS footprinting results
CIMP.corrected <- "/data/claudia_gebhard/CIMP/analysis/tobias/CIMP_AML/CIMP_corrected.bw"
AML.corrected <- "/data/claudia_gebhard/CIMP/analysis/tobias/CIMP_AML/AML_corrected.bw"

samples.cuts <- list(CIMP=CIMP.corrected,AML=AML.corrected)

CIMP.footprint <- "/data/claudia_gebhard/CIMP/analysis/tobias/CIMP_AML/CIMP_footprints.bw"
AML.footprint <- "/data/claudia_gebhard/CIMP/analysis/tobias/CIMP_AML/AML_footprints.bw"

samples.footprint <- list(CIMP=CIMP.footprint,AML=AML.footprint)

# Retrieve hematopoiesis datasets
mart <- biomaRt::useMart("ensembl", dataset = "hsapiens_gene_ensembl")
go.hematopoiesis <- getBM(attributes=c('hgnc_symbol','go_id'), filters = 'go_parent_term', values = 'GO:0030097', mart = mart)

# Obtain motifs in KLF4 and CEBPA

filter_motifs <- function(motifs.file,clustermotifs.file) {
  
  clustermotifs <- fread(clustermotifs.file)
  motifs <- fread(motifs.file,col.names=c("chr","start","end","id"))
  motifs <- motifs[gsub("_.*","",motifs$id) %in% go.hematopoiesis$hgnc_symbol]
  motifs <- merge(motifs,clustermotifs[,.(id=output_prefix,cluster,name)],all.x=T)
  
  motifs <- motifs |> arrange(start) |> mutate(overlap=ifelse( (start-lag(end)) < 6 & cluster == lag(cluster),T,F))
  return(motifs)

}

motifs.KLF4 <- filter_motifs(motifs.file="/data/claudia_gebhard/CIMP/analysis/tobias/CIMP_AML/motifs_KLF4.bed",
              clustermotifs.file="/data/claudia_gebhard/CIMP/analysis/tobias/CIMP_AML/bindetect/CIMP_results.txt")

motifs.KLF4 <- motifs.KLF4[overlap == F & name %in% c("MYC","EGR1","FLI1","KLF4","KLF1","GATA2","PAX5",
                                                      "CREB1","FOXP1","CEBPA","SPI1","RUNX3","KLF2",
                                                      "IRF1","IRF7","ETV6","FOS","JUNB","IKZF1"),
                 .(chr,start,end,id=name)]

motifs.CEBPA <- filter_motifs(motifs.file="/data/claudia_gebhard/CIMP/analysis/tobias/CIMP_AML/motifs_CEBPA.bed",
               clustermotifs.file="/data/claudia_gebhard/CIMP/analysis/tobias/CIMP_AML/bindetect/CIMP_results.txt")

motifs.CEBPA <- motifs.CEBPA[overlap ==F,.(chr,start,end,id=name)]


load_files <- function(...,CHR,lim=300,color='red',GSUB='',NAME=NULL) {
  
  files <- c(...)
  if (length(files) == 0) {
    return(NULL)
  }
  L <- list()
  for (file in files) {
    # col=NA eliminates the contour line, which means that the 0 line also disappears
    name <- ifelse(is.null(NAME),strsplit(gsub(GSUB,"",basename(file)),"_")[[1]][1],NAME)
    track <- DataTrack(range = file, genome = "hg19",ylim = c(0,lim),chromosome = CHR,name = name,
                       col=color,size=0.4,cex.title=0.6,col.axis='black',background.panel = "white",yTicksAt	=c(0,lim/2,lim),
                       background.title='brown',fill.mountain=c('grey',color),fill='white',fontcolor.title=color)
    if (length(files) > 1) {
      displayPars(track) <- list(alpha=0.7,alpha.title=1,lwd.mountain=0)
    }
    track@name <- name
    L <- append(L,track)
  }
  return(L)
}

create_tracks <- function(mcip,k27,motifs=NULL,footprint,interactions,cuts=NULL,reference.tracks=T,
                          CHR,START,END,GSUB,LIM.MCIP=200,LIM.K27=100,LIM.FP=1) {
  
  if (reference.tracks == T) {
    ref_track <- GenomeAxisTrack(add35=TRUE,add53=TRUE,littleTicks=T,cex=0.8,cex.title=1,size=0.4) # Coordinates
    bands <- fread('/genomes/homo_sapiens/hg19/hg19cytoBand.txt',col.names=c('chrom',"chromStart", "chromEnd", "name", "gieStain"))
    itrack <- IdeogramTrack(genome='hg19',chromosome=CHR,showBandId=T,cex.bands=0.8,cex=1,cex.title=1,bands=bands,size=0.25) # Ideogram, Dl from UCSC
  } else {
    ref_track <- itrack <- NULL
  }
  biomTrack <- BiomartGeneRegionTrack(genome = 'hg19',chromosome=CHR,start=START,end=END,size=0.4,cex.group=0.8,
                                      name="",transcriptAnnotation = "symbol",background.title="brown",
                                      stacking='pack',cex.title=0.8,fontcolor.group='black',just.group='below')
  transcripts <- as.data.table(biomTrack@range)[feature=='protein_coding',.SD[1],by=symbol]$transcript
  biomTrack@range <- biomTrack@range[biomTrack@range$feature %in% c('protein_coding','utr3','utr5') &
                                       biomTrack@range$transcript %in% transcripts ]

  meth.CIMP <- load_files(mcip[["CIMP"]],CHR=CHR,GSUB=GSUB,lim=LIM.MCIP,color=palette.cimp["CIMP"],NAME="CIMP_MCIP")
  meth.AML <- load_files(mcip[["AML"]],CHR=CHR,GSUB=GSUB,lim=LIM.MCIP,color=palette.cimp["AML"],NAME="AML_MCIP")
  k27.CIMP <- load_files(k27[["CIMP"]],CHR=CHR,GSUB=GSUB,lim=LIM.K27,color=palette.cimp["CIMP"],NAME="CIMP_K27")
  k27.AML <- load_files(k27[["AML"]],CHR=CHR,GSUB=GSUB,lim=LIM.K27,color=palette.cimp["AML"],NAME="AML_K27")
  
  if(!is.null(interactions)) {
    gint.all <- makeGenomicInteractionsFromFile(interactions,type='bedpe')
    interactionTrack <- InteractionTrack(gint.all, name = "HiC", chromosome = CHR)
    displayPars(interactionTrack) <- list(anchor.height = 0.05,col.outside="lightblue",plot.anchors=T,
                                          col.anchors.fill ="lightgrey",col.anchors.line = "lightgrey",
                                          lineheight=0.4,size=0.5)
    } else {interactionTrack <- NULL}
  
  #tracks.TALL <- load_files(samples[['TALL']],CHR=CHR,GSUB=GSUB,lim=LIM,color=palette.cimp["T-ALL"],NAME="T-ALL")
  foot.CIMP <- load_files(footprint[['CIMP']],CHR=CHR,lim=LIM.FP,color=palette.cimp["CIMP"],NAME="FP CIMP")
  foot.AML <- load_files(footprint[['AML']],CHR=CHR,lim=LIM.FP,color=palette.cimp["AML"],NAME="FP AML")

  if(!is.null(motifs)) {
    gr.motifs <- makeGRangesFromDataFrame(motifs[start > START & end < END],keep.extra.columns = T)
  } else {
    gr.motifs <- GRanges(c(seqnames=NULL,ranges=NULL,strand=NULL)) 
  }
  cuts.CIMP <- load_files(cuts[['CIMP']],CHR=CHR,lim=LIM.FP,color=palette.cimp["CIMP"],NAME="Cuts CIMP")
  cuts.AML <- load_files(cuts[['AML']],CHR=CHR,lim=LIM.FP,color=palette.cimp["AML"],NAME="Cuts AML")
  
  # motifs
  deTrack <- AnnotationTrack(range = gr.motifs, genome = "hg19",min.height=1,background.title='darkgrey',groupAnnotation = "id",
                             chromosome = CHR,cex.title=0.8, size=0.02*length(gr.motifs),cex=1.1,just.group = "below",name='',
                             fontcolor.feature="black",fill='tan4',col='tan4',fontcolor.item='black')

  plotTracks(c(itrack,ref_track,interactionTrack,OverlayTrack(trackList=meth.CIMP),OverlayTrack(trackList=meth.AML),
               OverlayTrack(trackList=k27.CIMP),OverlayTrack(trackList=k27.AML),foot.CIMP,foot.AML,
               cuts.CIMP,cuts.AML,biomTrack,deTrack),
              from=START,to=END,span=0.01,grid=F,type='polygon',background.title='white')
}

## KLF4 ##
  
pdf("/data/claudia_gebhard/CIMP/analysis/tobias/KLF4_footprint.pdf",height=5,width=6)
create_tracks(mcip=samples.mcip,k27=samples.k27ac,footprint=samples.footprint,
              interactions="/data/claudia_gebhard/CIMP/hic/homer_analyses/merged_groups.loop.2D.bedpe",
              CHR="chr9",START=110242000,END=110420000)
dev.off()
# Zoom-in on KLF4. Careful that if there are too many motifs, it won't work
pdf("/data/claudia_gebhard/CIMP/analysis/tobias/KLF4_promoter_motifs.pdf",height=4.5,width=4)
create_tracks(mcip=samples.mcip,k27=samples.k27ac,footprint=samples.footprint,motifs=motifs.KLF4,cuts=samples.cuts,
              interactions=NULL,CHR="chr9",START=110249300,END=110253000,reference.tracks=F)
dev.off()

pdf("/data/claudia_gebhard/CIMP/analysis/tobias/KLF4_enh1_motifs.pdf",height=3.5,width=4)
create_tracks(mcip=samples.mcip,k27=samples.k27ac,footprint=samples.footprint,motifs=motifs.KLF4,cuts=samples.cuts,
              interactions=NULL,CHR="chr9",START=110397000,END=110402500,reference.tracks = F)
dev.off()

pdf("/data/claudia_gebhard/CIMP/analysis/tobias/KLF4_enh2_motifs.pdf",height=4,width=4)
create_tracks(mcip=samples.mcip,k27=samples.k27ac,footprint=samples.footprint,motifs=motifs.KLF4,cuts=samples.cuts,
              interactions=NULL,CHR="chr9",START=110511500,END=110515000,reference.tracks = F)
dev.off()

## CEBPA ##

pdf("/data/claudia_gebhard/CIMP/analysis/tobias/CEBPA_footprint.pdf",height=5,width=6)
create_tracks(mcip=samples.mcip,k27=samples.k27ac,footprint=samples.footprint,
              interactions="/data/claudia_gebhard/CIMP/hic/homer_analyses/merged_groups.loop.2D.bedpe",
              CHR="chr19",START=33740000,END=33800000,LIM.FP=3)
dev.off()

pdf("/data/claudia_gebhard/CIMP/analysis/tobias/CEBPA_promoter_motifs.pdf",height=4.2,width=4)
create_tracks(mcip=samples.mcip,k27=samples.k27ac,footprint=samples.footprint,motifs=motifs.CEBPA,cuts=samples.cuts,
              interactions=NULL,CHR="chr19",START=33792940,END=33794100,reference.tracks = F,LIM.FP=3)
dev.off()


pdf("/data/claudia_gebhard/CIMP/analysis/tobias/CEBPA_enh42_motifs.pdf",height=4,width=4)
create_tracks(mcip=samples.mcip,k27=samples.k27ac,footprint=samples.footprint,motifs=motifs.CEBPA,cuts=samples.cuts,
              interactions=NULL,CHR="chr19",START=33748000,END=33753500,reference.tracks = F,LIM.FP=3)
dev.off()

pdf("/data/claudia_gebhard/CIMP/analysis/tobias/CEBPA_enh9_motifs.pdf",height=4.2,width=4)
create_tracks(mcip=samples.mcip,k27=samples.k27ac,footprint=samples.footprint,motifs=motifs.CEBPA,cuts=samples.cuts,
              interactions=NULL,CHR="chr19",START=33783500,END=33785100,reference.tracks = F,LIM.FP=3)
dev.off()
