# Supplementary material for: Epigenetic alterations affecting hematopoietic regulatory networks as drivers of mixed myeloid/lymphoid leukemia
Source: Nat Commun. 2024 Jul 7;15:5693. doi: 10.1038/s41467-024-49811-y (PMC11228033; doi:10.1038/s41467-024-49811-y)
Supplement: Supplementary file 5 — Supplementary Code 1 [file 41467_2024_49811_MOESM5_ESM.zip › chiptf_analysis.R]

library(EnrichedHeatmap)
library(data.table)
library(DiffBind)
source("~/scripts/genomics_functions.R")
source("~/scripts/specific/cimp/cimp_project_functions.R")
BPPARAM = BiocParallel::MulticoreParam(workers=15)

dba.onlyStandard <- function(DBA) {
  
  # Returns the peaks filtered by blacklist
  DBA$peaks <- lapply(DBA$peaks,function(peakset){
    standard <- keepStandardChromosomes(GRanges(peakset),pruning.mode = "coarse")
    standard <- data.frame(standard)[,-c(4,5)]
    standard[,1] <- as.character(standard[,1]) # Add this line to keep the correct coordinates
    return(standard)
  })
  return(DBA)
}

merge_peaks <- function(files) {
  
  peakList <- sapply(files,function(x) {
    dt <- fread(x,col.names=c("chr","start","end","name","length","summit","pileup","pvalue","fc","qvalue"))
    keepStandardChromosomes(makeGRangesFromDataFrame(dt),pruning.mode = 'coarse')
  })
  return(peakList)
}


# Genome annotation
GTF <- as.data.table(rtracklayer::import.gff("/genomes/homo_sapiens/hg19/transcripts/gencode.v30.gtf.gz"))
genes <- makeGRangesFromDataFrame(GTF[(gene_type == "protein_coding") & type == "gene",
                                      c('seqnames','start','end','strand','gene_name')],keep.extra.columns = T) # lncRNA gives too much garbage
names(genes) <- genes$gene_name
tss <- promoters(genes,upstream = 250,downstream = 250)

# Prepare for DiffBind
setwd("/data/claudia_gebhard/CIMP/chip_tfs/")
ssheet <- fread("/data/claudia_gebhard/CIMP/chip_tfs/DBsheet_TF.csv")

# Import Metadata
metadata <- data.frame(
  fread('/data/claudia_gebhard/CIMP/metadata/metadata_combined.csv',sep=',',header=T),row.names="Patient_ID")
metadata$Disease <- factor(metadata$Disease,levels=c("CIMP","AML","T-ALL","MPAL","B-ALL","T_LBL","NHL","CD34",
                                                     "Monocytes","Granulocytes","T-cells","B-cells"))

#---------------------------------------------------------------------------------------------------
# Genome-wide analyses
#---------------------------------------------------------------------------------------------------

# allPeaks <- list.files("/work/demux/240316_A00383_0632_AHNLGTDMXY/Ruud_Delwel_CIMP/peaks",full.names=T,pattern='*fil.narrowPeak')
# names(allPeaks) <- gsub("([A-Z0-9]+_[A-Z0-9]+)_.*","\\1",basename(allPeaks))
# 
# cebpa.granges <- merge_peaks(cebpa.peaks)
# cebpa.reduced <- reduce(unlist(as(cebpa.granges,"GRangesList")))

allBw <- list.files("/data/claudia_gebhard/CIMP/chip_tfs/bigwig/",full.names=T,pattern='(CEBPA|PU1|TCF7).*bigwig')
names(allBw) <- gsub("[A-Z0-9]+_([A-Z0-9]+)_.*","\\1",basename(allBw))
# Sort as CIMP,AML,T-ALL

create_dbo <- function(ssheet,TF,compare) {
  # We eliminate many dubioous peaks with strict filtering
  DBO <- dba(sampleSheet=ssheet[Factor == TF],filter=10,scoreCol=9)
  DBO <- dba(dba.onlyStandard(DBO),minOverlap=1,filter=10)
  #DBO <- dba.blacklist(DBO,cores=30,blacklist=DBA_BLACKLIST_HG19,greylist = F)
  DBO <- dba.count(DBO,bParallel=T,summit=FALSE,score=DBA_SCORE_NORMALIZED,minOverlap=1,mapQCth=20)
  # We normalize by library size because RiP would inflate samples that have low FRiP, when in reality
  # this just means they have no CEBPA
  DBO <- dba.normalize(DBO,normalize=DBA_NORM_LIB,background=F,
                            library=DBA_LIBSIZE_FULL,libFun=mean,method=DBA_ALL_METHODS)
  DBO <- dba.contrast(DBO,design="~Condition",contrast=c("Condition","CIMP","AML"))
  DBO <- dba.contrast(DBO,design="~Condition",contrast=c("Condition","CIMP","TALL"))
  DBO <- dba.analyze(DBO)
  return(DBO)
}

plot_enrichment <- function(DBO,allBw,TF,sortPanels=c("AML","CIMP","T-ALL"),sortPeaks=c(NA,"sum","mean","AML","TALL"),
                            peakSel=c("diff",'var'),reverse=F,nTop=5000,extendPeaks=500) {
  sortPeaks <- match.arg(sortPeaks)
  peakSel <-  match.arg(peakSel)
  if (peakSel == 'diff') {
    combined <- combine_diffbind(DBO,genes)[p.value_CIMPvsAML < 0.01 | p.value_CIMPvsTALL < 0.01]
    DBpeaks <- makeGRangesFromDataFrame(combined[,.(seqnames,start,end)])
    if (!is.na(sortPeaks) & sortPeaks %in% (c("AML","T-ALL"))) {
      message(sprintf("Rows sorted by %s",sortPeaks))
      ROW_ORDER <-  order(combined[[sprintf("Fold_CIMPvs%s",sortPeaks)]],decreasing=ifelse(reverse==T,F,T))
    }
  } else if (peakSel == 'var') {
    db.mat <- dba.peakset(DBO, bRetrieve=TRUE)
    DBpeaks <- db.mat[order(genefilter::rowVars(as.matrix(mcols(db.mat))),decreasing=T)[1:nTop],]
    if (!is.na(sortPeaks)) {
      message(sprintf("Rows sorted by %s",sortPeaks))
      if (sortPeaks == "sum") {
        ROW_ORDER <- order(rowSums(as.matrix(mcols(DBpeaks))),decreasing=ifelse(reverse==T,F,T))  
      } else if (sortPeaks == 'mean') {
        ROW_ORDER <- order(rowMeans(as.matrix(mcols(DBpeaks))),decreasing=ifelse(reverse==T,F,T))  
      }
      
    }
  }
  
  allBw <- allBw[order(match(metadata[names(allBw),"Disease"],sortPanels))]
  tf.bw <- grep(TF,allBw,value=T)
  
  normMatrices.tf <- normalize_matrices(DBpeaks,tf.bw,ExtendSize=extendPeaks,CORES=20)
  
  # By default, rows are ordered according to their score. We can change that
  ht_list <- NULL
  used_names <- NULL
  for (n in 1:length(tf.bw)) {
    ROOT_NAME=as.character(metadata[gsub(".*_(.*)","\\1",names(tf.bw)[n]),"Disease"]) 
    col <- palette.cimp[ROOT_NAME]; NAME=paste0(ROOT_NAME," MCIP-seq")
    # col_fun <- circlize::colorRamp2(quantile(normMatrices.cebpa[[n]],c(0,0.95)), 
    #                                 c(met.brewer("Hiroshige",8)[8],met.brewer("Hiroshige",8)[3]))
    col_fun = circlize::colorRamp2(quantile(normMatrices.tf[[n]], c(0.04, .97)),
                                   c("white", colorspace::darken(col,0.1)))
    extend_label <- ifelse(extendPeaks < 1000,sprintf("%s bp",extendPeaks),sprintf("%s kb",extendPeaks/1000))
    axis_name = c(extend_label, "0", extend_label)
    if(!exists("ROW_ORDER")) {
      ROW_ORDER <- order(enriched_score(normMatrices.tf[[n]]), decreasing = ifelse(reverse==T,F,T)) 
    }
    EH <- EnrichedHeatmap( mat = normMatrices.tf[[n]],  pos_line = T,border = T,
                           col = col_fun, column_title = names(tf.bw)[n],axis_name_rot = 0,
                           column_title_gp = gpar(fontsize = 10, fontfamily = "sans",col=col),
                           use_raster = TRUE, raster_quality = 10, raster_device = "png",raster_resize_mat=F,
                           row_order=ROW_ORDER,
                           rect_gp = gpar(col = "transparent"),
                           show_heatmap_legend = F,row_km=1,cluster_rows=F,
                           top_annotation = NULL,
                           #/ Change the axis name
                           axis_name = axis_name, axis_name_gp = gpar(fontsize = 8) )
    #used_names <- c(used_names,NAME)
    ht_list <- ht_list + EH
  }
  
  draw(ht_list)
  
}

theme_volcano <- list(theme_others,scale_colour_manual(values=c("Downregulated"=scale.changes[['Loss']],"Upregulated"=scale.changes[['Gain']],
                                             'Not significant'=scale.changes['No change'])),theme(legend.position = "none"),
                      theme(panel.grid.major = element_blank(),aspect.ratio=1))

theme_barplot <- list(scale_fill_manual(values=c(scale.changes[5],scale.changes[2],scale.changes[3])),
  scale_x_discrete(labels=c("Gain","Loss",'NS'="No change")))

## CEBPA
#db.cebpa <- create_dbo(ssheet,TF='CEBPA')
cebpaDiff <- combine_diffbind(db.cebpa,genes,normalized=F)
pdf("/data/claudia_gebhard/CIMP/chip_tfs/analysis/volcano_CEBPA_CIMPvsAML.pdf",width=7,height=7)
ggvolcano(cebpaDiff,c.fc='Fold_CIMPvsAML',c.sig='p.value_CIMPvsAML',c.gene='symbol',sigthres=0.01,lfcthres = 2,
          geneLabels = T,nLabels=20,sizeP=2,alphaP=0.7,nsHex=T,main='CEBPA CIMP vs AML') + theme_volcano
dev.off()
pdf("/data/claudia_gebhard/CIMP/chip_tfs/analysis/volcano_CEBPA_CIMPvsTALL.pdf",width=7,height=7)
ggvolcano(cebpaDiff,c.fc='Fold_CIMPvsTALL',c.sig='p.value_CIMPvsTALL',c.gene='symbol',sigthres=0.01,lfcthres = 2,
          geneLabels = T,nLabels=20,sizeP=2,alphaP=0.7,nsHex=T,main='CEBPA CIMP vs T-ALL') + theme_volcano 
dev.off()

pdf("/data/claudia_gebhard/CIMP/chip_tfs/analysis/barplot_CEBPA.pdf",width=6.5,height=4)
grid::grid.draw(replace_facet_color(dba.barplot(db.cebpa,contrasts=c(1,2),bUsePval = T,sigThreshold = 0.01) + 
                                      labs(x="Change in CEBPA binding") + theme_barplot,
                                    fills=palette.cimp[c("AML","T-ALL")],named=F))
dev.off()

# dba.volcano(db.cebpa,contrast=c("CIMP","AML"),c.sig='p.value',lfcthres=2,sigthres=0.05) 
pdf("/data/claudia_gebhard/CIMP/chip_tfs/analysis/tornado_CEBPA_diff.pdf",width=6,height=8)
plot_enrichment(db.cebpa,allBw,'CEBPA',sortPanels=c("CIMP","AML","T-ALL"),extendPeaks=1000,sortPeaks='AML',peakSel='diff',reverse=T)
dev.off()
pdf("/data/claudia_gebhard/CIMP/chip_tfs/analysis/tornado_CEBPA_var500.pdf",width=6,height=8)
plot_enrichment(db.cebpa,allBw,'CEBPA',sortPanels=c("CIMP","AML","T-ALL"),extendPeaks=1000,sortPeaks='sum',peakSel='var')
dev.off()

## PU.1
#db.pu1 <- create_dbo(ssheet,TF='PU1')
pu1Diff <- combine_diffbind(db.pu1,genes,normalized=F)
pdf("/data/claudia_gebhard/CIMP/chip_tfs/analysis/volcano_PU1_CIMPvsTALL.pdf",width=7,height=7)
ggvolcano(pu1Diff,c.fc='Fold_CIMPvsTALL',c.sig='p.value_CIMPvsTALL',c.gene='symbol',sigthres=0.01,lfcthres = 2,
          geneLabels =T ,nLabels=20,sizeP=2,alphaP=0.7,nsHex=T,main='PU.1 CIMP vs T-ALL') + theme_volcano
dev.off()
pdf("/data/claudia_gebhard/CIMP/chip_tfs/analysis/volcano_PU1_CIMPvsAML.pdf",width=7,height=7)
ggvolcano(pu1Diff,c.fc='Fold_CIMPvsAML',c.sig='p.value_CIMPvsAML',c.gene='symbol',sigthres=0.01,lfcthres = 2,
          geneLabels =T ,nLabels=20,sizeP=2,alphaP=0.7,nsHex=T,main='PU.1 CIMP vs AML') + theme_volcano
dev.off()

pdf("/data/claudia_gebhard/CIMP/chip_tfs/analysis/barplot_PU1.pdf",width=6.5,height=4)
grid::grid.draw(replace_facet_color(dba.barplot(db.pu1,contrasts=c(1,2),bUsePval = T,sigThreshold = 0.01) + 
                                      labs(x="Change in SPI1 binding") + theme_barplot,
                                    fills=palette.cimp[c("AML","T-ALL")],named=F))
dev.off()

pdf("/data/claudia_gebhard/CIMP/chip_tfs/analysis/tornado_PU1_diff.pdf",width=6,height=8)
plot_enrichment(db.pu1,allBw,'PU1',sortPanels=c("CIMP","AML","T-ALL"),extendPeaks=1000,sortPeaks='AML',peakSel='diff',reverse=F)
dev.off()
pdf("/data/claudia_gebhard/CIMP/chip_tfs/analysis/  tornado_PU1_var5000.pdf",width=6,height=8)
plot_enrichment(db.pu1,allBw,'PU1',sortPanels=c("CIMP","AML","T-ALL"),extendPeaks=1000,sortPeaks='sum',peakSel='var')
dev.off()

#plot_enrichment(db.pu1,allBw,'PU1',sortBy=c("AML","CIMP","T-ALL"),peakSel='var',nTop=5000)

## TCF7
#db.tcf7 <- create_dbo(ssheet,TF='TCF7')

tcf7Diff <- combine_diffbind(db.tcf7,genes,normalized=F)
pdf("/data/claudia_gebhard/CIMP/chip_tfs/volcano_TCF7_CIMPvsAML.pdf",width=7,height=7)
ggvolcano(tcf7Diff,c.fc='Fold_CIMPvsAML',c.sig='p.value_CIMPvsAML',c.gene='symbol',sigthres=0.01,lfcthres = 2,
          geneLabels = T,nLabels=20,sizeP=2,alphaP=0.7,nsHex=T,main='TCF7 CIMP vs AML') + theme_volcano
dev.off()
pdf("/data/claudia_gebhard/CIMP/chip_tfs/volcano_TCF7_CIMPvsTALL.pdf",width=7,height=7)
ggvolcano(tcf7Diff,c.fc='Fold_CIMPvsTALL',c.sig='p.value_CIMPvsTALL',c.gene='symbol',sigthres=0.01,lfcthres = 2,
          geneLabels = T,nLabels=20,sizeP=2,alphaP=0.7,nsHex=T,main='TCF7 CIMP vs T-ALL') + theme_volcano
dev.off()

pdf("/data/claudia_gebhard/CIMP/chip_tfs/barplot_TCF7.pdf",width=6.5,height=4)
grid::grid.draw(replace_facet_color(dba.barplot(db.tcf7,contrasts=c(1,2),bUsePval = T,sigThreshold = 0.01) + 
                                      labs(x="Change in TCF7 binding") + theme_barplot,
                                    fills=palette.cimp[c("AML","T-ALL")],named=F))
dev.off()

pdf("/data/claudia_gebhard/CIMP/chip_tfs/tornado_TCF7_diff.pdf",width=6,height=8)
plot_enrichment(db.tcf7,allBw,'TCF7',sortPanel=c("CIMP","AML","T-ALL"),extendPeaks=1000,sortPeaks='AML',peakSel='diff',reverse=F)
dev.off()
pdf("/data/claudia_gebhard/CIMP/chip_tfs/tornado_TCF7_var5000.pdf",width=6,height=8)
plot_enrichment(db.tcf7,allBw,'TCF7',sortPanel=c("CIMP","AML","T-ALL"),extendPeaks=1000,sortPeaks='sum',peakSel='var')
dev.off()

## Save Excel file

write.xlsx(list(CEBPA=cebpaDiff[order(p.value_CIMPvsAML)][order(Fold_CIMPvsAML,decreasing=F)],
                PU1=pu1Diff[order(p.value_CIMPvsTALL)][order(Fold_CIMPvsTALL,decreasing=F)],
                TCF7=tcf7Diff[order(p.value_CIMPvsTALL)][order(Fold_CIMPvsTALL,decreasing=F)]),
            file="/data/claudia_gebhard/CIMP/chip_tfs/diffbind_results.xlsx")

#---------------------------------------------------------------------------------------------------
# Genomic tracks
#---------------------------------------------------------------------------------------------------

load_files <- function(...,CHR,lim=300,color='red',GSUB='',NAME=NULL) {
  
  files <- c(...)
  if (length(files) == 0) {
    return(NULL)
  }
  L <- list()
  for (file in files) {
    # col=NA eliminates the contour line, which means that the 0 line also disappears
    name <- ifelse(is.null(NAME),strsplit(gsub(GSUB,"",basename(file)),"_")[[1]][1],NAME)
    track <- DataTrack(range = file, genome = "hg19",ylim = c(0,lim),chromosome = CHR,name = name,
                       col=color,size=0.4,cex.title=0.6,col.axis='black',background.panel = "white",yTicksAt	=c(0,lim/2,lim),
                       background.title='brown',fill.mountain=c('grey',color),fill='white',fontcolor.title=color)
    if (length(files) > 1) {
      displayPars(track) <- list(alpha=0.7,alpha.title=1,lwd.mountain=0)
    }
    track@name <- name
    L <- append(L,track)
  }
  return(L)
}

create_tracks_TF <- function(mcip,k27,tf.bw,TF,interactions,group1,group2,reference.tracks=T,
                          CHR,START,END,GSUB='',LIM.MCIP=200,LIM.K27=100,LIM.TF=50,highlight=NULL) {
  sapply(c("biomaRt","Gviz","GenomicInteractions"),require,character.only=T)
  defined <- c("mcip","k27","tf.bw","TF","group1","group2","CHR","START",'END')
  passed <- names(as.list(match.call())[-1])
  if (any(!defined %in% passed)) {
    stop(paste("missing values for", paste(setdiff(defined, passed), collapse=", ")))
  }
  
  if (reference.tracks == T) {
    ref_track <- GenomeAxisTrack(add35=TRUE,add53=TRUE,littleTicks=T,cex=0.8,cex.title=1,size=0.4) # Coordinates
    bands <- fread('/genomes/homo_sapiens/hg19/hg19cytoBand.txt',col.names=c('chrom',"chromStart", "chromEnd", "name", "gieStain"))
    itrack <- IdeogramTrack(genome='hg19',chromosome=CHR,showBandId=T,cex.bands=0.8,cex=1,cex.title=1,bands=bands,size=0.25) # Ideogram, Dl from UCSC
  } else {
    ref_track <- itrack <- NULL
  }
  biomTrack <- BiomartGeneRegionTrack(genome = 'hg19',chromosome=CHR,start=START,end=END,size=0.4,cex.group=0.8,
                                      name="",transcriptAnnotation = "symbol",background.title="brown",
                                      stacking='pack',cex.title=0.8,fontcolor.group='black',just.group='below')
  transcripts <- as.data.table(biomTrack@range)[feature=='protein_coding',.SD[1],by=symbol]$transcript
  biomTrack@range <- biomTrack@range[biomTrack@range$feature %in% c('protein_coding','utr3','utr5') &
                                       biomTrack@range$transcript %in% transcripts ]
  
  # General data
  meth.1 <- load_files(mcip[[group1]],CHR=CHR,GSUB=GSUB,lim=LIM.MCIP,color=palette.cimp[group1],NAME=sprintf("%s_MCIP",group1))
  meth.2 <- load_files(mcip[[group2]],CHR=CHR,GSUB=GSUB,lim=LIM.MCIP,color=palette.cimp[group2],NAME=sprintf("%s_MCIP",group2))
  k27.1 <- load_files(k27[[group1]],CHR=CHR,GSUB=GSUB,lim=LIM.K27,color=palette.cimp[group1],NAME=sprintf("%s_K27",group1))
  k27.2 <- load_files(k27[[group2]],CHR=CHR,GSUB=GSUB,lim=LIM.K27,color=palette.cimp[group2],NAME=sprintf("%s_K27",group2))
  
  if(!is.null(interactions)) {
    gint.all <- makeGenomicInteractionsFromFile(interactions,type='bedpe')
    interactionTrack <- InteractionTrack(gint.all, name = "HiC", chromosome = CHR)
    displayPars(interactionTrack) <- list(anchor.height = 0.05,col.outside="lightblue",plot.anchors=T,
                                          col.anchors.fill ="lightgrey",col.anchors.line = "lightgrey",
                                          lineheight=0.4,size=0.5)
  } else {interactionTrack <- NULL}
  
  # Split bigwigs
  
  tf.1 <- load_files(tf.bw[[group1]][[TF]],CHR=CHR,lim=LIM.TF,color=palette.cimp[group1],NAME=sprintf("%s %s",TF,group1))
  tf.2 <- load_files(tf.bw[[group2]][[TF]],CHR=CHR,lim=LIM.TF,color=palette.cimp[group2],NAME=sprintf("%s %s",TF,group2))
  
  if(!is.null(highlight)) {
    highlight <- highlight[seqnames(highlight) == CHR & start(highlight) > START & end(highlight) < END]
    if(length(highlight) == 0) {stop("Empty regions highlighted")}
    ht <- HighlightTrack(trackList = list(OverlayTrack(trackList=tf.1),OverlayTrack(trackList=tf.2)), 
                         start = start(highlight), width = width(highlight+500), chromosome = CHR,inBackground=F,fill=NA,col='black',lwd=1.5,lty=2)
  }
  
  # motifs
  plotTracks(c(itrack,ref_track,interactionTrack,OverlayTrack(trackList=meth.1),OverlayTrack(trackList=meth.2),
               OverlayTrack(trackList=k27.1),OverlayTrack(trackList=k27.2),ht, biomTrack),
             from=START,to=END,span=0.01,grid=F,type='polygon',background.title='white')
}

AML.ids <- rownames(metadata[metadata$Disease == "AML",])
CIMP.ids <- rownames(metadata[metadata$Disease == "CIMP",])
TALL.ids <- rownames(metadata[metadata$Disease == "T-ALL",])

# MCIP-seq tracks
CIMP.mcip <- list.files("/data/claudia_gebhard/CIMP/MCIp/CIMP/bigwig/",pattern='RPKM.bigwig',full.names = T)[1:8]
AML.mcip <- list.files("/data/claudia_gebhard/CIMP/MCIp/AML/bigwig/",pattern='RPKM.bigwig',full.names = T)[1:8]
TALL.mcip <- list.files("/data/claudia_gebhard/CIMP/MCIp/TALL/bigwig/",pattern='RPKM.bigwig',full.names = T)[1:8]

samples.mcip = list(CIMP=CIMP.mcip,AML=AML.mcip,`T-ALL`=TALL.mcip)

# Obtain H3K27ac tracks
CIMP.h3k27 <- Filter(length,sapply(CIMP.ids,function(x)grep("Input",list.files("/data/claudia_gebhard/CIMP/chip_h3k27ac/bigwig/",
                                                                               pattern=sprintf("%s.*RPKM",x),full.names=T),value=T,invert=T)))
AML.h3k27 <-  Filter(length,sapply(AML.ids,function(x)grep("Input",list.files("/data/bas/1_enhancer_analysis/chip_h3k27ac/All_samples/bigwig/",
                                                                              pattern=sprintf("%s.*RPKM",x),full.names=T),value=T,invert=T)))
TALL.h3k27 <- Filter(length,sapply(TALL.ids,function(x)grep("Input",list.files("/data/claudia_gebhard/CIMP/chip_h3k27ac/bigwig/",
                                                                               pattern=sprintf("%s.*RPKM",x),full.names=T),value=T,invert=T)))

samples.k27ac <- list(CIMP=CIMP.h3k27[1:8],AML=AML.h3k27[1:8],`T-ALL`=TALL.h3k27[1:8])

groups.bw <- split(allBw,c("CIMP","AML","T-ALL")[match(metadata[names(allBw),"Disease"],c("CIMP","AML","T-ALL"))])
groups.bw <- lapply(groups.bw,function(x) { split(x,gsub("([A-Z0-9]+).*","\\1",basename(x)))})

## CEBPA
pdf("/data/claudia_gebhard/CIMP/chip_tfs/analysis/CEBPA_SPI1_CIMPvsAML.pdf",height=5,width=6)
cebpa.region <-  dba.report(db.cebpa,th=1)[start(dba.report(db.cebpa,th=1)) == 47412514 & end(dba.report(db.cebpa,th=1)) == 47413219]
create_tracks_TF(mcip=samples.mcip,k27=samples.k27ac,tf.bw=groups.bw,TF='CEBPA',
                 group1='CIMP',group2='AML',highlight=cebpa.region,
                 interactions="/data/claudia_gebhard/CIMP/hic/homer_analyses/merged_groups.loop.2D.bedpe",
                 CHR="chr11",START=47370000,END=47440000)
dev.off()

## SPI1
pdf("/data/claudia_gebhard/CIMP/chip_tfs/analysis/PU1_KLF4_CIMPvsAML.pdf",height=5,width=6)
pu1.region <- dba.report(db.pu1,th=1)[start(dba.report(db.pu1,th=1)) > 110390000]
create_tracks_TF(mcip=samples.mcip,k27=samples.k27ac,tf.bw=groups.bw,TF='PU1',
              group1='CIMP',group2='AML',highlight=pu1.region,
              interactions="/data/claudia_gebhard/CIMP/hic/homer_analyses/merged_groups.loop.2D.bedpe",
              CHR="chr9",START=110245000,END=110403500)
dev.off()


# TCF7
pdf("/data/claudia_gebhard/CIMP/chip_tfs/TCF7_IL12RA_CIMPvsAML.pdf",height=5,width=6)
tcf7.region <- dba.report(db.tcf7,th=1)[start(dba.report(db.tcf7,th=1)) == 117856672 & end(dba.report(db.tcf7,th=1)) == 117858489]
create_tracks_TF(mcip=samples.mcip,k27=samples.k27ac,tf.bw=groups.bw,TF='TCF7',
                 group1='CIMP',group2='T-ALL',highlight=tcf7.region,
                 interactions="/data/claudia_gebhard/CIMP/hic/homer_analyses/merged_groups.loop.2D.bedpe",
                 CHR="chr11",START=117830000,END=117928489)
dev.off()
