# Supplementary material for: Epigenetic alterations affecting hematopoietic regulatory networks as drivers of mixed myeloid/lymphoid leukemia
Source: Nat Commun. 2024 Jul 7;15:5693. doi: 10.1038/s41467-024-49811-y (PMC11228033; doi:10.1038/s41467-024-49811-y)
Supplement: Supplementary file 5 — Supplementary Code 1 [file 41467_2024_49811_MOESM5_ESM.zip › cibersort_analysis.R]

library(data.table)
source("~/scripts/specific/cimp/cimp_project_functions.R")

#===============================================================================
# Create signatures
#===============================================================================

#-------------------------------------------------------------------------------
# Xie et al, NSR 2021
#-------------------------------------------------------------------------------

# Some of the classes are explained better here: https://www.ncbi.nlm.nih.gov/pmc/articles/PMC5726802/

counts.xie <- fread("/data/claudia_gebhard/CIMP/RNA/gene_signatures/xie/GSE149938_umi_matrix.csv.gz")
counts.xie$V1 <- gsub("_.*BM.*","_BM",counts.xie$V1)
counts.xie$V1 <- gsub("_.*PB.*","_PB",counts.xie$V1)

# Replace column names
meta.xie <- fread("/data/claudia_gebhard/CIMP/RNA/gene_signatures/xie/names_xie.txt")
counts.xie <- counts.xie[V1 %in% meta.xie[remove == "F"]$id]
counts.xie$V1 <- meta.xie$group[match(counts.xie$V1,meta.xie$id)]
counts.xie$V1 <-  make.unique(counts.xie$V1)

t.counts.xie <- t(counts.xie[,-"V1"])
sig.xie <- data.table(t.counts.xie,keep.rownames = "Symbol")
colnames(sig.xie) <- c("Symbol",counts.xie$V1)
#fwrite(data.table(id=unique(colnames(sig.xie))),"/data/claudia_gebhard/CIMP/RNA/gene_signatures/xie/names_xie.txt")

# Update gene names to latest version
sig.xie$Symbol <- replaceGeneSymbols(sig.xie$Symbol,expand=F)

sig.xie <- sig.xie[,lapply(.SD,mean),by=Symbol] # Names need to be unique for this
# We remove suffixes because docker version needs non-unique names
colnames(sig.xie) <- gsub("\\.[0-9]","",colnames(sig.xie)) 

# Sanity check
sig.xie[Symbol == "MECOM", grepl("HSC",colnames(sig.xie)),with=F]

fwrite(sig.xie,file="/data/claudia_gebhard/CIMP/RNA/gene_signatures/xie_reference_groups.txt",sep="\t")
# With non-hematopoietic filter, CIBERSORT creates a ~3000 gene signature

#-------------------------------------------------------------------------------
# Human Cell Atlas (Salomonis)
#-------------------------------------------------------------------------------

salomonis <- fread("/data/claudia_gebhard/CIMP/RNA/gene_signatures/hca/GE-BM-HCA-Donor-Avg.txt")
salomonis$uid <- replaceGeneSymbols(salomonis$uid,expand=F)
colnames(salomonis)[1] <- "symbol"
salomonis <- salomonis[,lapply(.SD,mean),by=symbol]

colnames(salomonis) <- gsub(".*__","",colnames(salomonis))
salomonis <- salomonis[,!colnames(salomonis) %in% c("CD34+ Eo-B-Mast","CD34+ ERP-Early",
                                                   "CD34+ LMPP","CD34+ MKP","CD34+ pre-PC",
                                                   "CD34+ pre-B cycling","Platelet","Stromal"),with=F]

fwrite(salomonis,"/data/claudia_gebhard/CIMP/RNA/gene_signatures/salomonis_reference.txt",sep="\t")

#-------------------------------------------------------------------------------
# Noversthern et al, Cell 2011 (Ebert) [GSE24759]
#-------------------------------------------------------------------------------

library(hgu133a.db)

hgu133a.geneName = toTable(hgu133aSYMBOL)
# counts.ebert <- fread("/data/claudia_gebhard/CIMP/RNA/gene_signatures/ebert/GSE24759_RMA.pre-norm.txt.gz")
ebert <- getGEO("GSE24759", GSEMatrix =TRUE, getGPL=FALSE)[[1]]

summary(exprs(ebert)) # Log-transformed
boxplot(exprs(ebert),outline=FALSE) # The data have been normalized
corMatrix <- cor(exprs(ebert),use="c")
pheatmap(corMatrix)  

colnames(ebert) <- pData(ebert)[colnames(ebert),"title"]
colnames(ebert) <- gsub(", sample ",".",colnames(ebert))

# fwrite(data.frame(unique(gsub("\\.[0-9]","",colnames(ebert)))),
#        "/data/claudia_gebhard/CIMP/RNA/gene_signatures/ebert/ebert_metadata.txt")

exprs(ebert) <- 2**exprs(ebert)

ebert.annot <- data.table(merge(exprs(ebert),hgu133a.geneName,by.x='row.names',by.y='probe_id'))[,-"Row.names"]
ebert.annot$symbol <- replaceGeneSymbols(ebert.annot$symbol,expand=F)
ebert.annot <- ebert.annot[,lapply(.SD,mean),by=symbol]

# Remove columns and group some others
ebert.metadata <- fread("/data/claudia_gebhard/CIMP/RNA/gene_signatures/ebert/ebert_metadata.txt")

fwrite(ebert.annot,file="/data/claudia_gebhard/CIMP/RNA/gene_signatures/ebert/ebert_reference.txt",
       sep="\t",row.names = T)

#-------------------------------------------------------------------------------
# Laurenti E et al, Nat Immunol 2013 (Dick) [GSE42414]
#-------------------------------------------------------------------------------

annot.illumina <- illuminaio::readBGX("/data/claudia_gebhard/CIMP/RNA/gene_signatures/dick/HumanHT-12_V4_0_R2_15002873_B.bgx")
annot.illumina <- annot.illumina$probes
annot.illumina <- data.table(annot.illumina[,c("Probe_Id","Symbol")])

dick <- getGEO("GSE42414", GSEMatrix =TRUE, getGPL=FALSE)[[1]]

summary(exprs(dick)) # Log-transformed
boxplot(exprs(dick),outline=FALSE) # The data have been normalized
colnames(dick) <- pData(dick)[colnames(dick),"title"]
colnames(dick) <- make.unique(gsub("[0-9]?_.*","",colnames(dick)))

# Relationship between samples confirms quality of the data
corMatrix <- cor(exprs(dick),use="c")
pheatmap(corMatrix)  

# Pipeline Illumina microarray [https://www.biostars.org/p/473877/#474950]
exprs(dick) <- 2**(exprs(dick))
dick.annot <- data.table(merge(exprs(dick),annot.illumina,by.x='row.names',by.y='Probe_Id'))[,-"Row.names"]
dick.annot$Symbol <- replaceGeneSymbols(dick.annot$Symbol,expand=F)
dick.annot <- dick.annot[,lapply(.SD,mean),by=Symbol]

fwrite(dick.annot,file="/data/claudia_gebhard/CIMP/RNA/gene_signatures/dick/dick_reference.txt",sep="\t")

#-------------------------------------------------------------------------------
# Mixture matrix (AML + ALL + CIMP)
#-------------------------------------------------------------------------------

GTF.v30 <- as.data.table(rtracklayer::import.gff("/genomes/homo_sapiens/hg38/transcripts/gencode.v30.annotation.gff3"))
GTF.v39 <- as.data.table(rtracklayer::import.gff("/genomes/homo_sapiens/hg38/transcripts/gencode.v39.annotation.gtf"))
# GTF v30 was used in quantification, but the newer version contains the newest gene symbols
GTF.v39$gene_id <- gsub("\\.\\d+","",GTF.v39$gene_id); GTF.v30$gene_id <- gsub("\\.\\d+","",GTF.v30$gene_id)
ensembl2hugo <- rbind(GTF.v39[type == "gene",.(gene_id,symbol=gene_name)],
                      GTF.v30[type == "gene",.(gene_id,symbol=gene_name)][!gene_id %in% GTF.v39$gene_id])
ensembl2hugo$symbol <- replaceGeneSymbols(ensembl2hugo$symbol,expand=F)

load(file="/data/claudia_gebhard/CIMP/RNA/analysis/dds.rdata")

counts.rna <- counts(dds.rna,normalized=F)
counts.rna <- counts.rna[,order(colData(dds.rna)$Disease)]

row.names(counts.rna) <- gsub("\\.\\d+","",row.names(counts.rna))

rna.symbols <- data.table(merge(counts.rna,ensembl2hugo,by.x='row.names',by.y="gene_id"))[,-"Row.names"]
rna.symbols <- rna.symbols[,lapply(.SD,mean),by=symbol]

fwrite(rna.symbols,file="/data/claudia_gebhard/CIMP/RNA/gene_signatures/gene_counts_matrix.txt",sep="\t")

#===============================================================================
# Plot results CIBERSORT -- Fig 2A, S4B
#===============================================================================

dds.rna <- dds.rna[,colData(dds.rna)$Disease != "MPAL"]

#-------------------------------------------------------------------------------
# General function
#-------------------------------------------------------------------------------

process_cibersort <- function(res,dds.rna,output,LEVELS,tableOnly=F) {
  require('ggplot2'); require('ggsignif')
  # Create metadata
  ha.sub <- HeatmapAnnotation(df = colData(dds.rna)[,"Subtype",drop=F], col = list(Subtype=palette.cimp), 
                              show_legend=T,show_annotation_name=F,which="column")
  
  coldata.dm <- data.frame(colData(dds.rna)[,'Disease',drop=F])
  coldata.dm$Disease <- factor(coldata.dm$Disease,levels=c("AML","CEBPA_DM","T-ALL","CD34","CIMP"))
  coldata.dm$Disease[colData(dds.rna)$Subtype == "CEBPA_DM"] <- "CEBPA_DM"
  
  res <- res[Mixture %in% rownames(coldata.dm)]
  res <- res[match(rownames(coldata.dm),res$Mixture)]
  all(res$Mixture == rownames(coldata.dm))
  ## Prepare data
  
  # Heatmap all
  matrixAll <- t(data.frame(res[,-c("P-value","Correlation","RMSE")],check.names=F,row.names="Mixture"))
  # Merged boxplot
  sum <- data.table(merge(data.frame(t(matrixAll),check.names=F),coldata.dm,by="row.names")) 
  molten <- melt(sum)[variable %in% LEVELS]
  molten$variable <- factor(molten$variable,levels=LEVELS)
  # Merged heatmap
  m.sum <- t(data.frame(sum[,-"Row.names"][,lapply(.SD,mean,trim=0.25),by=Disease],row.names="Disease",check.names=F))
  
  if(tableOnly == T) {
    return(list(matrixAll=matrixAll,mergedBoxplot=molten,mergedHeatmap=m.sum))
  }
  
  ## Output figures
  
  # Heatmap all
  pdf(sprintf("%s_Heatmap.pdf",output),width=7,height=7.5)
  draw(Heatmap(zscore(matrixAll),top_annotation = ha.sub,clustering_distance_columns = "manhattan",
                show_column_names = F,name='Z-score'),merge_legends=T)
  dev.off()
  # Heatmap without clustering
  pdf(sprintf("%s_Heatmap_nocluster.pdf",output),width=8,height=5)
  draw(Heatmap(zscore(matrixAll),top_annotation = ha.sub,cluster_columns = F,
                show_column_names = F,name='Z-score'),merge_legends=T)
  dev.off()
  # Boxplot
  pdf(sprintf("%s_Boxplot.pdf",output),width=11,height=6)
  print(ggplot(molten,aes(x=Disease,y=value,fill=Disease)) + geom_boxplot() + 
    facet_wrap(~variable,scales="free_y",nrow=2) + labs(y='CIBERSORTx score',x=NULL) +
    scale_fill_manual(values=palette.cimp[levels(sum$Disease)],name=NULL) +
    geom_signif(comparisons = list(c("CIMP","AML"),c("CIMP","T-ALL")),
                test="wilcox.test",step_increase=0.1,textsize=3) + theme_classic() +
    theme(axis.text.x = element_text(angle = 45,  hjust=1), 
          strip.background =element_rect(fill=NA,color=NA),
          strip.text.x = element_text(size = 10, face='bold'),legend.position="bottom",
          legend.background = element_rect(fill = NA, colour = "black"),aspect.ratio=1,
    )
    ) 
  dev.off()
  # Heatmap with TMM normalization
  pdf(sprintf("%s_TrimmedMeanHeatmap.pdf",output),width=8,height=7)
  print(Heatmap(zscore(m.sum),cluster_rows = F,cluster_columns = F,
          name="Z-score",rect_gp = gpar(col = "white", lwd = 2),row_names_side = "left",
        width = ncol(m.sum)*unit(8, "mm"),height = nrow(m.sum)*unit(8, "mm"),column_names_rot = 45)
  )
  dev.off()
  
}

#-------------------------------------------------------------------------------
# Process the results of both datasets
#-------------------------------------------------------------------------------

salomonis.res <- fread("/data/claudia_gebhard/CIMP/RNA/gene_signatures/cibersort/CIBERSORTx_Job23_Adjusted_Salomonis.txt")
process_cibersort(salomonis.res,"/data/claudia_gebhard/CIMP/RNA/gene_signatures/cibersort/salomonis")

xie.res <- fread("/data/claudia_gebhard/CIMP/RNA/gene_signatures/cibersort/CIBERSORTx_Job15_Adjusted_Xie.txt")
process_cibersort(xie.res,dds.rna,output="/data/claudia_gebhard/CIMP/RNA/gene_signatures/cibersort/xie",
                  LEVELS = c("HSC","MPP","MLP","CMP","GMP","MEP","CLP","Monocytes", "Neutrophils","Erythrocytes","T cells","B cells"))
xie.cibersort <- process_cibersort(xie.res,dds.rna,output="/data/claudia_gebhard/CIMP/RNA/gene_signatures/cibersort/xie",tableOnly=T,
                  LEVELS = c("HSC","MPP","MLP","CMP","GMP","MEP","CLP","Monocytes", "Neutrophils","Erythrocytes","T cells","B cells"))

write.xlsx(as.data.frame(xie.cibersort$mergedHeatmap),file='/data/claudia_gebhard/CIMP/paper/source/Fig2F.xlsx',rowNames=T)
write.xlsx(as.data.frame(xie.cibersort$mergedBoxplot),file='/data/claudia_gebhard/CIMP/paper/source/FigS4B.xlsx',rowNames=T)
