# Supplementary material for: Epigenetic alterations affecting hematopoietic regulatory networks as drivers of mixed myeloid/lymphoid leukemia
Source: Nat Commun. 2024 Jul 7;15:5693. doi: 10.1038/s41467-024-49811-y (PMC11228033; doi:10.1038/s41467-024-49811-y)
Supplement: Supplementary file 5 — Supplementary Code 1 [file 41467_2024_49811_MOESM5_ESM.zip › CIMP_analysis3.R]

library(openxlsx)
library(data.table)

setwd("/data/claudia_gebhard/CIMP/analysis/")

# PATHWAY ENRICHMENT

do_gsea <- function(genelist,pathset) {
  require(fgsea); require(MSigDB)
  pathlist <- MSigDB[[pathset]]
  gsea.res <- fgsea(pathways=pathlist,stats=genelist,nperm=10000,minSize=15,maxSize=5000)
  gsea.res <- gsea.res[,c(1,7,4,5,2,3,8)]
  
  gsea.res.up <- gsea.res[ES > 0][order(NES,padj,decreasing = T)]
  gsea.res.down <- gsea.res[ES < 0][order(NES,padj,decreasing = F)]

  # Generate summary plot (top pathways)
  topPathwaysUp <- gsea.res.up[head(order(NES,decreasing=T), n=10), pathway]
  topPathwaysDown <- gsea.res.down[head(order(NES,decreasing=F), n=10), pathway]
  topPathways <- c(topPathwaysUp, rev(topPathwaysDown))
  
  p <- plotGseaTable(pathlist[topPathways],stats=genelist,gsea.res, gseaParam = 0.5) # GSEA-like parameter to adjust displayed statistic values
  return(list(result=gsea.res,plot=p))

}

mcip$rank_metric <- abs(log10(mcip$p.value))*sign(mcip$Fold) 
unique.genes <- aggregate(rank_metric ~ symbol,data=mcip,FUN=function(x) x[which.max(abs(x))]) # Keep the one with highest abs metric
genelist <- unique.genes[order(unique.genes$rank_metric,decreasing = T),]
genelist <- setNames(genelist$rank_metric,genelist$symbol)

gsea_c2 <- do_gsea(genelist,"C2_CURATED")
gsea_c5 <- do_gsea(genelist,"C5_GENE_ONTOLOGY")


#===============================================================================
# INTEGRATION OF RNA-seq with MCIP data
#===============================================================================

rnaseq <- fread("/data/claudia_gebhard/CIMP/RNA/new/analyses/CIMP_vs_AML/CIMP_vs_AML.txt") # Results from DESEQ2
mcip <- read.xlsx("/data/claudia_gebhard/CIMP/MCIp/analysis/2021_04/SummaryResults_DiffBind.xlsx",4) # Tab 1 is ALL
mcip <- as.data.table(mcip)

# Select for coding genes
# library(biomaRt)
# ensembl=useMart("ensembl")
# ensembl=useDataset("hsapiens_gene_ensembl",mart=ensembl)
# gene_biotype=getBM(attributes = c("ensembl_gene_id","hgnc_symbol","gene_biotype"),mart = ensembl)
# rnaseq <- merge(rnaseq,gene_biotype,by.x='V1',by.y='ensembl_gene_id',all.x=T,sort=F)
# rnaseq <- rnaseq[gene_biotype=='protein_coding']

workbook <- createWorkbook() # Excel file to store data

# ALL REGIONS

topfdr <- mcip[,.SD[which.min(abs(FDR))],by=symbol] # Take peaks with smallest FDR
topfdr <- topfdr[,.(symbol,chr,start,end,log2FC_MCIP=Fold,FDR=p.value,AML_MCIP=AML,CIMP_MCIP=CIMP,insideFeature)]
merged.all <-  merge(topfdr,rnaseq,by.x='symbol',by.y='gene_name')[,.(symbol,chr,start,end,
               FDR_MCIP=abs(log10(FDR))*sign(log2FC_MCIP),FDR_RNA=abs(log10(padj))*sign(log2FoldChange),
               log2FC_MCIP,log2FC_RNA=log2FoldChange,AML_MCIP,CIMP_MCIP,AML_RNA=AML,CIMP_RNA=CIMP,insideFeature)]

require(RColorBrewer); require(ggrepel)
colors <- brewer.pal(5, "Set1")
mcipsig <- -log10(0.00005); rnasig <- -log10(0.0005)
g.all <- ggplot(data=merged.all[abs(FDR_MCIP) > mcipsig & abs(FDR_RNA) > rnasig]) + geom_point(aes(x=FDR_MCIP,y=FDR_RNA),color=colors[5],size=1) +
  geom_point(data=merged.all[abs(FDR_MCIP) > mcipsig & FDR_RNA > rnasig],aes(x=FDR_MCIP,y=FDR_RNA),color=colors[1],size=1) +
  geom_point(data=merged.all[FDR_MCIP > mcipsig & abs(FDR_RNA) > rnasig],aes(x=FDR_MCIP,y=FDR_RNA),color=colors[2], size=1) + 
  geom_point(data=merged.all[FDR_MCIP > mcipsig & FDR_RNA > rnasig],aes(x=FDR_MCIP,y=FDR_RNA),color=colors[3],size=1) +
  xlim(c(-50,150)) + ylim(c(-50,50)) + theme_Publication2() +
  geom_vline(xintercept=c(mcipsig,-mcipsig), linetype="dashed", color = "grey") +
  geom_hline(yintercept=c(rnasig,-rnasig), linetype="dashed", color = "grey") +
  labs(subtitle=sprintf("MCIP threshold: %0.2f | RNA threshold: %0.2f",mcipsig,rnasig),
       title='Starbust plot', x='DNA Methylation (Log10 FDR x sign)',y='Gene Expression (Log10 FDR x sign)') + 
  geom_text_repel(data=merged.all[abs(FDR_MCIP) > quantile(abs(FDR_MCIP),0.94,na.rm=T) &
     abs(FDR_RNA) > quantile(abs(FDR_RNA),0.94,na.rm=T)], aes(x=FDR_MCIP,y=FDR_RNA,label=symbol)) +
  geom_point(data=merged.all[abs(FDR_MCIP) > quantile(abs(FDR_MCIP),0.94,na.rm=T) &
                           abs(FDR_RNA) > quantile(abs(FDR_RNA),0.94,na.rm=T)],aes(x=FDR_MCIP,y=FDR_RNA),shape=21,size=3)


sheet <- addWorksheet(wb=workbook, sheetName='Allpeaks')
writeDataTable(wb=workbook,sheet=sheet,x=merged.all,rowNames = FALSE,headerStyle = createStyle(fgFill = "seagreen4"),withFilter = FALSE)

svg('/data/claudia_gebhard/CIMP/analysis/StarbustPlot_RNA+MCIP_All.svg',width = 14, height = 8)
g.all
dev.off()

# ONLY PROMOTERS

topfdr <- mcip[insideFeature=='overlapStart',.SD[which.min(abs(FDR))],by=symbol]
topfdr <- topfdr[,.(symbol,chr,start,end,log2FC_MCIP=Fold,FDR=p.value,AML_MCIP=AML,CIMP_MCIP=CIMP,insideFeature)]
merged.prom <- merge(topfdr,rnaseq,by.x='symbol',by.y='gene_name')[,.(symbol,chr,start,end,
        FDR_MCIP=abs(log10(FDR))*sign(log2FC_MCIP),FDR_RNA=abs(log10(padj))*sign(log2FoldChange),
        log2FC_MCIP,log2FC_RNA=log2FoldChange,AML,CIMP,insideFeature)]

REL.GENES <- c('CEBPA','CEBPD','IRF8','KLF4','MITF','MAFB','LMNA','TET2','KLF1',grep('HOXB',merged.prom$symbol,value=T))

colors <- brewer.pal(5, "Set2")
mcipsig <- -log10(0.00005); rnasig <- -log10(0.0005)
g.promoters <- ggplot(data=merged.prom[abs(FDR_MCIP) > mcipsig & abs(FDR_RNA) > rnasig]) + geom_point(aes(x=FDR_MCIP,y=FDR_RNA),color=colors[5],size=1) +
  geom_point(data=merged.prom[abs(FDR_MCIP) > mcipsig & FDR_RNA > rnasig],aes(x=FDR_MCIP,y=FDR_RNA),color=colors[1],size=1) +
  geom_point(data=merged.prom[FDR_MCIP > mcipsig & abs(FDR_RNA) > rnasig],aes(x=FDR_MCIP,y=FDR_RNA),color=colors[2], size=1) + 
  geom_point(data=merged.prom[FDR_MCIP > mcipsig & FDR_RNA > rnasig],aes(x=FDR_MCIP,y=FDR_RNA),color=colors[3],size=1) +
  geom_vline(xintercept=c(mcipsig,-mcipsig), linetype="dashed", color = "grey") +
  geom_hline(yintercept=c(rnasig,-rnasig), linetype="dashed", color = "grey") +
  labs(subtitle=sprintf("MCIP threshold: %0.2f | RNA threshold: %0.2f",mcipsig,rnasig),
       title='Starbust plot: promoter peaks', x='DNA Methylation (Log10 FDR x sign)',y='Gene Expression (Log10 FDR x sign)') + 
  geom_text_repel(data=merged.prom[symbol %in% REL.GENES & abs(FDR_MCIP) > mcipsig & abs(FDR_RNA) > rnasig], aes(x=FDR_MCIP,y=FDR_RNA,label=symbol)) +
  geom_point(data=merged.prom[symbol %in% REL.GENES & abs(FDR_MCIP) > mcipsig & abs(FDR_RNA) > rnasig],aes(x=FDR_MCIP,y=FDR_RNA),shape=21,size=3) +
  xlim(c(-50,150)) + ylim(c(-50,50)) + theme_Publication2()

sheet <- addWorksheet(wb=workbook, sheetName='Promoter_Peaks')
writeDataTable(wb=workbook,sheet=sheet,x=merged.prom,rowNames = FALSE,headerStyle = createStyle(fgFill = "steelblue"),withFilter = FALSE)

# EXCLUDING PROMOTERS

topfdr <- mcip[insideFeature!='overlapStart',.SD[which.min(abs(FDR))],by=symbol]
topfdr <- topfdr[,.(symbol,chr,start,end,log2FC_MCIP=Fold,FDR=p.value,AML_MCIP=AML,CIMP_MCIP=CIMP,insideFeature)]
merged.noprom <- merge(topfdr,rnaseq,by.x='symbol',by.y='gene_name')[,.(symbol,chr,start,end,
          FDR_MCIP=abs(log10(FDR))*sign(log2FC_MCIP),FDR_RNA=abs(log10(padj))*sign(log2FoldChange),
          log2FC_MCIP,log2FC_RNA=log2FoldChange,AML_MCIP,CIMP_MCIP,AML_RNA=AML,CIMP_RNA=CIMP,insideFeature)]

colors <- brewer.pal(5, "Dark2")
mcipsig <- -log10(0.00005); rnasig <- -log10(0.0005)
g.nonpromoters <- ggplot(data=merged.noprom[abs(FDR_MCIP) > mcipsig & abs(FDR_RNA) > rnasig]) + geom_point(aes(x=FDR_MCIP,y=FDR_RNA),color=colors[5],size=1) +
  geom_point(data=merged.noprom[abs(FDR_MCIP) > mcipsig & FDR_RNA > rnasig],aes(x=FDR_MCIP,y=FDR_RNA),color=colors[1],size=1) +
  geom_point(data=merged.noprom[FDR_MCIP > mcipsig & abs(FDR_RNA) > rnasig],aes(x=FDR_MCIP,y=FDR_RNA),color=colors[2], size=1) + 
  geom_point(data=merged.noprom[FDR_MCIP > mcipsig & FDR_RNA > rnasig],aes(x=FDR_MCIP,y=FDR_RNA),color=colors[3],size=1) +
  geom_vline(xintercept=c(mcipsig,-mcipsig), linetype="dashed", color = "grey") +
  geom_hline(yintercept=c(rnasig,-rnasig), linetype="dashed", color = "grey") +
  labs(subtitle=sprintf("MCIP threshold: %0.2f | RNA threshold: %0.2f",mcipsig,rnasig),
       title='Starbust plot: non-promoter peaks', x='DNA Methylation (Log10 FDR x sign)',y='Gene Expression (Log10 FDR x sign)') + 
  geom_text_repel(data=merged.noprom[abs(FDR_MCIP) > quantile(abs(FDR_MCIP),0.94,na.rm=T) &
                                abs(FDR_RNA) > quantile(abs(FDR_RNA),0.94,na.rm=T)], aes(x=FDR_MCIP,y=FDR_RNA,label=symbol)) +
  geom_point(data=merged.noprom[abs(FDR_MCIP) > quantile(abs(FDR_MCIP),0.94,na.rm=T) &
                           abs(FDR_RNA) > quantile(abs(FDR_RNA),0.94,na.rm=T)],aes(x=FDR_MCIP,y=FDR_RNA),shape=21,size=3) +
  xlim(c(-50,150)) + ylim(c(-100,100)) + theme_Publication2()

sheet <- addWorksheet(wb=workbook, sheetName='NonPromoter_Peaks')
writeDataTable(wb=workbook,sheet=sheet,x=merged.noprom,rowNames = FALSE,headerStyle = createStyle(fgFill = "firebrick"),withFilter = FALSE)

# saveWorkbook(workbook, sprintf("Integration_MCIP_RNA.xlsx"),overwrite=TRUE)

## PLOT NON- vs PROMOTERS --> PLOT2 
svg('/data/claudia_gebhard/CIMP/analysis/StarbustPlot_RNA+MCIP.svg',width = 14, height = 8)
#multiplot(g.promoters,g.nonpromoters)
cowplot::plot_grid(g.promoters,g.nonpromoters,labels = c('A','B'))
dev.off()

#--------------------------------------------------------------------------------------
# STATISTICAL TESTING
#--------------------------------------------------------------------------------------

# Correlation test
cor = cor.test(merged.prom$FDR_MCIP,merged.prom$FDR_RNA,method='pearson')
cor.prom = qplot(merged.prom$FDR_MCIP,merged.prom$FDR_RNA) + geom_smooth(method='lm') + theme_Publication2() +
  labs(x='DNA Methylation (Log10 FDR x sign)',y='Gene Expression (Log10 FDR x sign)',
       title="Correlation methylation / expression (promoters)", 
       subtitle = sprintf("r = %0.2f | p-value = %11.4e",cor$estimate,cor$p.value))

# Chi-square

sig <- merged.prom[abs(FDR_MCIP) > 3 & abs(FDR_RNA) > 3] # 0.001
sig <- sig[, .N, by=.(FDR_MCIP > 0,FDR_RNA > 0) ]
sig <- sig[order(FDR_MCIP,FDR_RNA,decreasing = T)]

counts.matrix <- matrix(sig$N,byrow=F,ncol=2,dimnames=list(c('Upregulated','Downregulated'),c('Hyper','Hypo')))
chisq.test(counts.matrix,correct = F)

genes_in_prom <- merged.prom[abs(FDR_MCIP) > 3 & abs(FDR_RNA) > 3]$symbol

## Non promoters

# Correlation test
#cor.test(merged.noprom[!symbol %in% genes_in_prom]$FDR_MCIP,merged.noprom[!symbol %in% genes_in_prom]$FDR_RNA,method='pearson')
cor = cor.test(merged.noprom$FDR_MCIP,merged.noprom$FDR_RNA,method='pearson')
cor.noprom = qplot(merged.noprom$FDR_MCIP,merged.noprom$FDR_RNA) + geom_smooth(method='lm') + theme_Publication2() +
  labs(x='DNA Methylation (Log10 FDR x sign)',y='Gene Expression (Log10 FDR x sign)',
       title="Correlation methylation / expression (no promoters)", 
       subtitle = sprintf("r = %0.2f | p-value = %0.3f",cor$estimate,cor$p.value))

# Chi-square test

sig <- merged.noprom[abs(FDR_MCIP) > 3 & abs(FDR_RNA) > 3 & !symbol %in% genes_in_prom] # 0.001

sig <- sig[, .N, by=.(FDR_MCIP > 0,FDR_RNA > 0) ]
sig <- sig[order(FDR_MCIP,FDR_RNA,decreasing = T)]

counts.matrix <- matrix(sig$N,byrow=F,ncol=2,dimnames=list(c('Upregulated','Downregulated'),c('Hyper','Hypo')))
chisq.test(counts.matrix,correct = F)

svg('/data/claudia_gebhard/CIMP/analysis/CorrelationMethExpression.svg',width = 14, height = 8)
#multiplot(g.promoters,g.nonpromoters)
cowplot::plot_grid(cor.prom,cor.noprom,labels = c('A','B'))
dev.off()


#--------------------------------------------------------------------------------------
# COMPARE WITH ENHANCER DATA (NO PROM) 
#--------------------------------------------------------------------------------------

# https://stats.stackexchange.com/questions/119835/correlation-between-a-nominal-iv-and-a-continuous-dv-variable

### H3K27ac

# Define enhancer list - see CIMP_analysis2.R for a different strategy
enhancer_list <- fread("/data/bas/1_enhancer_analysis/RNA/erna/Enhancers_H3K27ac_30ov10_FANTOM.bed")[,1:4]
colnames(enhancer_list) <- c("chr","start","end","symbol")

setkey(enhancer_list,chr,start,end,symbol)
ov.enhancer <- foverlaps(mcip[insideFeature != 'overlapStart'],enhancer_list,by.x=c('chr','start','end'),
                         by.y=c('chr','start','end'))
ov.enhancer[,overlap.enhancer := !is.na(start)] # Non-overlapping segments have NA
 
# T-test and box plot
t.test(abs(ov.enhancer[overlap.enhancer == FALSE]$Fold),abs(ov.enhancer[overlap.enhancer == TRUE]$Fold))
fun_mean <- function(x){
  return(data.frame(y=round(mean(x),3),label=round(mean(x,na.rm=T),3)))}
meth.h3k27ac <- ggplot(ov.enhancer[,.(overlap.enhancer,Fold)],aes(x=overlap.enhancer,y=abs(Fold))) + geom_boxplot(outlier.shape=NA) + 
 theme_Publication2() + stat_summary(fun.y=mean, colour="darkred", geom="point", 
  shape=18, size=3) +  stat_summary(fun.data = fun_mean, geom="text", vjust=0.4,hjust=-0.4) + 
  labs(x='Location of MCIp-seq peaks',y='Absolute methylation fold change') + 
  geom_signif(comparisons=list(c("TRUE","FALSE")),y_position = 3.5) +coord_cartesian(ylim=c(0, 5)) +
  scale_x_discrete(labels= c("Outside enhancers","Within enhancers"))

# Chi-square
sig <- ov.enhancer[, .N, by=.(FDR < 10**-4,overlap.enhancer) ]
sig <- sig[order(FDR,overlap.enhancer,decreasing = T)]
counts.matrix <- matrix(sig$N,byrow=F,ncol=2,dimnames=list(c('Overlap','NoOverlap'),c('DMR','NoDMR')))
chisq.test(counts.matrix,correct = F)

# Percentage of enhancer peaks with MCIP diff at different FDR values
dt <- data.table(exps=1:200,percentage=numeric(200),chi=numeric(200))
for ( n in dt$exps ) {
  print(n)
  dt$percentage[n] <- ov.enhancer[FDR < 10**-n & !is.na(start),.N]/ov.enhancer[FDR < 10**-n,.N]*100
  if (!is.na(dt$percentage[n])) {
    sig <- ov.enhancer[, .N, by=.(FDR < 10**-n,overlap.enhancer) ]
    sig <- sig[order(FDR,overlap.enhancer,decreasing = T)]
    counts.matrix <- matrix(sig$N,byrow=F,ncol=2,dimnames=list(c('Overlap','NoOverlap'),c('DMR','NoDMR')))
    dt$chi[n] <- -log10(chisq.test(counts.matrix,correct = F)$p.value)
  } else {
    dt$chi[n] <- NA
  }
}

dt <- na.omit(dt)[1:50]
plot(dt$exps,dt$percentage,ylab='Percentage of enhancer overlap',xlab='FDR < 10^-X')
plot(dt$exps,dt$chi)
cor.test(dt$percentage,dt$exps)

ov.enhancer[FDR < 10**-4 & !is.na(start),.N]/ov.enhancer[FDR < 10**-4,.N]*100 # 17% enhancers
ggplot(ov.SE[,.(overlap.SE,Fold)],aes(x=overlap.SE,y=abs(Fold))) + geom_boxplot(outlier.shape=NA) + 
  theme_Publication2() + stat_summary(fun.y=mean, colour="darkred", geom="point", 
  shape=18, size=3) +  stat_summary(fun.data = fun_mean, geom="text", vjust=0.4,hjust=-0.4)

### SUPER ENHANCERS

SE <- fread("/data/bas/1_enhancer_analysis/chip_h3k27ac/All_samples/analyses/analysis_superenhancers/ROSE_Analysis_consensus_peaks.txt",header=T)
SE <- SE[insideFeature != 'overlapStart']
five_percent <- round(length(4:(ncol(SE)-3))*5/100)

SE_list <- SE[TOTAL >= five_percent,.(chr=CHR,start=START,end=END)]

setkey(SE_list,chr,start,end)

ov.SE <- foverlaps(mcip[insideFeature != 'overlapStart'],SE_list,by.x=c('chr','start','end'))
ov.SE[,overlap.SE := !is.na(start)]

ov.SE[FDR < 10**-4 & !is.na(start),.N]/ov.SE[FDR < 10**-4,.N]*100 # 17% enhancers
t.test(abs(ov.SE[overlap.SE == FALSE]$Fold),abs(ov.SE[overlap.SE == TRUE]$Fold))

meth.SE <- ggplot(ov.SE[,.(overlap.SE,Fold)],aes(x=overlap.SE,y=abs(Fold))) + geom_boxplot(outlier.shape=NA) + 
  theme_Publication2() + stat_summary(fun.y=mean, colour="darkred", geom="point", 
                                      shape=18, size=3) +  stat_summary(fun.data = fun_mean, geom="text", vjust=0.4,hjust=-0.4) + 
  labs(x='Location of MCIp-seq peaks',y='Absolute methylation fold change') + 
  geom_signif(comparisons=list(c("TRUE","FALSE")),y_position = 3.5) +coord_cartesian(ylim=c(0, 5)) +
  scale_x_discrete(labels= c("Outside super-enhancers","Within super-enhancers"))

svg('/data/claudia_gebhard/CIMP/analysis/MethylationEnhancers.svg',width = 14, height = 8)
#multiplot(g.promoters,g.nonpromoters)
cowplot::plot_grid(meth.h3k27ac,meth.SE,labels = c('Methylation in enhancers','Methylation in super-enhancers'))
dev.off()

#--------------------------------------------------------------------------------------
# PATHWAY ENRICHMENT
#--------------------------------------------------------------------------------------

## GSEA

upmet_downrna <- merged.prom[FDR_MCIP > 2 & FDR_RNA < -2]
genelist <- setNames(upmet_downrna$FDR_RNA,upmet_downrna$symbol)

gsea_c2 <- do_gsea(genelist,"C2_CURATED")
gsea_c5 <- do_gsea(genelist,"C5_GENE_ONTOLOGY")

wb <- createWorkbook()
sheet <- addWorksheet(wb=wb, sheetName='C2_CURATED')
writeDataTable(wb=wb,sheet=sheet,x=gsea_c2$result[order(pval)],rowNames = FALSE,headerStyle = createStyle(fgFill = "grey"),withFilter = FALSE)
sheet <- addWorksheet(wb=wb, sheetName='C5_GENE_ONTOLOGY')
writeDataTable(wb=wb,sheet=sheet,x=gsea_c5$result[order(pval)],rowNames = FALSE,headerStyle = createStyle(fgFill = "grey"),withFilter = FALSE)

saveWorkbook(wb, sprintf("GSEA_MCIP_RNA_hyper_down.xlsx"),overwrite=TRUE)

## ORA

suppressMessages(library(clusterProfiler)) # EnrichGO, EnrichKEGG
suppressMessages(library(GOstats))
suppressMessages(library(pathview))
suppressMessages(library(ReactomePA))
orgDb <- 'org.Hs.eg.db'

qvalue <- 0.05

GO <- enrichGO(gene=names(genelist),OrgDb=orgDb,keyType="SYMBOL", ont="BP",pvalueCutoff=1,minGSSize = 5,maxGSSize = 700)
GO.output <- as.data.frame(GO)[,c(1,2,5,6,3,8)]; GO.output$geneID <- gsub(pattern="/",replacement=";",x=GO.output$geneID)

entrezlist <- mapIds(org.Hs.eg.db,keys=names(genelist),column='ENTREZID',keytype='SYMBOL')
kegg <- enrichKEGG(gene=entrezlist,organism="hsa",keyType='ncbi-geneid',pAdjustMethod="BH",pvalueCutoff=1,minGSSize=10)
kegg <- setReadable(kegg,orgDb,keytype="ENTREZID") # Convert IDs from Entrez to symbol
kegg.output <- as.data.frame(kegg)[,c(1,2,5,6,3,8)]; kegg.output$geneID <- gsub(pattern="/",replacement=";",x=kegg.output$geneID)

react <- enrichPathway(gene=genelist,readable=T,organism="human",pAdjustMethod="BH",pvalueCutoff=1,minGSSize=10)
react.output <- as.data.frame(react)[,c(1,2,5,6,3,8)]; react.output$geneID <- gsub(pattern="/",replacement=";",x=react.output$geneID)

#--------------------------------------------------------------------------------------
# TRANSCRIPTION FACTOR 
#--------------------------------------------------------------------------------------

# TFCat TFCat is a curated catalog of mouse and human transcription factors (TF) 
# based on a reliable core collection of annotations obtained by expert review of the scientific literature.

tfcat <- fread("TF_DBs/TFCat_curatedTF.txt")
tfcat <- na.omit(tfcat) # Not necessary, TFCat was created in 2009 and TFCheckpoint includes it

## DBD: DBD is a database of predicted transcription factors in completely sequenced genomes. http://www.transcriptionfactor.org

dbd <- fread("zcat TF_DBs/DBD_predictedTF.gz",skip=1) # Not necessary, TFCheckpoint was created in 2013 and it includes DBD

## GO: GO:0005667[Transcription factor complex], GO:0003700[TF activity, sequence specific DNA binding]

mart <-  useMart("ensembl",dataset="hsapiens_gene_ensembl")
go.TFcomplex <- getBM(attributes=c('hgnc_symbol','go_id'), filters = 'go_parent_term', values = 'GO:0005667', mart = mart)
go.TFcomplex$go_id <- "GO_TF_COMPLEX" ; go.TFcomplex <- unique(go.TFcomplex); 
colnames(go.TFcomplex) <- c('Symbol',"Source")

go.TFactivity <- getBM(attributes=c('hgnc_symbol','go_id'), filters = 'go_parent_term', values = 'GO:0003700', mart = mart)
go.TFactivity$go_id <- "GO_TF_ACTIVITY"; go.TFactivity <- unique(go.TFactivity); 
colnames(go.TFactivity) <- c('Symbol',"Source")

## FANTOM5 -- fantom.gsc.riken.jp/5/sstar/Browse_Transcription_Factors_hg19

fantom <- fread("TF_DBs/FANTOM_TF.csv") # Updated regularly, use!
fantom <- fantom[,Source:= "FANTOM"][,c("Symbol","Source")]

## TFCheckpoint -- compiles AnimalTFDB, DBD, GO, JASPAR, TFCat ... [http://www.tfcheckpoint.org/index.php/data-sources]

tfcheck <- fread("TF_DBs/TFCheckpoint_compilation.txt")
tfhuman <- tfcheck[entrez_human != 0,.(Symbol=gene_symbol)]
tfhuman$Source <- "TFCHECKPOINT"

## ChEA 

chea.tf <- fread("cut -f1 TF_DBs/ChEA_2016",header=F)
chea.tf <- chea.tf[grep('Human',V1)]
chea <- as.data.table(do.call(rbind,strsplit(chea.tf$V1,'_'))[,c(1)])
colnames(chea) <- c('Symbol') # Before we kept cells as well
chea$Source <- "CHEA"

## ENCODE

encode1 <- fread("cut -f1 TF_DBs/ENCODE_TF_ChIP-seq_2015",header=F)
encode1 <- encode1[grep('hg19',V1)]
encode1 <- as.data.table(do.call(rbind,strsplit(encode1$V1,'_'))[,c(1)])
colnames(encode1) <- c('Symbol')
encode1$Source <- "ENCODE1"

## ENCODE from Harmonizome [http://amp.pharm.mssm.edu/Harmonizome/dataset/ENCODE+Transcription+Factor+Targets]

encode2 <- fread("zcat TF_DBs/ENCODE_Harmonizome.txt.gz | cut -f1")
encode2$Source <- "ENCODE2"

## Merge information from multiple databases

tf.megalist <- unique(rbindlist(list(go.TFactivity,go.TFactivity,fantom,tfhuman,chea,encode1,encode2)))
tf.megalist <- tf.megalist[,.(Source=list(Source),Number=.N),by=Symbol]

### INTERSECTION WITH DATA ###

prom.tf <- merge(merged.prom,tf.megalist,by.x='symbol',by.y='Symbol',all.x=T)
noprom.tf <- merge(ov,tf.megalist,by.x='symbol',by.y='Symbol',all.x=T)

sum.prom <- prom.tf[Number > 1 & FDR_MCIP > 1 & FDR_RNA < -1 ]
sum.noprom <- noprom.tf[Number > 1 & !is.na(CTCF_start) & abs(log2FC_RNA) > 1]

wb <- createWorkbook()
sheet <- addWorksheet(wb=wb, sheetName='PROM_TF')
writeDataTable(wb=wb,sheet=sheet,x=prom.tf,rowNames = FALSE,headerStyle = createStyle(fgFill = "grey"),withFilter = FALSE)
sheet <- addWorksheet(wb=wb, sheetName='NOPROM_TF')
writeDataTable(wb=wb,sheet=sheet,x=noprom.tf,rowNames = FALSE,headerStyle = createStyle(fgFill = "grey"),withFilter = FALSE)
sheet <- addWorksheet(wb=wb, sheetName='Summary_PROM_TF_DOWN')
writeDataTable(wb=wb,sheet=sheet,x=sum.prom.down,rowNames = FALSE,headerStyle = createStyle(fgFill = "grey"),withFilter = FALSE)
sheet <- addWorksheet(wb=wb, sheetName='Summary_PROM_TF_UP')
writeDataTable(wb=wb,sheet=sheet,x=sum.prom.up,rowNames = FALSE,headerStyle = createStyle(fgFill = "grey"),withFilter = FALSE)

saveWorkbook(wb, sprintf("MCIP_RNA_Extra.xlsx"),overwrite=TRUE)

#===============================================================================
# INTEGRATION OF MCIP AND CTCF ChIP-seq
#===============================================================================

#--------------------------------------------------------------------------------------
# CHANGE IN METHYLATION AT CTCF BINDING SITES
#--------------------------------------------------------------------------------------

library(GenomicRanges)
library(TxDb.Hsapiens.UCSC.hg19.knownGene)
genes <- toGRanges(eval(TxDb.Hsapiens.UCSC.hg19.knownGene),feature="gene")

# Download more from ENCODE? https://www.encodeproject.org/search/?searchTerm=CTCF&type=Dataset

ctcf_list <- fread("/data/claudia_gebhard/CIMP/CTCF/DiffBind_consensus_peaks.txt")
colnames(ctcf_list)[1:3] <- c('chr','start','end')
setkey(ctcf_list,chr,start,end)

ov.ctcf <- foverlaps(mcip[insideFeature != 'overlapStart'],ctcf_list,by.x=c('chr','start','end'))
ov.ctcf[,overlap.ctcf := ifelse(is.na(start),"Non CTCF sites","CTCF sites")]
ov.ctcf[!is.na(start),.N]/ov.ctcf[,.N]*100

# T-test and boxplot (non promoter only)
test.ctcf_occupancy <- t.test(ov.ctcf[overlap.ctcf == "Non CTCF sites"]$Fold,ov.ctcf[overlap.ctcf == "CTCF sites"]$Fold)

boxplot_CTCF_sites <- ggplot(ov.ctcf[,.(overlap.ctcf,Fold)],aes(x=overlap.ctcf,y=Fold)) + 
  geom_boxplot(outlier.shape=NA,aes(color=overlap.ctcf)) +
  theme_Publication2() + stat_summary(fun.y=mean, colour="darkred", geom="point", 
  shape=18, size=3) +  stat_summary(fun.data = fun_mean, geom="text", vjust=0.4,hjust=-0.4) + 
  labs(x='Location of non-promoter MCIP-seq peaks',y='MCIP-seq binding log2 fold change',
       title="Average methylation change in MCIP peaks overlapping CTCF binding sites") +
  geom_signif(comparisons=list(c('Non CTCF sites','CTCF sites')),y_position=8) + scale_color_brewer(palette='Dark2')

ggsave(boxplot_CTCF_sites,filename= "/data/claudia_gebhard/CIMP/analysis/Boxplot_MCIP_OverlapCTCF.png",
       width=10,height=9)

# Chi-square
sig <- ov.ctcf[, .N, by=.(FDR < 10**-4,overlap.ctcf) ]
sig <- sig[order(FDR,overlap.ctcf,decreasing = T)]
counts.matrix <- matrix(sig$N,byrow=F,ncol=2,dimnames=list(c('Overlap','NoOverlap'),c('DMR','NoDMR')))
chisq.test(counts.matrix,correct = F)

## CTCF, but one peak per gene - merged.nonprom contains peaks with lowest FDR

ov.ctcf.genes <- foverlaps(merged.noprom,ctcf_list,by.x=c('chr','start','end'))
ov.ctcf.genes[,overlap.ctcf := ifelse(is.na(start),"Non CTCF sites","CTCF sites")]
colnames(ov.ctcf.genes)[c(2,3)] <- c("CTCF_start","CTCF_end")
colnames(ov.ctcf.genes)[c(6,7)] <- c('MCIP_start','MCIP_end')

t.test(ov.ctcf.genes[overlap.ctcf == "Non CTCF sites"]$log2FC_MCIP,
       ov.ctcf.genes[overlap.ctcf == "CTCF sites"]$log2FC_MCIP)

t.test(ov.ctcf.genes[FDR_RNA > 2 & overlap.ctcf == "Non CTCF sites"]$log2FC_MCIP,
       ov.ctcf.genes[FDR_RNA > 2 & overlap.ctcf == "CTCF sites"]$log2FC_MCIP)

t.test(ov.ctcf.genes[FDR_RNA < 2 & overlap.ctcf == "Non CTCF sites"]$log2FC_MCIP,
       ov.ctcf.genes[FDR_RNA < 2 & overlap.ctcf == "CTCF sites"]$log2FC_MCIP)

boxplot_CTCF_genes <- ggplot(ov.ctcf.genes[,.(overlap.ctcf,log2FC_MCIP  )],aes(x=overlap.ctcf,y=log2FC_MCIP  )) + 
  geom_boxplot(outlier.shape=NA,aes(color=overlap.ctcf)) +
  theme_Publication2() + stat_summary(fun.y=mean, colour="darkred", geom="point", 
                                      shape=18, size=3) +  stat_summary(fun.data = fun_mean, geom="text", vjust=0.4,hjust=-0.4) + 
  labs(x='Location of non-promoter MCIP-seq peaks',y='MCIP-seq binding log2 fold change',
       title="Average methylation change in MCIP peaks overlapping CTCF binding sites") +
  geom_signif(comparisons=list(c('Non CTCF sites','CTCF sites')),y_position=8) + scale_color_brewer(palette='Dark2')

ggsave(boxplot_CTCF_genes,filename= "/data/claudia_gebhard/CIMP/analysis/Boxplot_MCIP_OverlapCTCF_Genes.png",
       width=10,height=9)

sheet <- addWorksheet(wb=workbook, sheetName='OverlapCTCF')
writeDataTable(wb=workbook,sheet=sheet,x=ov.ctcf,rowNames = FALSE,headerStyle = createStyle(fgFill = "grey"),withFilter = FALSE)

saveWorkbook(workbook, sprintf("Integration_MCIP_RNA.xlsx"),overwrite=TRUE)

#--------------------------------------------------------------------------------------
# CHANGES OF CTCF BINDING AT DMR
#--------------------------------------------------------------------------------------

diffctcf <- as.data.table(openxlsx::read.xlsx("/data/claudia_gebhard/CIMP/CTCF/SummaryResults_DiffBind.xlsx",1))
setkey(diffctcf ,chr,start,end)
colnames(diffctcf)[colnames(diffctcf) %in% c("Fold","CIMP","AML","p.value","FDR")] <- paste0(colnames(diffctcf)[colnames(diffctcf) %in% c("Fold","CIMP","AML","p.value","FDR")],'_CTCF')

noprom.lostctcf <- foverlaps(merged.noprom,diffctcf[FDR_CTCF < 0.1 & Fold_CTCF < 0],by.x=c('chr','start','end'))
noprom.lostctcf[,lostctcf := !is.na(start)]
noprom.lostctcf[!is.na(start) & FDR_RNA > 0,][order(FDR_MCIP,decreasing = T)]

## Correlation CTCF binding and MCIP - Whole list

mcip.ctcf <- foverlaps(mcip,diffctcf,by.x=c('chr','start','end'))
cortest <- cor.test(mcip.ctcf$Fold_CTCF,mcip.ctcf$Fold)

scatter.ctcf <- ggplot(mcip.ctcf,aes(x=Fold,y=Fold_CTCF)) +  geom_point() + labs(x="Methylation fold change",y='CTCF fold change') +
  geom_vline(xintercept=0, linetype="dashed", color = "grey") +
  geom_hline(yintercept=0, linetype="dashed", color = "grey") + geom_smooth(method='lm',formula=y~x) +
  labs(title="Relationship between CTCF binding and methylation",
       subtitle=sprintf('r = %0.4f | p.value %s',cortest$estimate,ifelse(
         cortest$p.value < 2.2e-16,"< 2.2e-16",cortest$p.value))) + theme_Publication2()

ggsave(scatter.ctcf,filename="/data/claudia_gebhard/CIMP/analysis/ScatterPlot_CTCFvsMCIP.png",width=8,height=8)

## Correlation CTCF binding and MCIP - Only significant

mcip.ctcf.sig <- mcip.ctcf[FDR_CTCF < 0.1 & FDR < 0.1]
cortest <- cor.test(mcip.ctcf$Fold_CTCF,mcip.ctcf$Fold)

scatter.ctcf.sig <- ggplot(mcip.ctcf.sig,aes(x=Fold,y=Fold_CTCF)) +  geom_point() + labs(x="Methylation fold change",y='CTCF fold change') +
  geom_vline(xintercept=0, linetype="dashed", color = "grey") +
  geom_hline(yintercept=0, linetype="dashed", color = "grey") + geom_smooth(method='lm',formula=y~x) +
  labs(title="Relationship between CTCF binding and methylation (FDR < 0.1)",
       subtitle=sprintf('Cor = %s | p.value = %s',round(cortest[[4]],4),formatC(cortest[[3]], format = "e", digits = 2)))

ggsave(scatter.ctcf.fdr,filename="ScatterPlot_CTCFvsMCIP_FDR.png",width=8,height=8)

noprom.lostctcf[,lost.ctcf := !is.na(start)]

## Venn Diagram of CTCF binding peaks

diff1 <- subset(mcip.ctcf,p.value_CTCF < 0.05 & Fold_CTCF > 0)
diff2 <- subset(mcip.ctcf,p.value_CTCF < 0.05 & Fold_CTCF < 0)
concordant <- subset(mcip, p.value > 0.05)
title <- sprintf("Peaks with altered CTCF binding %s vs %s",'CIMP','AML')
text <- sprintf("Log2FC > 0 or < 0, DESeq2 results filtered by p.value < 0.05")
names <- c('AML','CIMP')
svg(sprintf("VennPlot_%s_vs_%s.svg",names[1],names[2]),width=8,height=7) # Both increased and decreased signal
venn.plot <- venn.diagram(list(A=1:(nrow(diff1)+nrow(concordant)+1),B=nrow(diff1):(nrow(concordant)+nrow(diff1)+nrow(diff2))),filename=NULL,
                          fill=c("#1B9E77", "#D95F02" ), alpha=c(0.5,0.5), category.names=names[c(1,2)],print.mode=c('raw','percent'),cex=1.2,
                          cat.cex=1.2,cat.fontface=1,main=title,main.fontfamily = "sans",main.fontface=2,main.cex=1.5,sub=text,sub.fontfamily="sans",
                          sub.pos=c(0.5,1.05 - 0.15*length(grep("\n",title))),sub.cex=1,fontfamily='sans',cat.fontfamily='sans',
                          ext.line.lwd=1.5,cat.col=c("#1B9E77", "#D95F02" ),lwd=1.5,col=c("#1B9E77", "#D95F02" ),ext.percent=0.1)
grid.newpage(); grid.draw(venn.plot)
dev.off()

dodo <- mcip.ctcf[!is.na(start) & insideFeature != 'overlapStart']
dodo[,peak := paste0(chr,":",start,"-",end)]

dodo$CTCF_PEAK <- 'Shared'
dodo[p.value_CTCF < 0.05 & Fold_CTCF < 0,CTCF_PEAK := 'Lost in CIMP']
dodo[p.value_CTCF < 0.05 & Fold_CTCF > 0,CTCF_PEAK := 'Gained in CIMP']

dodo$CTCF_PEAK <- factor(dodo$CTCF_PEAK, levels = c('Shared','Lost in CIMP','Gained in CIMP'),ordered = TRUE)
boxplot_ctcf_fractions <- ggplot(dodo,aes(x=CTCF_PEAK,y=Fold,fill=CTCF_PEAK)) + stat_boxplot(geom='errorbar', linetype=2, width=0.5) +
  geom_boxplot(coef=0,outlier.shape=NA) +  scale_fill_brewer(palette='Set2',guide=FALSE) +
  labs(x='CTCF ChIP-seq peaks in AML or CIMP',y='Methylation log2 fold change CIMP vs AML',
       title="Average methylation change in CTCF binding sites") + 
  ggsignif::geom_signif(comparisons = list(c('Lost in CIMP','Gained in CIMP'),c('Lost in CIMP','Shared')),
                        step_increase = 0.05,tip_length=0.01) +
  stat_summary(fun=mean, colour="darkred", geom="point", shape=18, size=3) +
  stat_summary(fun.data = fun_mean, geom="text", vjust=0.4,hjust=-0.4) + theme_Publication2() + 
  theme(axis.text.x = element_text(vjust=-1),axis.title.x = element_text(vjust=-1)) +
 scale_y_continuous(breaks=c(-5,0,5,10))

ggsave(boxplot_ctcf_fractions,filename = 'BoxplotMCIP_FractionsCTCF.svg',width=8,height=9)

library('UpSetR')
dodo$CIMP_CTCF <- ifelse(dodo$CTCF_PEAK == 'Shared' | dodo$CTCF_PEAK == 'Gained in CIMP',1,0)
dodo$AML_CTCF <- ifelse(dodo$CTCF_PEAK == 'Shared' | dodo$CTCF_PEAK == 'Lost in CIMP',1,0)
cast <- dodo[,.(peak,CIMP_CTCF,AML_CTCF)]
y <- brewer.pal(3,name='Set2')
svg('UpsetPlotMCIP_CTCF.svg',width=8,height=9)
upset(cast,sets.bar.color = "#56B4E9",order.by='freq',text.scale = 1.5,
      queries = list(list(query = intersects, params = list("CIMP_CTCF","AML_CTCF"), active = T,color=y[1]),
      list(query = intersects, params = list("AML_CTCF"), active = T,color=y[2]),
      list(query = intersects, params = list("CIMP_CTCF"), active = T,color=y[3])))
dev.off()

#--------------------------------------------------------------------------------------
# DETECT DE GENES AROUND CTCF
#--------------------------------------------------------------------------------------

GTF <- import.gff('/genomes/hg19/ensGene.gtf',format="gtf")
grl <- reduce(split(GTF, elementMetadata(GTF)[['gene_id']]))
reducedGTF <- unlist(grl, use.names=T)
elementMetadata(reducedGTF)$gene_symbol <- rep(names(grl), elementNROWS(grl))
genes <- as.data.table(reducedGTF)
genes <- unique(genes[,.(chr=seqnames,start=min(start),end=max(end)),by=gene_symbol])

rnaseq_annotated <- merge(genes,rnaseq,by.x='gene_symbol',by.y='V1')
setkey(rnaseq_annotated,chr,start,end)

diffctcf_5kb <- diffctcf[,c('start','end') := .(start-50000, end + 50000)]
rnaseq_ctcf <- foverlaps(diffctcf_5kb,rnaseq_annotated,by.x=c('chr','start','end'))
rnaseq_ctcf <- rnaseq_ctcf[!is.na(start)]

t.test(rnaseq_ctcf[FDR_CTCF < 0.05]$padj,rnaseq_ctcf[FDR_CTCF == 1]$padj) 
rnaseq_ctcf[FDR_CTCF < 0.01 & padj < 0.01]

fwrite(rnaseq_ctcf[FDR_CTCF < 0.01 & padj < 0.01],file='RNASeq_CTCF_Sig.xls',sep='\t')

#--------------------------------------------------------------------------------------
# INTERSECTION WITH CEBPA DM
#--------------------------------------------------------------------------------------

rnaseq.dm <- fread("/data/claudia_gebhard/RNA/dm2_vs_cimp/DM_vs_CIMP.txt")
rnaseq.dm <- rnaseq.dm[gene_biotype == 'protein_coding']
not_cebpa <- rnaseq.dm[padj < 0.005,.(symbol=gene_name,DMvsCIMP=log2FoldChange)]

prom.tf <- merge(prom.tf,not_cebpa,all.x=T)

sum.prom.down <- prom.tf[Number > 1 & abs(FDR_MCIP) > 1 & FDR_RNA < -1 ] # Downregulated and hypermethylated

genelist <- setNames(sum.prom.down$log2FC_RNA,sum.prom.down$symbol)
gsea_c5 <- do_gsea(genelist,'C2_CURATED')

entrezlist <- mapIds(org.Hs.eg.db,keys=names(genelist),column='ENTREZID',keytype='SYMBOL')
kegg <- enrichKEGG(gene=entrezlist,organism="hsa",keyType='ncbi-geneid',pAdjustMethod="BH",pvalueCutoff=1,minGSSize=10)
kegg <- setReadable(kegg,orgDb,keytype="ENTREZID") # Convert IDs from Entrez to symbol
kegg.output <- as.data.frame(kegg)[,c(1,2,5,6,3,8)]; kegg.output$geneID <- gsub(pattern="/",replacement=";",x=kegg.output$geneID)

library(pathview)
suppressWarnings(pathview(gene.data = genelist,pathway.id = kegg.output$ID[1:5],species = 'hsa',gene.idtype = "symbol",same.layer=FALSE))
file.remove(c(paste0(kegg.output$ID[1:5],".png"),paste0(kegg.output$ID[1:5],".xml")))


sum.prom.up <- prom.tf[Number > 1  & abs(FDR_MCIP) > 1 &FDR_RNA > 1 ]

genelist <- setNames(sum.prom.up$log2FC_RNA,sum.prom.up$symbol)
gsea_c5 <- do_gsea(genelist,'C2_CURATED')

entrezlist <- mapIds(org.Hs.eg.db,keys=names(genelist),column='ENTREZID',keytype='SYMBOL')
kegg <- enrichKEGG(gene=entrezlist,organism="hsa",keyType='ncbi-geneid',pAdjustMethod="BH",pvalueCutoff=1,minGSSize=10)
kegg <- setReadable(kegg,orgDb,keytype="ENTREZID") # Convert IDs from Entrez to symbol
kegg.output <- as.data.frame(kegg)[,c(1,2,5,6,3,8)]; kegg.output$geneID <- gsub(pattern="/",replacement=";",x=kegg.output$geneID)


library(pathview)
suppressWarnings(pathview(gene.data = genelist,pathway.id = kegg.output$ID[1:5],species = 'hsa',gene.idtype = "symbol",same.layer=FALSE))
file.remove(c(paste0(kegg.output$ID[1:5],".png"),paste0(kegg.output$ID[1:5],".xml")))
