# Supplementary material for: Epigenetic alterations affecting hematopoietic regulatory networks as drivers of mixed myeloid/lymphoid leukemia
Source: Nat Commun. 2024 Jul 7;15:5693. doi: 10.1038/s41467-024-49811-y (PMC11228033; doi:10.1038/s41467-024-49811-y)
Supplement: Supplementary file 5 — Supplementary Code 1 [file 41467_2024_49811_MOESM5_ESM.zip › CIMP_CTCF_Effect.R]

library(openxlsx)
library(data.table)
library(GenomicRanges)
options(bitmapType = "cairo")
library(ComplexHeatmap)
library(EnrichedHeatmap)
library(rtracklayer)
library(parallel)
library(ggsignif)
library(ggthemes)
library(patchwork)
source("~/scripts/genomics_functions.R")
source("~/scripts/specific/cimp/cimp_project_functions.R")

metadata <- data.frame(
  fread('/data/claudia_gebhard/CIMP/metadata/metadata_combined.csv',sep=',',header=T),row.names="Patient_ID")

ctcf.aml <- data.table(read.xlsx("/data/claudia_gebhard/CIMP/CTCF/analysis/2022_02/SummaryResults_DiffBind.xlsx",
                                 sheet="CIMP_vs_AML"))
ctcf.tall <- data.table(read.xlsx("/data/claudia_gebhard/CIMP/CTCF/analysis/2022_02/SummaryResults_DiffBind.xlsx",
                                  sheet="CIMP_vs_T-ALL"))
# Split based on a) rowMeans, b) differential CTCF

ctcf.sum <- data.table(merge(ctcf.aml[,c(1:8)],ctcf.tall[,c(1:8)],by=c("chr","start","end","CIMP"),
                             sort=F,suffix=c("_AML","_TALL")))

ctcf.sum$DB <-  ifelse(ctcf.sum$FDR_AML < 0.05 & ctcf.sum$FDR_TALL < 0.05,"Both",
                       ifelse(ctcf.sum$FDR_AML < 0.05,"AML",ifelse(
                         ctcf.sum$FDR_TALL < 0.05,"T-ALL","None")))

ctcf.sum$CIMP.vs.AML <- ifelse(ctcf.sum$FDR_AML < 0.05 & ctcf.sum$Fold_AML < -0.5,"Loss",ifelse(
  ctcf.sum$FDR_AML < 0.05 & ctcf.sum$Fold_AML > 0.5,"Gain","No change"))
ctcf.sum$CIMP.vs.TALL <- ifelse(ctcf.sum$FDR_TALL < 0.05 & ctcf.sum$Fold_TALL < -0.5,"Loss",ifelse(
  ctcf.sum$FDR_TALL < 0.05 & ctcf.sum$Fold_TALL > 0.5,"Gain","No change"))

setkey(ctcf.sum ,chr,start,end)
colnames(ctcf.sum)[grep("Fold|CIMP|AML|p.value|FDR",colnames(ctcf.sum))] <- paste0(grep("Fold|CIMP|AML|p.value|FDR",colnames(ctcf.sum),value=T),'_CTCF')

#===============================================================================
# 1. Plot CTCF data in different groups as a tornado plot
#===============================================================================

ExtendSize <- 1000

#-------------------------------------------------------------------------------
# Top 25000 most variable regions 
#-------------------------------------------------------------------------------

# NOTE: Make sure to edit the /etc/ImageMagick-6/policy.xml file to increase memory limit
# https://askubuntu.com/questions/1041349/imagemagick-command-line-convert-limit-values

ctcf_list <- fread("/data/claudia_gebhard/CIMP/CTCF/analysis/2022_02/DiffBind_consensus_peaks.txt")
ctcf_norm <- fread("/data/claudia_gebhard/CIMP/CTCF/analysis/2022_02/DiffBind_normalized_counts.txt")
ctcf_norm_ov4 <- ctcf_norm[rowSums(ctcf_list[,-c(1,2,3)]) > 4] # Only 4 minOverlap
ctcf_norm_ov4 <- ctcf_norm[order(genefilter::rowVars(ctcf_norm_ov4[,-c(1,2,3)]),decreasing=T)[1:25000]]
gr.ctcf <- makeGRangesFromDataFrame(ctcf_norm_ov4[,.(chr,start,end)])

CIMP.CTCF.ids <- rownames(metadata[metadata$Disease == "CIMP" & rownames(metadata) %in% colnames(ctcf_list),])
AML.CTCF.ids <- rownames(metadata[metadata$Disease == "AML" & rownames(metadata) %in% colnames(ctcf_list),])
TALL.CTCF.ids <- rownames(metadata[metadata$Disease == "T-ALL" & rownames(metadata) %in% colnames(ctcf_list),])

CIMP.CTCF <- sapply(CIMP.CTCF.ids,function(x)grep("Input",list.files("/data/claudia_gebhard/CIMP/CTCF/bigwig_normalized",
                        pattern=sprintf("%s.*RPKM",x),full.names=T),value=T,invert=T))
AML.CTCF <- sapply(AML.CTCF.ids,function(x)grep("Input",list.files("/data/claudia_gebhard/CIMP/CTCF/bigwig_normalized",
                        pattern=sprintf("%s.*RPKM",x),full.names=T),value=T,invert=T))
TALL.CTCF <- sapply(TALL.CTCF.ids,function(x)grep("Input",list.files("/data/claudia_gebhard/CIMP/CTCF/bigwig_normalized",
                        pattern=sprintf("%s.*RPKM",x),full.names=T),value=T,invert=T))
all.bw.CTCF <- c(CIMP.CTCF[1:4],AML.CTCF[1:4],TALL.CTCF[1:4])  
# Combine methylation (all.bw) and CTCF tracks (all.bw.CTCF)
all.bw <- c(all.bw.CTCF,CIMP.mcip[1:4],AML.mcip[3:6],TALL.mcip[1:4]) # from CIMP_effect_methylation.R

ctcf.extended  <- resize(gr.ctcf, fix = "center", width = ExtendSize*2) 
BigWig.CTCF <- lapply(c(all.bw),function(bigwig) rtracklayer::import(bigwig, 
           format = "BigWig", selection = BigWigSelection(ctcf.extended)))
normMatrices.CTCF <- mclapply(BigWig.CTCF,function(x) {
  normalizeToMatrix(signal = x, target = resize(gr.ctcf, fix = "center", width = 1), 
                    background = 0, keep = c(0, 0.99),target_ratio = 0,  mean_mode = "w0",       
                    value_column = "score", extend = ExtendSize,smooth=TRUE)
},mc.cores=20)

ht_list <- NULL
used_names <- NULL
for (n in 1:length(all.bw)) { # 
  col <- palette.cimp[metadata[names(all.bw)[n],"Disease"]]
  col_fun = circlize::colorRamp2(quantile(normMatrices.CTCF[[n]], c(0.05, .97)), c("white", colorspace::darken(col,0.1)))
  NAME <- paste0(metadata[names(all.bw)[n],"Disease"]," - MCIP")
  if (grepl("CTCF",all.bw[n]) == T) {
    col_fun = circlize::colorRamp2(quantile(normMatrices.CTCF[[n]], c(0.05, .97)), c("white", colorspace::darken(col,0.3)))
    col <- colorspace::darken(palette.cimp[metadata[names(all.bw)[n],"Disease"]],0.3)
    NAME <- paste0(metadata[names(all.bw)[n],"Disease"]," - CTCF")
  }
  axis_name = c("-1kb", "0", "1kb")
  EH <- EnrichedHeatmap( mat = normMatrices.CTCF[[n]],  pos_line = FALSE,border = FALSE,   
                         name=ifelse(NAME %in% used_names,stringi::stri_rand_strings(1,5),NAME),   
                         col = col_fun, column_title = names(all.bw)[n],axis_name_rot = 0,
                         column_title_gp = gpar(fontsize = 10, fontfamily = "sans",col=col),
                         use_raster = TRUE, raster_quality = 1, raster_device = "png",raster_resize_mat=F,
                         rect_gp = gpar(col = "transparent"), 
                         show_heatmap_legend =  ifelse(NAME %in% used_names,F,T), # /different scales
                         top_annotation = HeatmapAnnotation(
                           enriched = anno_enriched(gp = gpar(col = col, lty = 1, lwd=2),
                                                    col=col,rot=90)),
                         #/ Change the axis name
                         axis_name = axis_name, axis_name_gp = gpar(fontsize = 8) 
  )
  used_names <- c(used_names,NAME)
  ht_list <- ht_list + EH
}

## Heatmap
pdf("/data/claudia_gebhard/CIMP/analysis/CTCF_meth/tornado_CTCF2.pdf",width=16,height=10)
draw(ht_list,ht_gap = unit(1, "mm"))
dev.off()

#-------------------------------------------------------------------------------
# ONLY DIFFERENTIAL SITES -- Figure 6B
#-------------------------------------------------------------------------------

ctcf_norm_diff <- ctcf_norm[ctcf.sum$DB != "None"] # Only differential sites
gr.ctcf2 <- makeGRangesFromDataFrame(ctcf_norm_diff[,.(chr,start,end)])

ctcf.extended2  <- resize(gr.ctcf2, fix = "center", width = ExtendSize*2) 
BigWig.CTCF2 <- lapply(c(all.bw),function(bigwig) rtracklayer::import(bigwig, 
              format = "BigWig", selection = BigWigSelection(ctcf.extended2)))
normMatrices.CTCF2 <- mclapply(BigWig.CTCF2,function(x) {
  normalizeToMatrix(signal = x, target = resize(gr.ctcf2, fix = "center", width = 1), 
                    background = 0, keep = c(0, 0.99),target_ratio = 0,  mean_mode = "w0",       
                    value_column = "score", extend = ExtendSize,smooth=F)
},mc.cores=20)

ht_list2 <- NULL
for (n in 1:length(all.bw)) { # 
  col <- palette.cimp[metadata[names(all.bw)[n],"Disease"]]
  col_fun = circlize::colorRamp2(quantile(normMatrices.CTCF2[[n]], c(0.05, .97)), c("white", colorspace::darken(col,0.1)))
  if (grepl("CTCF",all.bw[n]) == T) {
    col_fun = circlize::colorRamp2(quantile(normMatrices.CTCF2[[n]], c(0.05, .97)), c("white", colorspace::darken(col,0.3)))
    col <- colorspace::darken(palette.cimp[metadata[names(all.bw)[n],"Disease"]],0.3)
  }
  axis_name = c("-1kb", "0", "1kb")
  EH <- EnrichedHeatmap( mat = normMatrices.CTCF2[[n]],  pos_line = FALSE,border = T,   
                         col = col_fun, column_title = names(all.bw)[n],axis_name_rot = 0,
                         column_title_gp = gpar(fontsize = 10, fontfamily = "sans",col=col),
                         row_split=ctcf.sum[ DE != "None"]$DE,
                         use_raster = TRUE, raster_quality = 1, raster_device = "png",raster_resize_mat=F,
                         rect_gp = gpar(col = "transparent"), 
                         show_heatmap_legend = F,row_title_rot = 0,
                         top_annotation = HeatmapAnnotation(
                           enriched = anno_enriched(gp = gpar(col = col, lty = 1:3, lwd=2),
                                                    col=col,rot=90)),
                         axis_name = axis_name, axis_name_gp = gpar(fontsize = 8) 
  )
  ht_list2 <- ht_list2 + EH
}

pdf("/data/claudia_gebhard/CIMP/analysis/tornado_CTCF_clusters.pdf",width=16,height=10)
draw(ht_list2,ht_gap = unit(1, "mm"))
dev.off()

#-------------------------------------------------------------------------------
# ONLY DIFFERENTIAL SITES - FROM DIFFBIND
#-------------------------------------------------------------------------------

setwd("/data/claudia_gebhard/CIMP/CTCF/")
load("/data/claudia_gebhard/CIMP/CTCF/analysis/2022_02/DiffBind_object.RData")

diffobject <- dba.contrast(diffobject,contrast=c("Condition","CIMP","AML"))
diffobject <- dba.contrast(diffobject,contrast=c("Condition","CIMP","T-ALL"))
diffCTCF <- dba.analyze(diffobject,bGreylist = F,bParallel = F,method = DBA_ALL_METHODS)
#profiles <- dba.plotProfile(diffCTCF)
#dba.plotProfile(profiles)

#===============================================================================
# 2. Plot average signal for each group -- Figure 6A
#===============================================================================

# We take all peaks for this, no need to select
gr.ctcf.all <- makeGRangesFromDataFrame(ctcf_norm[,.(chr,start,end)])
ctcf.extended  <- resize(gr.ctcf.all, fix = "center", width = ExtendSize*2) 

all.bw.signal <- c(CIMP.CTCF,AML.CTCF,TALL.CTCF[1:12])

BigWig.signal.CTCF <- lapply(all.bw.signal,function(bigwig) rtracklayer::import(bigwig, 
                      format = "BigWig", selection = BigWigSelection(ctcf.extended)))

normMatrices.CTCF.signal <- mclapply(BigWig.signal.CTCF ,function(x) {
  normalizeToMatrix(signal = x, target = resize(gr.ctcf.all, fix = "center", width = 1), 
                    background = 0, keep = c(0, 0.99),target_ratio = 0,  mean_mode = "w0",       
                    value_column = "score", extend = ExtendSize,smooth=TRUE)
},mc.cores=30)

avg.signal.CTCF <- do.call(rbind,lapply(normMatrices.CTCF.signal,colMeans))
colnames(avg.signal.CTCF) <- 1:200
molten <- reshape2::melt(avg.signal.CTCF,measure.vars=NULL,
                         varnames=c("Sample","Location"))
merged.signalCTCF <- merge(molten,metadata,by.x="Sample",by.y="row.names",all.x=T,sort=F)
pal <- na.omit(palette.cimp[as.character(unique(merged.signalCTCF$Disease))])

ggsave(filename="/data/claudia_gebhard/CIMP/analysis/CTCF_meth/average_signal_CTCF.pdf",
       ggplot(merged.signalCTCF,aes(x=Location,y=value,color=Disease)) +
         stat_smooth(method="loess", span=0.1, se=TRUE, alpha=0.3,aes(fill=Disease)) +
         scale_color_manual(values=pal,name="Group") + theme_clusters +
         scale_fill_manual(values=pal,name="Group") + 
         labs(x="Location with respect to CTCF peak center",y="Mean counts") +
         scale_x_continuous(labels=c("-1kb","-0.5kb","0kb","0.5kb","1kb"), breaks=c(0,25,50,75,100), 
                            limits=c(0,100)),
       width=8,height=6)

write.xlsx(merged.signalCTCF,"/data/claudia_gebhard/CIMP/paper/source/Fig6A.xlsx")

#---------------------------------------------------------------------------------------------------
# PLOT AVERAGE MCIP SIGNAL FOR EACH GROUP OF CTCF PEAKS
#---------------------------------------------------------------------------------------------------

# NOTE: With 2022_01 results, thelost peaks exhibited stronger methylation, but 
# this is no longer the case

mcip2ctcf.bw <- c(CIMP.mcip,TALL.mcip)

mcip2ctcf.signal <- lapply(mcip2ctcf.bw,function(bigwig) rtracklayer::import(bigwig, 
                       format = "BigWig", selection = BigWigSelection(ctcf.extended)))
mcip2ctcf.matrix <- mclapply(mcip2ctcf.signal,function(x) {
  normalizeToMatrix(signal = x, target = resize(gr.ctcf.all, fix = "center", width = 1), 
                    background = 0, keep = c(0, 1),target_ratio = 0,  mean_mode = "w0",       
                    value_column = "score", extend = ExtendSize,smooth=T)
},mc.cores=30)

ctcf.aml$DE <- ifelse(ctcf.aml$FDR < 0.05 & ctcf.aml$Fold > 0.05,"Gain",
                      ifelse(ctcf.aml$FDR <0.05 & ctcf.aml$Fold < -0.05,"Loss","No change"))

ctcf.tall$DE <- ifelse(ctcf.tall$FDR < 0.05 & ctcf.tall$Fold > 0.05,"Gain",
                      ifelse(ctcf.tall$FDR < 0.05 & ctcf.tall$Fold < -0.05,"Loss","No change"))

mcip2ctcf <- data.table()
for (n in 1:length(mcip2ctcf.matrix[CIMP.ids])) {
# Calculate average methylation for CTCF regions gained, lost or unchanged
  m <- mcip2ctcf.matrix[[n]]
  m.amlns <- colMeans(m[ctcf.aml$DE == "No change",])
  m.amlup <- colMeans(m[ctcf.aml$DE == "Gain",])
  m.amldown <- colMeans(m[ctcf.aml$DE == "Loss",])
  m.allns <- colMeans(m[ctcf.tall$DE == "No change",])
  m.allup <- colMeans(m[ctcf.tall$DE == "Gain",])
  m.alldown <- colMeans(m[ctcf.tall$DE == "Loss",])
  m.total <- rbind(m.amlns,m.amlup,m.amldown,m.allns,m.allup,m.alldown)
  colnames(m.total) <- 1:200
  m.total <- data.table(m.total,keep.rownames='type')
  m.total$label <- names(mcip2ctcf.matrix)[n]
  mcip2ctcf <- rbind(mcip2ctcf,m.total)
  
}

mcip2ctcf$disease <- ifelse(grepl("aml",mcip2ctcf$type),"CIMP vs AML","CIMP vs T-ALL")
mcip2ctcf$type <- gsub("all|aml","",mcip2ctcf$type)
mcip2ctcf.molten <- melt(mcip2ctcf,id.variables='label')
mcip2ctcf.molten$variable <- as.numeric(mcip2ctcf.molten$variable)
mcip2ctcf.molten <- mcip2ctcf.molten %>% mutate(type = recode(type,m.ns='No change',m.up='Gain',m.down='Loss'))
#labels.changes <- c("Gain","No change","Loss")

ggsave("/data/claudia_gebhard/CIMP/analysis/CTCF_meth/MCIP_signal_in_CTCF_new.pdf",
ggplot(mcip2ctcf.molten,aes(x=variable,y=value,color=type,group=type)) + 
  stat_smooth(method="loess", span=0.1, se=TRUE, alpha=0.3,aes(fill=type)) + 
  facet_wrap(~disease,scales='free_y') + theme_cowplot2 + 
  scale_x_continuous(labels=c("-1kb","-0.5kb","0kb","0.5kb","1kb"), breaks=c(0,25,50,75,100), 
                     limits=c(0,100)) + scale_color_manual(values=scale.changes[c(2,3,5)]) + 
  scale_fill_manual(values=scale.changes[c(2,3,5)]) + theme(legend.position="bottom") +
  labs(color="CTCF peaks in CIMP cases",fill="CTCF peaks in CIMP cases",
       y="MCIP-seq signal in CIMP cases",x="Location with respect to CTCF peak"),
width=8,height=6)

#===================================================================================================
# 3. Motif analysis in differential peaks
#===================================================================================================

library(BSgenome.Hsapiens.UCSC.hg19)
library(universalmotif)

## MEME
# Use meme_expressed from the CIMP_mcip_rnaseq.R script

# Order by how frequently they are found
gr.ctcf.all$freq <- rowSums(ctcf_list[,-c(1,2,3)])

ctcf_peaks <- gr.ctcf.all[order(gr.ctcf.all$freq,decreasing=T)]
ctcf_peaks_resized = resize(head(ctcf_peaks,2000), width = 80, fix='center')
ctcf_peaks_seq <- get_sequence(ctcf_peaks_resized,genome=BSgenome.Hsapiens.UCSC.hg19)

ame <- runAme(input=ctcf_peaks_seq,database=meme_expressed)
ame <- ame %>% group_by(motif_alt_id) %>% top_n(n=1)

pdf("/data/claudia_gebhard/CIMP/analysis/CTCF_meth/motif_analysis_all.pdf",width=10,height=3)
plot_ame_heatmap(ame=ame %>% filter (adj.pvalue < 10**-6),id=motif_alt_id) + coord_flip() 
dev.off()

## Different categories

gr.ctcf.aml <- makeGRangesFromDataFrame(ctcf.aml[,.(chr,start,end,DE)], #[, head(.SD,2000), b=DE],
                                        keep.extra.columns = T)
ctcf_aml_resized <- resize(gr.ctcf.aml, width = 50, fix='center')
ctcf_aml_seq <- ctcf_aml_resized %>% split(mcols(.)$DE) %>% get_sequence(BSgenome.Hsapiens.UCSC.hg19)

ame <- runAme(input=ctcf_aml_seq,database=meme_expressed,control="No change")

pdf("/data/claudia_gebhard/CIMP/analysis/CTCF_meth/motif_analysis_aml.pdf",width=12,height=3)
plot_ame_heatmap(ame=dplyr::bind_rows(ame,.id = "category") %>% filter (adj.pvalue < 10**-6),
                 id=motif_alt_id,group=category)
dev.off()

gr.ctcf.tall <- makeGRangesFromDataFrame(ctcf.tall[,.(chr,start,end,DE)][, head(.SD,2000), b=DE],
                                         keep.extra.columns = T)
ctcf_tall_resized <- resize(gr.ctcf.tall, width = 50, fix='center')
ctcf_tall_seq <- ctcf_tall_resized %>% split(mcols(.)$DE) %>% get_sequence(BSgenome.Hsapiens.UCSC.hg19)

ame <- runAme(input=ctcf_tall_seq,database=meme_expressed,control="No change")

pdf("/data/claudia_gebhard/CIMP/analysis/CTCF_meth/motif_analysis_tall.pdf",width=12,height=3)
plot_ame_heatmap(ame=dplyr::bind_rows(ame,.id = "category"),id=motif_alt_id,group=category)
dev.off()

# De novo

dreme.all <- memes::runDreme(ctcf_peaks_seq,control = "shuffle", e = 50)
dreme.all %>%  to_list() %>% head(5) %>% view_motifs()

# Indicate % of peaks with motif!

## GADEM + match to JASPAR with TFBSTools ##

# Prepare PWM library
tpm.rna <- fread("/data/claudia_gebhard/CIMP/RNA/new/salmon/gencode/summary_salmon_tpm_CIMP+ALL+AML.txt")
max.tpm <- apply(tpm.rna[,-c(1,2)],1,max)
rna.expressed <- unique(tpm.rna$Symbol[max.tpm > 2])

pwm_lib_jaspar <- readJASPARMatrix("/data/roger/motif_databases/JASPAR2022_CORE_non-redundant_pfms_jaspar.txt")
names(pwm_lib_jaspar) <- sapply(pwm_lib_jaspar,function(x) ID(x)) # Use unique IDs
pwm_lib_jaspar_dt <- rbindlist(lapply(pwm_lib_jaspar, function(x){data.frame(ID = ID(x), name = name(x)) }))
pwm_lib_jaspar_dt$name  <- toupper(gsub("MA[0-9]{4}\\.[0-9]\\.","",pwm_lib_jaspar_dt$name)) 
pwm_lib_jaspar_dt <- pwm_lib_jaspar_dt[name %in% rna.expressed] # Exclude non-expressed
pwm_lib_jaspar <- pwm_lib_jaspar[names(pwm_lib_jaspar) %in% pwm_lib_jaspar_dt$ID]
 
# Search motifs
library(rGADEM)
ctcf.gadem <- GADEM(Sequences=ctcf_peaks_seq)
gadem.table <- data.table(consensus=character(3),similarity=character(3),percentage=numeric(3))

for (i in 1:3) {
 
  unknown_motif = getPWM(ctcf.gadem)[[i]]
  gadem.table[i,'consensus'] <- consensus(ctcf.gadem)[i]
  unknown_pwm   = PWMatrix( ID = 'unknown', profileMatrix = unknown_motif) 
  pwm_sim = PWMSimilarity(toPWM(pwm_lib_jaspar), unknown_pwm, method = 'Pearson')
  ggsave(sprintf("/data/claudia_gebhard/CIMP/analysis/CTCF_meth/motifs_GADEM_%s.pdf",i),
         view_motifs(unknown_motif),width=8,height=5)
  
  pwmatrix <- convert_motifs(unknown_motif,"TFBSTools-PWMatrix")
  
  mm <- matchMotifs(pwmatrix,gr.ctcf.all, genome = "hg19", out = "matches") # Uses TFBSTools format
  gadem.table[i,'percentage'] <- round(sum(as.matrix(assay(mm))[,1])/length(gr.ctcf.all),2)

  pwm_results <- pwm_lib_jaspar_dt[,.(ID,name,similarity = pwm_sim[pwm_lib_jaspar_dt$ID])]
  top_result <- unlist(pwm_results[order(similarity,decreasing=T)][1,])
  gadem.table[i,'similarity'] <- sprintf("%s (%s) [%0.2f]",top_result[1],top_result[2],as.numeric(top_result[3]))
  
}

fwrite(gadem.table,"/data/claudia_gebhard/CIMP/analysis/CTCF_meth/GADEM_results.tsv",sep='\t')

## Some more ideas motif analysis: https://compgenomr.github.io/book/peak-calling.html#types-of-chip-seq-experiments

## HOMER (or its R version, marge)

#===============================================================================
# 4. Unbiased analysis of CTCF sites -- Fig 3C
#===============================================================================

## VOLCANO PLOTS

ggsave("/data/claudia_gebhard/CIMP/analysis/CTCF_meth/volcano_AML_CTCF.pdf",
       ggvolcano(ctcf.aml,c.sig = "FDR",c.fc = "Fold",main = "Volcano plot CTCF CIMP vs AML",sigthres = 0.05,lfcthres = 0.5) +
         scale_colour_manual(values=c("Downregulated"=scale.changes[['Loss']],"Upregulated"=scale.changes[['Gain']],
                                      'Not significant'=scale.changes['No change']),guide='none') + theme_others,
       width=6,height=6)

ggsave("/data/claudia_gebhard/CIMP/analysis/CTCF_meth/volcano_TALL_CTCF.pdf",
       ggvolcano(ctcf.tall,c.sig = "p.value",c.fc = "Fold",main = "Volcano plot CTCF CIMP vs T-ALL",sigthres = 0.05,lfcthres = 0.5)  +
         scale_colour_manual(values=c("Downregulated"=scale.changes[['Loss']],"Upregulated"=scale.changes[['Gain']],
                                      'Not significant'=scale.changes['No change']),guide='none') + theme_others,
       width=6,height=6)

## BAR PLOT -- Fig 6C

barplot.ctcf <- dba.barplot(diffCTCF,contrasts=c(1,2),fcThreshold=0.5,sig=0.05,method=DBA_DESEQ2) +
  scale_fill_manual(values=c(scale.changes[5],scale.changes[2],scale.changes[3])) +
  scale_x_discrete(labels=c("Gain","Loss",'NS'="No change"))

g <- replace_facet_color(g=barplot.ctcf,fills=unname(palette.cimp[c("AML","T-ALL")]))

write.xlsx(barplot.ctcf$data,'/data/claudia_gebhard/CIMP/paper/source/Fig6C.xlsx')

pdf("/data/claudia_gebhard/CIMP/analysis/CTCF_meth/number_CTCF_DB.pdf",width=8,height=5)
grid::grid.draw(g)
dev.off()

write.xlsx(barplot.ctcf$data,file="/data/claudia_gebhard/CIMP/paper/source/Fig3C.xlsx")

## VENN DIAGRAM

diff1 <- subset(ctcf.sum,p.value_CTCF < 0.05 & Fold_CTCF > 0)
diff2 <- subset(ctcf.sum,p.value_CTCF < 0.05 & Fold_CTCF < 0)
concordant <- subset(mcip, p.value > 0.05)
title <- sprintf("Peaks with altered CTCF binding %s vs %s",'CIMP','AML')
text <- sprintf("Log2FC > 0 or < 0, DESeq2 results filtered by p.value < 0.05")
names <- c('AML','CIMP')
svg(sprintf("VennPlot_%s_vs_%s.svg",names[1],names[2]),width=8,height=7) # Both increased and decreased signal
venn.plot <- venn.diagram(list(A=1:(nrow(diff1)+nrow(concordant)+1),B=nrow(diff1):(nrow(concordant)+nrow(diff1)+nrow(diff2))),filename=NULL,
                          fill=c("#1B9E77", "#D95F02" ), alpha=c(0.5,0.5), category.names=names[c(1,2)],print.mode=c('raw','percent'),cex=1.2,
                          cat.cex=1.2,cat.fontface=1,main=title,main.fontfamily = "sans",main.fontface=2,main.cex=1.5,sub=text,sub.fontfamily="sans",
                          sub.pos=c(0.5,1.05 - 0.15*length(grep("\n",title))),sub.cex=1,fontfamily='sans',cat.fontfamily='sans',
                          ext.line.lwd=1.5,cat.col=c("#1B9E77", "#D95F02" ),lwd=1.5,col=c("#1B9E77", "#D95F02" ),ext.percent=0.1)
grid.newpage(); grid.draw(venn.plot)
dev.off()

## Constitutive vs variable sites

perc.in.peaks <- ctcf_list[,-c("#CHR1","START","END")] %>% rowSums()*100/ ncol(ctcf_list[,-c("#CHR1","START","END")] )

ggplot(data.frame(perc=perc.in.peaks),aes(x=perc)) + geom_density(bw = "nrd",color = 4,fill = 4, alpha = 0.25) +
   theme_cowplot2 + scale_x_continuous(name="Number of peaks", limits=c(0, 100))  
# xlim(c(-10,120)) to replicate behaviour of plot(density(perc.in.peaks))

ggsave("/data/claudia_gebhard/CIMP/analysis/CTCF_meth/constitutive_peaks1.pdf",
ggplot(data.frame(interval=cut(perc.in.peaks,breaks = seq(0,100,by=10),labels=paste0(seq(0,90,by=10),"-",seq(10,100,by=10)))),
       aes(x=interval)) + geom_bar(fill="darkgrey") + theme_cowplot2 + labs(x="Percentage of samples",y="Number of peaks") +
  geom_segment(y=14000,yend=14000,x=0.7,xend=9.3,color="firebrick") + annotate("text", x = 5, y = 14500, label = "Variable",color=scale.changes[1]) +
  geom_segment(y=14000,yend=14000,x=9.5,xend=10.5,color='steelblue') + annotate("text", x = 10, y = 14500, label = "Constitutive",color=scale.changes[4]),
width=8,height=4)

ggsave("/data/claudia_gebhard/CIMP/analysis/CTCF_meth/constitutive_peaks_DB.pdf",
ctcf.sum[,.N,by=DB] %>% mutate(DB = factor(DB,levels=c("AML","T-ALL","Both","None"))) %>% ggplot(aes(x=DB,y=N,fill=DB)) + geom_col() +
  theme_cowplot2 + scale_fill_manual(values=unname(c(palette.cimp["AML"],palette.cimp["T-ALL"],palette.cimp["CIMP"],"darkgrey"))) +
  labs(x="Differential CTCF binding compared to CIMP",y="Number of peaks") + theme(legend.position = 'none'),
width=6,height=4)

#===============================================================================
# 5. INTEGRATION OF MCIP AND CTCF ChIP-seq: DiffBind
#===============================================================================

dir.create("/data/claudia_gebhard/CIMP/analysis/CTCF_meth/")

#--------------------------------------------------------------------------------------
# CHANGE IN METHYLATION AT CTCF BINDING SITES (GENERAL)
#--------------------------------------------------------------------------------------

mcip.sum <- data.table(openxlsx::read.xlsx("/data/claudia_gebhard/CIMP/analysis/methylation/diffbind_methylation_summary.xlsx"))

mcip.sum[,CIMP.vs.AML := ifelse(FDR_AML < 0.05 & Fold_AML < -0.5,"Loss",ifelse(
  FDR_AML < 0.05 & Fold_AML > 0.5,"Gain","No change"))]
mcip.sum[,CIMP.vs.TALL := ifelse(FDR_TALL < 0.05 & Fold_TALL < -0.5,"Loss",ifelse(
  FDR_TALL < 0.05 & Fold_TALL > 0.5,"Gain","No change"))]

colnames(mcip.sum)[grep("Fold|CIMP|AML|p.value|FDR",colnames(mcip.sum))] <- paste0(grep("Fold|CIMP|AML|p.value|FDR",colnames(mcip.sum),value=T),'_MCIP')

mcip.ctcf <- foverlaps(mcip.sum,ctcf.sum,by.x=c('chr','start','end'))[!is.na(start & !is.na(i.start))]
mcip.ctcf <- mcip.ctcf %>% rename(c(mcip.start=i.start,mcip.end=i.end))

# Keep only repeated regions with largest overlap relative to CTCF region [https://support.bioconductor.org/p/72656/]
# Please note that the initial analysis of Gain/loss in variable methylated regions was performed w/o this step
gr.mcip.all <- makeGRangesFromDataFrame(mcip.sum)
gr.ov <- findOverlaps(gr.mcip.all,gr.ctcf.all)
overlaps <- pintersect(gr.mcip.all[queryHits(gr.ov)], gr.ctcf.all[subjectHits(gr.ov)])
percentOverlap <- width(overlaps)*100 / width(gr.ctcf.all[subjectHits(gr.ov)])
mcip.ctcf$percentOverlap <- percentOverlap
mcip.ctcf <- mcip.ctcf[,.SD[which.max(percentOverlap)],by=.(chr,start,end)]

# NOTE: We look for MCIP peaks overlapping with the largest possible CTCF site because we want to study
# what happens with CTCF in these patients. If we take the largest overlap relative to MCIP, 
# the number of regions is different (15999). Several MCIP regions overlap the same CTCF more often than the other way around

## How many regions covered by MCIP overlap with CTCF?

mcip.sum.ov <- merge(mcip.sum,mcip.ctcf[,.(chr,start=i.start,end=i.end,CIMP_CTCF)],by=c("chr","start","end"),all.x=T)

mcip.sum.ov[,overlap.ctcf := ifelse(is.na(CIMP_CTCF),"Non CTCF sites","CTCF sites")]
mcip.sum.ov[overlap.ctcf == "CTCF sites",.N]/mcip.sum.ov[,.N]*100 # How many MCIP overlap with CTCF?
mcip.sum.ov[overlap.ctcf == "CTCF sites",.N]/nrow(ctcf.sum)*100 # How many CTCF overlap with MCIP?

l.venn = list(MCIP=1:nrow(mcip.sum),CTCF=(nrow(mcip.sum)-mcip.sum.ov[overlap.ctcf=="CTCF sites",.N]+1):(
  nrow(mcip.sum)+nrow(ctcf.sum)-mcip.sum.ov[overlap.ctcf=="CTCF sites",.N]))
pdf("/data/claudia_gebhard/CIMP/analysis/CTCF_meth/venn_ctcf_meth.pdf",width=8,height=8)
ggvenn(l.venn,c("MCIP","CTCF"),fill_color = ggthemes::wsj_pal()(2))
dev.off()

## Boxplot: Methylation change at MCIP peaks overlapping CTCF binding sites -- Fig S11B

# T-test and boxplot (non promoter only)
test.ctcf_occupancy <- t.test(mcip.sum.ov[overlap.ctcf == "Non CTCF sites"]$Fold_AML
                              ,mcip.sum.ov[overlap.ctcf == "CTCF sites"]$Fold_AML)

ctcf.mcip.fold <- melt(mcip.sum.ov[,.(overlap.ctcf,Fold_AML,Fold_TALL)],id.vars="overlap.ctcf")
ctcf.mcip.fold$variable <- ifelse(ctcf.mcip.fold$variable == "Fold_AML","CIMP vs AML","CIMP vs T-ALL")

boxplot_CTCF_all <- ggplot(ctcf.mcip.fold,aes(x=overlap.ctcf,y=value)) + facet_wrap(~variable) +
  geom_boxplot(outlier.shape=NA,aes(color=overlap.ctcf)) +
  theme_cowplot2 + stat_summary(fun=mean, colour="darkred", geom="point", 
  shape=18, size=3) + geom_signif(comparisons=list(c('Non CTCF sites','CTCF sites')),
                                  y_position=6,tip_length = 0.01) +
  stat_summary(fun = mean, geom="text", vjust=0.4,hjust=-0.4,
                                    aes( label=round(..y.., digits=2))) + 
  labs(x='Location of non-promoter MCIP-seq peaks',y='MCIP-seq binding log2 fold change',
       title="Methylation change in MCIP peaks overlapping CTCF binding sites") +
  scale_color_manual(values=unname(scale.changes[c(2,5)]),guide='none') + ylim(c(-5,10)) 

boxplot_CTCF_all <- replace_facet_color(g=boxplot_CTCF_all,fills=unname(palette.cimp[c("AML","T-ALL")]))
pdf("/data/claudia_gebhard/CIMP/analysis/CTCF_meth/Boxplot_MCIP_OverlapCTCF.pdf", width=8,height=5.5)
grid::grid.draw(boxplot_CTCF_all); dev.off()

## Same, but only considering MCIP-seq peaks with significant changes
mcip.sum.ov2 <- mcip.sum.ov[,.(overlap.ctcf,Fold_AML,Fold_TALL,FDR_AML,FDR_TALL)]
mcip.sum.ov2.molten <- melt(mcip.sum.ov2,variable.name='Disease',
                        measure.vars=list(FDR=c("FDR_AML","FDR_TALL"),Fold=c("Fold_AML","Fold_TALL")))
mcip.sum.ov2.molten$Disease <- ifelse(mcip.sum.ov2.molten$Disease == 1,"CIMP vs AML","CIMP vs T-ALL")

boxplot_CTCF_sig <- ggplot(mcip.sum.ov2.molten[FDR < 0.05],aes(x=overlap.ctcf,y=Fold)) + facet_wrap(~Disease) +
  geom_boxplot(outlier.shape=NA,aes(color=overlap.ctcf)) + 
  theme_cowplot2 + stat_summary(fun=mean, colour="darkred", geom="point", 
                                shape=18, size=3) +  stat_summary(fun = mean, geom="text", vjust=0.4,hjust=-0.4,
                                                                  aes( label=round(..y.., digits=2))) + 
  labs(x='Location of non-promoter MCIP-seq peaks',y='MCIP-seq binding log2 fold change',
       title="Methylation change in MCIP peaks overlapping CTCF binding sites") +
  geom_signif(comparisons=list(c('Non CTCF sites','CTCF sites')),y_position=8,
              test='wilcox.test',tip_length = 0.01) + 
  scale_color_manual(values=unname(scale.changes[c(2,5)]),guide='none') + ylim(c(-5,12)) 

boxplot_CTCF_sig <- replace_facet_color(g=boxplot_CTCF_sig,fills=unname(palette.cimp[c("AML","T-ALL")]))

pdf("/data/claudia_gebhard/CIMP/analysis/CTCF_meth/Boxplot_MCIP_OverlapCTCF_sig.pdf", width=8,height=5.5)
grid::grid.draw(boxplot_CTCF_sig); dev.off()

# Chi-square
sig <- ov.ctcf[, .N, by=.(FDR < 10**-4,overlap.ctcf) ]
sig <- sig[order(FDR,overlap.ctcf,decreasing = T)]
counts.matrix <- matrix(sig$N,byrow=F,ncol=2,dimnames=list(c('Overlap','NoOverlap'),c('DMR','NoDMR')))
chisq.test(counts.matrix,correct = F)

write.xlsx(mcip.sum.ov,"/data/claudia_gebhard/CIMP/analysis/CTCF_meth/MCIP_is_CTCF.xlsx")

#-------------------------------------------------------------------------------
# CHANGES OF CTCF BINDING IN SITES OVERLAPPING WITH DMR
#-------------------------------------------------------------------------------

mcip.ctcf[,CTCF_Meth_AML := ifelse(FDR_AML_CTCF < 0.05 & Fold_AML_CTCF < -0 & FDR_AML_MCIP < 0.05 & Fold_AML_MCIP > 0,"Loss_met",ifelse(
  FDR_AML_CTCF < 0.05 & Fold_AML_CTCF < -0 & FDR_AML_MCIP >= 0.05,"Loss_nomet",
ifelse(FDR_AML_CTCF < 0.05 & Fold_AML_CTCF > 0.5,"Gain","No change")))]
mcip.ctcf[,CTCF_Meth_TALL := ifelse(FDR_TALL_CTCF < 0.05 & Fold_TALL_CTCF < -0.5 & FDR_TALL_MCIP < 0.05 & Fold_TALL_MCIP > 0.5,"Loss_met",ifelse(
  FDR_TALL_CTCF < 0.05 & Fold_TALL_CTCF < -0.5 & FDR_TALL_MCIP >= 0.05,"Loss_nomet",
ifelse(FDR_TALL_CTCF < 0.05 & Fold_TALL_CTCF > 0.5,"Gain","No change")))]

#write.xlsx(mcip.ctcf,"/data/claudia_gebhard/CIMP/analysis/CTCF_meth/MCIP_CTCF_overlaps.xlsx")
mcip.ctcf <- data.table(read.xlsx("/data/claudia_gebhard/CIMP/analysis/CTCF_meth/MCIP_CTCF_overlaps.xlsx"))

melt(mcip.ctcf[,.N,by=.(CTCF_Meth_AML,CTCF_Meth_TALL)],measure.vars=c("CTCF_Meth_AML","CTCF_Meth_TALL"),
                      value.name = "Change") %>% group_by(variable,Change) %>% summarise(N=sum(N))

# start = CTCF coords, i.stat = MCIP coords
cortest <- cor.test(mcip.ctcf$Fold_AML_CTCF,mcip.ctcf$Fold_AML_MCIP)
cortest.tall <- cor.test(mcip.ctcf$Fold_TALL_CTCF,mcip.ctcf$Fold_TALL_MCIP)

## Scatter plot -- Fig 6D

scatter.ctcf.aml <- ggplot(mcip.ctcf,aes(x=Fold_AML,y=Fold_AML_CTCF)) +  geom_point() + 
  labs(x="Methylation fold change",y='CTCF fold change') +
  geom_vline(xintercept=0, linetype="dashed", color = "grey") +
  geom_hline(yintercept=0, linetype="dashed", color = "grey") + geom_smooth(method='lm',formula=y~x) +
  labs(title="Relationship between CTCF binding and methylation",
       subtitle=sprintf("r = %0.4f | p.value %0.4g",cortest$estimate,cortest$p.value)) + theme_Publication2()

hex.ctcf.aml <- ggplot(mcip.ctcf,aes(x=Fold_AML_MCIP,y=Fold_AML_CTCF)) + geom_hex(bins=100) + 
  geom_vline(xintercept=0, linetype="dashed", color = "grey") +
  geom_hline(yintercept=0, linetype="dashed", color = "grey") + geom_smooth(method='lm',formula=y~x,color='grey20') +
  labs(x="Methylation log2(fold change)",y="CTCF log(fold change)",
       subtitle=sprintf("r = %0.4f | p.value %0.4g",cortest$estimate,cortest$p.value)) + theme_Publication2() +
  scale_fill_gradientn(colours = rev(RColorBrewer::brewer.pal(n = 9, name = "RdYlBu")))

scatter.ctcf.tall <- ggplot(mcip.ctcf,aes(x=Fold_TALL,y=Fold_TALL_CTCF)) +  geom_point() + 
  labs(x="Methylation (fold change)",y='CTCF (fold change)') +
  geom_vline(xintercept=0, linetype="dashed", color = "grey") +
  geom_hline(yintercept=0, linetype="dashed", color = "grey") + geom_smooth(method='lm',formula=y~x) +
  labs(title="Relationship between CTCF binding and methylation",
       subtitle=sprintf("r = %0.4f | p.value %0.4g",cortest.tall$estimate,cortest.tall$p.value)) + theme_Publication2()

hex.ctcf.tall <- ggplot(mcip.ctcf,aes(x=Fold_TALL_MCIP,y=Fold_TALL_CTCF)) +  geom_hex(bins=100) + 
  geom_vline(xintercept=0, linetype="dashed", color = "grey") +
  geom_hline(yintercept=0, linetype="dashed", color = "grey") + geom_smooth(method='lm',formula=y~x,color='grey20') +
  labs(x="Methylation log2(fold change)",y="CTCF log(fold change)",
       subtitle=sprintf("r = %0.4f | p.value %0.4g",cortest.tall$estimate,cortest.tall$p.value)) + theme_Publication2() +
  scale_fill_gradientn(colours = rev(RColorBrewer::brewer.pal(n = 9, name = "RdYlBu")))

pdf("/data/claudia_gebhard/CIMP/analysis/CTCF_meth/ScatterPlot_CTCFvsMCIP.pdf",width=11,height=5.5)
cowplot::plot_grid(scatter.ctcf.aml,scatter.ctcf.tall)
dev.off()

pdf("/data/claudia_gebhard/CIMP/analysis/CTCF_meth/HexPlot_CTCFvsMCIP.pdf",width=10,height=5.5)
cowplot::plot_grid(hex.ctcf.aml,hex.ctcf.tall)
dev.off()

## Correlation CTCF binding and MCIP - Only significant

scatter.ctcf.aml.sig <- ggplot(mcip.ctcf[FDR_AML_CTCF < 0.05 & FDR_AML < 0.05],aes(x=Fold_AML,y=Fold_AML_CTCF)) +
  geom_point() +  labs(x="Methylation fold change",y='CTCF fold change') +
  geom_vline(xintercept=0, linetype="dashed", color = "grey") + theme_cowplot2 +
  geom_hline(yintercept=0, linetype="dashed", color = "grey") + geom_smooth(method='lm',formula=y~x) +
  ggpubr::stat_cor() + labs(title="Relationship between CTCF binding and methylation (FDR < 0.05)") +
  theme(plot.title = element_text(size=15))

scatter.ctcf.tall.sig <- ggplot(mcip.ctcf[FDR_TALL_CTCF < 0.05 & FDR_TALL < 0.05],aes(x=Fold_TALL,y=Fold_TALL_CTCF)) +
  geom_point() +  labs(x="Methylation fold change",y='CTCF fold change') +
  geom_vline(xintercept=0, linetype="dashed", color = "grey") + theme_cowplot2 +
  geom_hline(yintercept=0, linetype="dashed", color = "grey") + geom_smooth(method='lm',formula=y~x) +
  ggpubr::stat_cor() + labs(title="Relationship between CTCF binding and methylation (FDR < 0.05)") +
  theme(plot.title = element_text(size=15))

pdf("/data/claudia_gebhard/CIMP/analysis/CTCF_meth/ScatterPlot_CTCFvsMCIP_FDR.pdf",width=11,height=7)
cowplot::plot_grid(scatter.ctcf.aml.sig,scatter.ctcf.tall.sig)
dev.off()

## Starbust plot

mcip.ctcf2 <- mcip.ctcf[,.(symbol,FDR_AML = abs(log10(FDR_AML))*sign(Fold_AML),FDR_AML_CTCF=abs(log10(FDR_AML_CTCF))*sign(Fold_AML_CTCF),
                           FDR_TALL = abs(log10(FDR_TALL))*sign(Fold_TALL),FDR_TALL_CTCF=abs(log10(FDR_AML_CTCF))*sign(Fold_AML_CTCF))]
ctcf.bust.AML <- starbust.plot(mcip.ctcf2,FDR_METH="FDR_AML",FDR_RNA="FDR_AML_CTCF",mcipsig=-log10(0.05)) + 
  labs(y="CTCF binding (Log10 FDR x sign", title="Starbust plot: CIMP vs AML") + scale_color_manual(values=colors.starbust)
ctcf.bust.TALL <- starbust.plot(mcip.ctcf2,FDR_METH="FDR_TALL",FDR_RNA="FDR_TALL_CTCF",mcipsig=-log10(0.05)) +
  labs(y="CTCF binding (Log10 FDR x sign",title="Starbust plot: CIMP vs AML") + scale_color_manual(values=colors.starbust)

ggsave(plot_grid(ctcf.bust.AML,ctcf.bust.TALL,ncol=2),
       filename="/data/claudia_gebhard/CIMP/analysis/CTCF_meth/starbust_CTCF.pdf",width=12,height=6)

## Bar plot diff regions -- Figure S11C

mcip.ctcf.sum <- melt(mcip.ctcf[,.N,by=.(CTCF_Meth_AML,CTCF_Meth_TALL)],measure.vars=c("CTCF_Meth_AML","CTCF_Meth_TALL"),
                      value.name = "Change") %>% group_by(variable,Change) %>% summarise(N=sum(N))

ggsave(file="/data/claudia_gebhard/CIMP/analysis/CTCF_meth/barplots_ctcfmcip.pdf",
mcip.ctcf.sum %>% mutate(value=factor(Change,levels=c("Loss_met","Loss_nomet","No change","Gain"))) %>% 
  ggplot(aes(x=Change,y=N,fill=Change)) + geom_col() + geom_text(aes(label=N), position=position_dodge(width=0.9), vjust=-0.25) +
  scale_fill_manual(values=c("Loss_met"=scale.changes[[4]],"Loss_nomet"=scale.changes[[5]],rev(scale.changes[2:3]))) +
  facet_wrap(~variable) + theme_cowplot2 + theme(legend.position='none') + labs(x="Change in CTCF binding", y='Number of regions'),
Awidth=10,height=5)

write.xlsx(mcip.ctcf.sum,"/data/claudia_gebhard/CIMP/paper/source/FigS11C.xlsx")

## Methylation change at variable CTCF binding sites (i.e. compare Loss vs Gain) -- Figure 6E

mcip.ctcf.noprom <- mcip.ctcf[!is.na(start) & position != 'overlapStart'] # Only peaks with both data outside promoters
mcip.ctcf.noprom[,peak := paste0(chr,":",start,"-",end)]

mcip.ctcf.noprom.molten <- melt(mcip.ctcf.noprom,variable.name='Disease',
     measure.vars=list(FDR_MCIP=c("FDR_AML_MCIP","FDR_TALL_MCIP"),Fold_MCIP=c("Fold_AML_MCIP","Fold_TALL_MCIP"),
                       Fold_CTCF=c("Fold_AML_CTCF","Fold_TALL_CTCF"),FDR_CTCF=c("FDR_AML_CTCF","FDR_TALL_CTCF")))

mcip.ctcf.noprom.molten$Disease <- ifelse(mcip.ctcf.noprom.molten$Disease == 1,"CIMP vs AML","CIMP vs T-ALL")
mcip.ctcf.noprom.molten$CTCF_PEAK <- 'No change'
mcip.ctcf.noprom.molten[FDR_CTCF < 0.05 & Fold_CTCF < -0.5,CTCF_PEAK := 'Loss']
mcip.ctcf.noprom.molten[FDR_CTCF < 0.05 & Fold_CTCF > 0.5,CTCF_PEAK := 'Gain']

mcip.ctcf.noprom.molten$CTCF_PEAK <- factor(mcip.ctcf.noprom.molten$CTCF_PEAK, levels = c('Loss','No change','Gain'),ordered = TRUE)

boxplot_mcip_diffCTCF <- ggplot(mcip.ctcf.noprom.molten,aes(x=CTCF_PEAK,y=Fold_MCIP,color=CTCF_PEAK)) + stat_boxplot(geom='errorbar', linetype=2, width=0.5) +
  geom_boxplot(coef=0,outlier.shape=NA) +  scale_color_manual(values=scale.changes[c(2,3,5)],guide='none') +
  facet_wrap(~Disease) +  labs(x='Differential CTCF binding',y='Methylation log2 fold change CIMP vs AML',
       title="Average methylation change in CTCF binding sites") + 
 geom_signif(comparisons = list(c('Loss','Gain'),c('Loss','No change')),
                        step_increase = 0.02,tip_length=0.01,y_position=5,color='black') + 
   theme_cowplot2 + stat_summary(fun=mean, colour="darkred", geom="point", shape=18, size=3) +
  stat_summary(fun = mean, geom="text", vjust=0.4,hjust=-0.4, aes( label=round(..y.., digits=2))) +
  theme(axis.text.x = element_text(vjust=-1),axis.title.x = element_text(vjust=-1)) +
  scale_y_continuous(breaks=c(-5,0,5,10)) + coord_cartesian(ylim=c(-5,12))

boxplot_mcip_diffCTCF <- replace_facet_color(g=boxplot_mcip_diffCTCF ,fills=unname(palette.cimp[c("AML","T-ALL")]))

pdf('/data/claudia_gebhard/CIMP/analysis/CTCF_meth/BoxplotMCIP_DiffCTCF.pdf',width=8,height=5.5)
grid::grid.draw(boxplot_mcip_diffCTCF); dev.off()

write.xlsx(mcip.ctcf.noprom.molten[,as.list(calc_boxplot_stat(Fold_MCIP)),by=.(Disease,CTCF_PEAK)],
           '/data/claudia_gebhard/CIMP/paper/source/Fig6E.xlsx')

## CTCF change at DMR regions 

mcip.ctcf.noprom.molten$DMR <- 'No change'
mcip.ctcf.noprom.molten[FDR_MCIP < 0.05 & Fold_MCIP < -0.5,DMR := 'Hypomethylated']
mcip.ctcf.noprom.molten[FDR_MCIP < 0.05 & Fold_MCIP > 0.5,DMR := 'Hypermethylated']
mcip.ctcf.noprom.molten$DMR <- factor(mcip.ctcf.noprom.molten$DMR, levels = c('Hypermethylated','No change','Hypomethylated'),ordered = TRUE)

boxplot_ctcf_dmr <- ggplot(mcip.ctcf.noprom.molten,aes(x=DMR,y=Fold_CTCF,color=DMR)) + stat_boxplot(geom='errorbar', linetype=2, width=0.5) +
  geom_boxplot(coef=0,outlier.shape=NA) +  facet_wrap(~Disease) +
  scale_color_manual(values=c('Hypermethylated'=scale.changes[['Gain']],'Hypomethylated'=scale.changes[['Loss']],scale.changes['No change']),
                              guide='none') + labs(x='Differential methylation',y='CTCF binding log2 fold change CIMP vs AML',
       title="Average CTCF binding change in differentially methylated regions") + 
  geom_signif(comparisons = list(c('Hypomethylated','Hypermethylated'),c('Hypermethylated','No change')),
                        step_increase = 0.06,tip_length=0.01,y_pos=2,color="black") + 
  theme_cowplot2 + stat_summary(fun=mean, geom="point",aes(color=DMR), shape=18, size=3) + 
  stat_summary(fun = mean, geom="text", vjust=0.4,hjust=-0.4, aes( label=round(..y.., digits=2))) +
  theme(axis.text.x = element_text(vjust=-1),axis.title.x = element_text(vjust=-1)) +
  scale_y_continuous(breaks=c(-3,0,3)) + coord_cartesian(ylim=c(-3,4))

boxplot_ctcf_dmr <- replace_facet_color(g=boxplot_ctcf_dmr,fills=unname(palette.cimp[c("AML","T-ALL")]))

pdf('/data/claudia_gebhard/CIMP/analysis/CTCF_meth/BoxplotCTCF_DMR.pdf',width=8,height=5.5)
grid::grid.draw(boxplot_ctcf_dmr); dev.off()

#===============================================================================
# 6. EXAMINE EFFECT OF CPGs on SUSCEPTIBILITY TO METHYLATION
#===============================================================================

library(JASPAR2020)
library(TFBSTools)
library(BSgenome.Hsapiens.UCSC.hg19)
library(universalmotif)
library(motifmatchr)

jaspar2022 = read_jaspar("/data/roger/motif_databases/JASPAR2022_CORE_non-redundant_pfms_jaspar.txt")
# PFMatrixList <- getMatrixSet(JASPAR2020, list(species=9606,name="CTCF"))
PFMatrixList <- convert_motifs( filter_motifs(jaspar2022,name="MA0139.1")[[1]],'TFBSTools-PFMatrix')
ggsave("/data/claudia_gebhard/CIMP/analysis/CTCF_meth/CTCF_motif_logo.pdf",
       view_motifs(PFMatrixList),height=3,width=8)
motif_pos <- matchMotifs(PFMatrixList, gr.ctcf.all, genome = "hg19", out = "positions")[[1]] # Uses TFBSTools format

seqs <- getSeq(x = BSgenome.Hsapiens.UCSC.hg19,motif_pos)

## Count of CpGs per sequence
counts.CG <- data.table(counts=vcountPattern("CG", seqs),
ctcf.sum[,.(Fold_AML_CTCF,Fold_TALL_CTCF)][subjectHits(findOverlaps(motif_pos,gr.ctcf.all))])
#counts.CG[,sum(counts!=0)/nrow(.SD),by=CIMP.vs.TALL_CTCF]
#ggplot(counts.CG,aes(x=CIMP.vs.TALL_CTCF,y=counts)) + geom_boxplot() + coord_cartesian(ylim=c(0,3))

pdf("/data/claudia_gebhard/CIMP/analysis/CTCF_meth/CG_count_log2FC.pdf",width=6,height=5)
ggplot(counts.CG,aes(x=factor(counts),y=Fold_AML_CTCF,fill=factor(counts))) + geom_boxplot() + labs(x="Number of CpG sites") + 
  theme_Publication2() + coord_cartesian(ylim=c(-2.5,2.5)) + theme(legend.position='none')
dev.off()

## Position in the motif

vec.CG <- rep(0,length=ncol(PFMatrixList)-1)
# j = vmatchPattern("CG",seqs[["MA0139.1"]]) # returns all matches quickly, but slow to retrieve
# Option 2: with FIMO https://snystrom.github.io/memes-manual/reference/runFimo.html
system.time(matrix.CG <- mclapply(seqs,function(x){
 matches <- stringr::str_locate_all(as.character(x),"CG")[[1]][,'start']
 replace(vec.CG,matches,1)
 }))
matrix.CG <- do.call(rbind,matrix.CG)

pos15.logCTCF <- data.table(ctcf.sum[,.(Fold_AML_CTCF,Fold_TALL_CTCF)][subjectHits(findOverlaps(motif_pos,gr.ctcf.all))],
                            motif15 = matrix.CG[,5] == 1)
pdf("/data/claudia_gebhard/CIMP/analysis/CTCF_meth/CG_pos15_log2FC.pdf",width=6,height=5.5)
ggplot(pos15.logCTCF,aes(x=factor(motif15),y=Fold_AML_CTCF,fill=motif15)) + geom_boxplot() + labs(x="CpG in position 15") + 
  theme_Publication2() + coord_cartesian(ylim=c(-2.5,2.5)) + theme(legend.position='none')
dev.off()

# I tried to look for difference in log2FC between sites with CpG and without, but it is minimal 
# or even bigger in those with CpG. However, this changes if only regions with MCIP are taken (see below)

# All possible peaks -- Figure S11D
CG.sum <- data.frame(position=1:(ncol(PFMatrixList)-1),counts=colSums(matrix.CG)) %>% mutate(perc=counts*100/nrow(matrix.CG))
CG.sum.plot <- ggplot(CG.sum,aes(x=position,y=perc)) + geom_line(color='darkgrey',linewidth=1.2) + theme_cowplot() + 
  labs(x="Position within the CTCF motif (MA0139.1 JASPAR2020)",y="Percentage of motifs with CpG")
ggsave(filename = "/data/claudia_gebhard/CIMP/analysis/CTCF_meth/CG_baseline.pdf",CG.sum.plot,width=8,height=4)

write.xlsx(CG.sum,'/data/claudia_gebhard/CIMP/paper/source/FigS11D.xlsx')
      
CG.sum.logo <- cowplot::plot_grid(view_motifs(PFMatrixList)+ theme(plot.margin = unit(c(0,0,0,0.8), "cm")) + guides(x = "none", y = "none"),
                                  CG.sum.plot + scale_x_continuous(labels = 1:18, breaks = 1:18), nrow=2,rel_heights=c(1,2) )
ggsave(filename = "/data/claudia_gebhard/CIMP/analysis/CTCF_meth/CG_baseline_logo.pdf",CG.sum.logo,width=8,height=4)

# Stratify by disease
dt.CG <- cbind(data.table(matrix.CG),ctcf.sum[,.(CIMP.vs.AML_CTCF,CIMP.vs.TALL_CTCF)][subjectHits(findOverlaps(motif_pos,gr.ctcf.all))])

CG.sum.disease = dt.CG[,list(counts=sapply(.SD,sum),total=nrow(.SD),position=1:ncol(.SD)),by=c("CIMP.vs.AML_CTCF","CIMP.vs.TALL_CTCF")]
CG.sum.disease.melt <- melt(CG.sum.disease,measure.vars=list(c("CIMP.vs.AML_CTCF","CIMP.vs.TALL_CTCF")),
          variable.name='Comparison',value.name="Change")

CG.sum.disease.melt <- CG.sum.disease.melt[,list(counts=sum(counts),perc=sum(counts)*100/sum(total)),by=.(Comparison,Change,position)] 

CG.disease.plot <- CG.sum.disease.melt %>% mutate(Change=factor(Change,levels=c("Loss","No change","Gain"))) %>%
  ggplot(aes(x=position,y=perc,color=Change,linetype=Change)) + geom_line(size=1) + 
  facet_wrap(~Comparison) + theme_cowplot() + scale_color_manual(values=scale.changes[c(2,3,5)]) + 
  labs(x="Position within the CTCF motif (MA0139.1, JASPAR2020)",y="Percentage of motifs with CpG") + 
  scale_linetype_manual(values=c("Gain"="dashed","No change"="dotdash","Loss"="solid")) 

ggsave(filename = "/data/claudia_gebhard/CIMP/analysis/CTCF_meth/CG_disease.pdf",CG.disease.plot,width=14,height=4)
fwrite(CG.sum.disease.melt[position == 15],"/data/claudia_gebhard/CIMP/analysis/CTCF_meth/pos15_percentages.txt",sep='\t')

write.xlsx(CG.sum.disease.melt %>% mutate(Change=factor(Change,levels=c("Loss","No change","Gain"))),
           '/data/claudia_gebhard/CIMP/paper/source/FigS11E.xlsx')

#-------------------------------------------------------------------------------
# Regions with MCIP + CTCF peaks
#-------------------------------------------------------------------------------

# Note that we get a higher percentage of CpGs because we are looking at sites where MCIP data is available!

gr.mcip.ctcf <- makeGRangesFromDataFrame(mcip.ctcf[,.(chr,start,end,CTCF_Meth_AML,CTCF_Meth_TALL)],keep.extra.columns = T)
motif_pos.mcip <- matchMotifs(PFMatrixList, gr.mcip.ctcf , genome = "hg19", out = "positions")[[1]]

seqs.mcip <- getSeq(x = BSgenome.Hsapiens.UCSC.hg19,motif_pos.mcip)
system.time(matrix.CG.mcip <- mclapply(seqs.mcip,function(x){
  matches <- stringr::str_locate_all(as.character(x),"CG")[[1]][,'start']
  replace(vec.CG,matches,1)
}))

# Counts per seq
counts.CG.mcip <- data.table(counts=vcountPattern("CG", seqs.mcip),
                        mcip.ctcf[,.(Fold_AML_CTCF,Fold_TALL_CTCF)][subjectHits(findOverlaps(motif_pos.mcip,gr.mcip.ctcf))])

pdf("/data/claudia_gebhard/CIMP/analysis/CTCF_meth/CG_met_log2FC.pdf",width=6,height=5)
ggplot(counts.CG.mcip,aes(x=as.numeric(counts),y=Fold_AML_CTCF,fill=factor(counts))) + geom_boxplot()  + labs(x="Number of CpG sites") + 
  theme_Publication2() + coord_cartesian(ylim=c(-2.5,2.5)) + theme(legend.position='none') + geom_smooth()
dev.off()

# /Hypermethylated regions/
gr.hyper <- gr.mcip.ctcf[mcip.ctcf$Fold_AML_MCIP > 0] # Only hypermethylated regions
motif_pos.mcip2 <- matchMotifs(PFMatrixList, gr.hyper, genome = "hg19", out = "positions")[[1]]
seqs.mcip2 <- getSeq(x = BSgenome.Hsapiens.UCSC.hg19,motif_pos.mcip2)
counts.CG.mcip2 <- data.table(counts=vcountPattern("CG", seqs.mcip2),
           mcip.ctcf[Fold_AML_MCIP > 0,.(Fold_AML_CTCF,Fold_TALL_CTCF)][subjectHits(findOverlaps(motif_pos.mcip2,gr.hyper))])

pdf("/data/claudia_gebhard/CIMP/analysis/CTCF_meth/CG_hypermet_log2FC.pdf",width=6,height=5)
ggplot(counts.CG.mcip2,aes(x=factor(counts),y=Fold_AML_CTCF,fill=factor(counts))) + geom_boxplot()  + labs(x="Number of CpG sites") + 
  theme_Publication2() + coord_cartesian(ylim=c(-2.5,2.5)) + theme(legend.position='none')
dev.off()

# CpG per position
matrix.CG.mcip <- do.call(rbind,matrix.CG.mcip)

pos15.logCTCF.mcip <- data.table(mcip.ctcf[,.(Fold_AML_CTCF,Fold_TALL_CTCF)][subjectHits(findOverlaps(motif_pos.mcip,gr.mcip.ctcf))],
                            motif15 = matrix.CG.mcip[,15] == 1)
pdf("/data/claudia_gebhard/CIMP/analysis/CTCF_meth/CG_met_pos15_log2FC.pdf",width=6,height=6)
ggplot(pos15.logCTCF.mcip,aes(x=motif15,y=Fold_AML_CTCF,fill=motif15)) + geom_boxplot() + 
         labs(x="CpG in position 15") + theme_Publication2() + coord_cartesian(ylim=c(-2.5,2.5)) + theme(legend.position='none')
dev.off()

dt.CG.mcip <- as.data.table(cbind(matrix.CG.mcip,mcols(gr.mcip.ctcf)[subjectHits(findOverlaps(motif_pos.mcip,gr.mcip.ctcf)),]))

CG.mcip.disease = dt.CG.mcip [,list(counts=sapply(.SD,sum),total=nrow(.SD),position=1:ncol(.SD)),by=c("CTCF_Meth_AML","CTCF_Meth_TALL")]
CG.mcip.disease <- melt(CG.mcip.disease,measure.vars=list(c("CTCF_Meth_AML","CTCF_Meth_TALL")),
                            variable.name='Comparison',value.name="Change")

CG.mcip.disease <- CG.mcip.disease[,list(counts=sum(counts),perc=sum(counts)*100/sum(total)),by=.(Comparison,Change,position)] 

CG.mcip.disease.plot <- CG.mcip.disease %>% mutate(Change=factor(Change,levels=c("Loss_met","Loss_nomet","No change","Gain"))) %>%
  ggplot(aes(x=position,y=perc,color=Change,linetype=Change)) + geom_line(size=1,alpha=0.8) +
  scale_color_manual(values=c("Loss_met"=scale.changes[[4]],"Loss_nomet"=scale.changes[[5]],rev(scale.changes[2:3]))) +
  labs(x="Position within the CTCF motif (MA0139.1, JASPAR2020)",y="Percentage of motifs with CpG") + 
  scale_linetype_manual(values=c("Loss_met"='solid',"Loss_nomet"='dotted','No change'='dashed',"Gain"='dotdash')) +
  labs(color  = "CTCF change", linetype = "CTCF change") + facet_wrap(~Comparison) + theme_cowplot() 

write.xlsx(CG.mcip.disease %>% mutate(Change=factor(Change,levels=c("Loss_met","Loss_nomet","No change","Gain"))),
           '/data/claudia_gebhard/CIMP/paper/source/FigureS11E.xlsx')

fwrite(CG.mcip.disease[position == 15],"/data/claudia_gebhard/CIMP/analysis/CTCF_meth/pos15_mcip_percentages.txt",sep='\t')

ggsave(CG.mcip.disease.plot,filename="/data/claudia_gebhard/CIMP/analysis/CTCF_meth/CG_MCIP_disease.pdf",width=14,height=4)

#-------------------------------------------------------------------------------
# CHANGES OF CTCF BINDING AT TAD boundaries and loops
#-------------------------------------------------------------------------------

ctcf.sum[,c('is.tad.cd34','is.loop.cd34','is.tad.k562','is.loop.k562') := .(0,0,0,0)]

## TADs 

tads.k562 <- fread("/data/bas/2_tad_boundaries/K562_Rao_Arrowhead.bed",col.names=c("chr","start","end"))
#tads.k562 <- fread("/genomes/homo_sapiens/hg19/tad/K562_Lieberman-raw_TADs.bed",col.names=c("chr","start",'end'))
#tads.cd34 <- fread("/data/claudia_gebhard/CIMP/hic/homer_analyses//HiC_CD34/HiC_CD34.tad.2D.bed")
tads.cd34 <- fread("/data/claudia_gebhard/CIMP/hic/homer_analyses/merged_groups.tad.2D.bed",header=F,skip=1)

tad.bounds.k562 <- rbind(tads.k562[,.(chr,start=start-1000,end=end+1000)],tads.k562[,.(chr=chr,start=start-1000,end=end+1000)])
tad.bounds.cd34 <- rbind(tads.cd34[,.(chr=V1,start=V2,end=V3)],tads.cd34[,.(chr=V4,start=V5,end=V6)])

ovtads.k562 <- findOverlaps(gr.ctcf.all,makeGRangesFromDataFrame(tad.bounds.k562))
ovtads.cd34 <- findOverlaps(gr.ctcf.all,makeGRangesFromDataFrame(tad.bounds.cd34))

ctcf.sum$is.tad.cd34[queryHits(ovtads.cd34)] <- 1
ctcf.sum$is.tad.k562[queryHits(ovtads.k562)] <- 1

## LOOPS

loops.k562 <- fread("/data/bas/2_tad_boundaries/overlap_CTCF_RRBS/GSE63525_KBM7_HiCCUPS_looplist.txt.gz")
loops.k562 <- rbind(loops.k562[,.(chr=chr1,start=x1,end=x2)],loops.k562[,.(chr=chr1,start=y1,end=y2)])
loops.k562$chr <- paste0("chr",loops.k562$chr)

#loops.cd34 <- fread("/data/claudia_gebhard/CIMP/hic/homer_2/HiC_CD34.loop.2D.bed")
loops.cd34 <- fread("/data/claudia_gebhard/CIMP/hic/homer_analyses/merged_groups.loop.2D.bed",header=F,skip=1)
loops.cd34 <- rbind(loops.cd34[,.(chr=V1,start=V2-1000,end=V3+1000)],loops.cd34[,.(chr=V4,start=V5-1000,end=V6+1000)])

ovloops.k562 <-  findOverlaps(gr.ctcf.all,makeGRangesFromDataFrame(loops.k562))
ovloops.cd34 <-  findOverlaps(gr.ctcf.all,makeGRangesFromDataFrame(loops.cd34))

ctcf.sum$is.loop.k562[queryHits(ovloops.k562)] <- 1
ctcf.sum$is.loop.cd34[queryHits(ovloops.cd34)] <- 1

for(col in grep("is\\.",colnames(ctcf.sum),value=T)) {
  ctcf.sum[[col]] <- ifelse(ctcf.sum[[col]] == 1,"Yes","No")}

## Fold change plots

ctcf.is.tad.aml <- ctcf.sum %>% ggplot(aes(x=is.tad.cd34,y=Fold_AML_CTCF)) + geom_boxplot() +
  geom_signif(comparisons=list(c("No","Yes")),y_pos=2.5) + stat_summary(fun=mean, colour="darkred", geom="point", 
  shape=18, size=3) + stat_summary(fun = mean, geom="text", vjust=1.2, aes( label=round(..y.., digits=2)),color='darkred') + 
  coord_cartesian(ylim=c(-2.5,3)) + theme_cowplot2 + labs(x="CTCF site in TAD boundary (CD34+)",y="Fold change CIMP vs AML") 
ctcf.is.tad.tall <- ctcf.sum %>% ggplot(aes(x=is.tad.cd34,y=Fold_TALL_CTCF)) + geom_boxplot() +
  geom_signif(comparisons=list(c("No","Yes")),y_pos=2.5) + stat_summary(fun=mean, colour="darkred", geom="point", shape=18, size=3) + 
  stat_summary(fun = mean, geom="text", vjust=1.2, aes( label=round(..y.., digits=2)),color='darkred') +
  coord_cartesian(ylim=c(-2.5,3)) + theme_cowplot2 + labs(x="CTCF site in TAD boundary (CD34+)",y="Fold change CIMP vs T-ALL")

ctcf.is.loop.aml <- ggplot(ctcf.sum,aes(x=is.loop.cd34,y=Fold_AML_CTCF)) + geom_boxplot() + 
  geom_signif(comparisons=list(c("No","Yes")),y_pos=2.5) + stat_summary(fun=mean, colour="darkred", geom="point", 
  shape=18, size=3) + stat_summary(fun = mean, geom="text", vjust=1.2, aes( label=round(..y.., digits=2)),color='darkred') +
  coord_cartesian(ylim=c(-2,3)) + theme_cowplot2 + labs(x="CTCF site in loop anchor (CD34+)",y="Fold change CIMP vs AML")
ctcf.is.loop.tall <- ggplot(ctcf.sum,aes(x=is.loop.cd34,y=Fold_TALL_CTCF)) + geom_boxplot() + 
  geom_signif(comparisons=list(c("No","Yes")),y_pos=2.5) + stat_summary(fun=mean, colour="darkred", geom="point", 
  shape=18, size=3) + stat_summary(fun = mean, geom="text", vjust=1.2, aes( label=round(..y.., digits=2)),color='darkred') +
  coord_cartesian(ylim=c(-2,3)) + theme_cowplot2 + labs(x="CTCF site in loop anchor (CD34+)",y="Fold change CIMP vs T-ALL")

ggsave("/data/claudia_gebhard/CIMP/analysis/hic/ctcf_fold_inloops_AML.pdf",
       cowplot::plot_grid(ctcf.is.loop.aml,ctcf.is.tad.aml,ncol=2),width=12,height=6)

ggsave("/data/claudia_gebhard/CIMP/analysis/hic/ctcf_fold_inloops_TALL.pdf",
       cowplot::plot_grid(ctcf.is.loop.tall,ctcf.is.tad.tall,ncol=2),width=12,height=6)

## Number in a stacked bar plot - https://stackoverflow.com/questions/22231124/how-to-draw-stacked-bars-in-ggplot2-that-show-percentages-based-on-group
# We cannot use sqrt() scale because it applies sqrt on each part of the stack and sums them

peaks.loops.AML <- ctcf.sum %>% mutate(feature.cd34=factor(ifelse(is.loop.cd34 == "Yes","Loop",ifelse(is.tad.cd34 == "Yes","TAD","Other")),levels=c("TAD","Loop","Other"))) %>%
  group_by(CIMP.vs.AML_CTCF,feature.cd34) %>% tally() %>% mutate(pct= prop.table(n) * 100) %>%
  ggplot(aes(x=CIMP.vs.AML_CTCF,y=n,fill=feature.cd34)) + geom_bar(position = position_stack(), stat = "identity", width = .7) +
  geom_text(aes(label=paste0(sprintf("%1.1f", pct),"%")),  position=position_stack(v=0.5)) +
  scale_fill_Publication(name='Feature') + theme_cowplot2 + labs(x="Differential CTCF binding",y="Number of peaks") + ggtitle("CIMP vs AML")

peaks.loops.TALL <- ctcf.sum %>% mutate(feature.cd34=factor(ifelse(is.loop.cd34 == "Yes","Loop",ifelse(is.tad.cd34 == "Yes","TAD","Other")),levels=c("TAD","Loop","Other"))) %>%
  group_by(CIMP.vs.TALL_CTCF,feature.cd34) %>% tally() %>% mutate(pct= prop.table(n) * 100) %>%
  ggplot(aes(x=CIMP.vs.TALL_CTCF,y=n,fill=feature.cd34)) + geom_bar(position = position_stack(), stat = "identity", width = .7) +
  geom_text(aes(label=paste0(sprintf("%1.1f", pct),"%")),  position=position_stack(v=0.5)) + 
  scale_fill_Publication(name="Feature") + theme_cowplot2 + labs(x="Differential CTCF binding",y="Number of peaks") + ggtitle("CIMP vs T-ALL")

ggsave("/data/claudia_gebhard/CIMP/analysis/hic/number_loops_CTCF.pdf",
       (peaks.loops.AML | peaks.loops.TALL) + plot_layout(guides = 'collect'),width=12,height=6) # With patchwork

write.xlsx(ctcf.sum,"/data/claudia_gebhard/CIMP/analysis/CTCF_meth/CTCF_summary.xlsx",sep='\t')

#--------------------------------------------------------------------------------------
# DETECT DE GENES AROUND CTCF
#--------------------------------------------------------------------------------------

GTF <- import.gff('/genomes/hg19/ensGene.gtf',format="gtf")
grl <- reduce(split(GTF, elementMetadata(GTF)[['gene_id']]))
reducedGTF <- unlist(grl, use.names=T)
elementMetadata(reducedGTF)$gene_symbol <- rep(names(grl), elementNROWS(grl))
genes <- as.data.table(reducedGTF)
genes <- unique(genes[,.(chr=seqnames,start=min(start),end=max(end)),by=gene_symbol])

rnaseq_annotated <- merge(genes,rnaseq,by.x='gene_symbol',by.y='V1')
setkey(rnaseq_annotated,chr,start,end)

diffctcf_5kb <- diffctcf[,c('start','end') := .(start-50000, end + 50000)]
rnaseq_ctcf <- foverlaps(diffctcf_5kb,rnaseq_annotated,by.x=c('chr','start','end'))
rnaseq_ctcf <- rnaseq_ctcf[!is.na(start)]

t.test(rnaseq_ctcf[FDR_CTCF < 0.05]$padj,rnaseq_ctcf[FDR_CTCF == 1]$padj) 
rnaseq_ctcf[FDR_CTCF < 0.01 & padj < 0.01]

fwrite(rnaseq_ctcf[FDR_CTCF < 0.01 & padj < 0.01],file='RNASeq_CTCF_Sig.xls',sep='\t')

#===============================================================================
# Plot overlap of CTCF data with genomic features
#===============================================================================

txdb <- GenomicFeatures::makeTxDbFromGFF("/genomes/homo_sapiens/hg19/hg19gencode38.gtf",
                                          organism="Homo sapiens")
ctcf.peakAnno <- annotatePeak(gr.ctcf.all,tssRegion=c(-2500,2500),TxDb=txdb,annoDb="org.Hs.eg.db")

pdf("/data/claudia_gebhard/CIMP/analysis/CTCF_AnnoPie.pdf")
plotAnnoPie(ctcf.peakAnno)
dev.off()

#===============================================================================
# INTERSECTION WITH CEBPA DM
#===============================================================================

rnaseq.dm <- fread("/data/claudia_gebhard/RNA/dm2_vs_cimp/DM_vs_CIMP.txt")
rnaseq.dm <- rnaseq.dm[gene_biotype == 'protein_coding']
not_cebpa <- rnaseq.dm[padj < 0.005,.(symbol=gene_name,DMvsCIMP=log2FoldChange)]

prom.tf <- merge(prom.tf,not_cebpa,all.x=T)

sum.prom.down <- prom.tf[Number > 1 & abs(FDR_MCIP) > 1 & FDR_RNA < -1 ] # Downregulated and hypermethylated

genelist <- setNames(sum.prom.down$log2FC_RNA,sum.prom.down$symbol)
gsea_c5 <- do_gsea(genelist,'C2_CURATED')

entrezlist <- mapIds(org.Hs.eg.db,keys=names(genelist),column='ENTREZID',keytype='SYMBOL')
kegg <- enrichKEGG(gene=entrezlist,organism="hsa",keyType='ncbi-geneid',pAdjustMethod="BH",pvalueCutoff=1,minGSSize=10)
kegg <- setReadable(kegg,orgDb,keytype="ENTREZID") # Convert IDs from Entrez to symbol
kegg.output <- as.data.frame(kegg)[,c(1,2,5,6,3,8)]; kegg.output$geneID <- gsub(pattern="/",replacement=";",x=kegg.output$geneID)

library(pathview)
suppressWarnings(pathview(gene.data = genelist,pathway.id = kegg.output$ID[1:5],species = 'hsa',gene.idtype = "symbol",same.layer=FALSE))
file.remove(c(paste0(kegg.output$ID[1:5],".png"),paste0(kegg.output$ID[1:5],".xml")))


sum.prom.up <- prom.tf[Number > 1  & abs(FDR_MCIP) > 1 &FDR_RNA > 1 ]

genelist <- setNames(sum.prom.up$log2FC_RNA,sum.prom.up$symbol)
gsea_c5 <- do_gsea(genelist,'C2_CURATED')

entrezlist <- mapIds(org.Hs.eg.db,keys=names(genelist),column='ENTREZID',keytype='SYMBOL')
kegg <- enrichKEGG(gene=entrezlist,organism="hsa",keyType='ncbi-geneid',pAdjustMethod="BH",pvalueCutoff=1,minGSSize=10)
kegg <- setReadable(kegg,orgDb,keytype="ENTREZID") # Convert IDs from Entrez to symbol
kegg.output <- as.data.frame(kegg)[,c(1,2,5,6,3,8)]; kegg.output$geneID <- gsub(pattern="/",replacement=";",x=kegg.output$geneID)


library(pathview)
suppressWarnings(pathview(gene.data = genelist,pathway.id = kegg.output$ID[1:5],species = 'hsa',gene.idtype = "symbol",same.layer=FALSE))
file.remove(c(paste0(kegg.output$ID[1:5],".png"),paste0(kegg.output$ID[1:5],".xml")))
