# Supplementary material for: Epigenetic alterations affecting hematopoietic regulatory networks as drivers of mixed myeloid/lymphoid leukemia
Source: Nat Commun. 2024 Jul 7;15:5693. doi: 10.1038/s41467-024-49811-y (PMC11228033; doi:10.1038/s41467-024-49811-y)
Supplement: Supplementary file 5 — Supplementary Code 1 [file 41467_2024_49811_MOESM5_ESM.zip › CIMP_epigenetics_clustering.R]

library(cowplot)
library(umap)
library(DESeq2)
library(pheatmap)
library(annotatr)
library(tximport)
library(ChIPseeker)
library(DiffBind)
library(tidyverse)
BPPARAM = BiocParallel::MulticoreParam(workers=15)
source("~/scripts/genomics_functions.R")
source("~/scripts/specific/cimp/cimp_project_functions.R")

metadata <- data.frame(
  fread('/data/claudia_gebhard/CIMP/metadata/metadata_combined.csv',sep=',',header=T),row.names="Patient_ID")
panel.aml <- data.frame(fread("/data/claudia_gebhard/CIMP/metadata/mutation_panel_aml.txt"),
                        row.names="Patient_ID",check.names = F)
CIMP.ids <- rownames(metadata[metadata$Disease == "CIMP",])

# We label ETP status based on a) information from Aniko, b) immunophenotype of T-ALL samples from Bas paper
tall.data <- data.table(read.xlsx('/data/claudia_gebhard/CIMP/metadata/T-ALL_label4.xlsx'))

tall.data <- tall.data[,c("EXP","ETP-ALL","Sex","Leeftijd.diagnose")] %>% replace_na(list("ETP-ALL"="non-ETP")) %>% 
  mutate(ETP = ifelse(`ETP-ALL` %in% c("mogelijk","ETP-ALL"),"ETP-ALL",ifelse(`ETP-ALL` == 'non-ETP','non-ETP',NA)),
         Group = "T-ALL") %>% dplyr::rename(Age="Leeftijd.diagnose") 

panel.leukemia <- merge(panel.aml,tall.data[,c("EXP","ETP","Group")],by.x=c('row.names','Group'),by.y=c("EXP",'Group'),all=T) %>%
   full_join(data.frame('Row.names'=c('T034','T059','T057','T163','T174','T162','T145','T069','T140'),
                       ETP=c("ETP-ALL",rep("non-ETP",8)),Group='T-ALL')) %>% mutate(ETP = ifelse(ETP=='ETP-ALL',1,0)) %>% 
  relocate("Group",.after="ETP") %>% column_to_rownames('Row.names')

metadata$Subtype[rownames(metadata) %in% c(na.omit(tall.data$EXP[tall.data$ETP == "ETP-ALL"]),"T034")] <- "ETP-ALL"
metadata <- metadata %>% mutate(Disease2 = ifelse(Subtype == "ETP-ALL","ETP-ALL",Disease))

#===============================================================================
# MCIP 
#===============================================================================

dir.create("/data/claudia_gebhard/CIMP/analysis/clustering/methylation")
setwd("/data/claudia_gebhard/CIMP/analysis/clustering/methylation")

#-------------------------------------------------------------------------------
# Data preparation
#-------------------------------------------------------------------------------

load("/data/claudia_gebhard/CIMP/MCIp/analysis/2021_12/DiffBind_object.RData")
diffobject$samples <- diffobject$samples %>% 
  mutate(SampleID=recode(SampleID,"GJ"="UKRT1","GM"="UKRT2","RK"="UKRT3","WP"="UKRT4"))

raw.diff <- dba.count(diffobject,peaks=NULL,score=DBA_SCORE_READS_MINUS)
diff.olap <- dba.peakset(raw.diff,bRetrieve=T,DataType=DBA_DATA_FRAME) # [rowSums(raw.diff$called) >= 2,]
colnames(diff.olap)[4:ncol(diff.olap)] <- raw.diff$samples$SampleID # To correct names modified by data.frame
counts <- diff.olap %>% unite(x,c(CHR,START,END),sep = "-",remove=T) %>%
     `row.names<-`(., NULL) %>%  column_to_rownames(var = "x")
counts[counts<0] <- 0 # Make 0 counts with negative due to input substraction

coldata <- metadata[colnames(counts),c("Disease","Subtype"),drop=F]
dds <- DESeqDataSetFromMatrix(countData = counts,colData=coldata,design=~Disease)
#sizeFactors(dds) <- diffobject$norm$DESeq2$norm.facs
dds <- DESeq(dds,parallel = T , BPPARAM = BPPARAM)
vsd.mcip <- varianceStabilizingTransformation(dds, blind = TRUE,fitType = "parametric")

#-------------------------------------------------------------------------------
# Figure S1A. Regions covered by MCIP
#------------------------------------------------------------------------------

gr <- makeGRangesFromDataFrame(diff.olap[,1:3])
txdb <- GenomicFeatures::makeTxDbFromGFF("/genomes/homo_sapiens/hg19/hg19gencode38.gtf",
                                 organism="Homo sapiens")
proms <- getPromoters(TxDb=txdb, upstream=2500, downstream=2500)
genebody <- getBioRegion(TxDb = txdb,by = "gene", type = "body")

# Cpg Islands
#cpgs <- makeGRangesFromDataFrame(data.table::fread("/genomes/homo_sapiens/hg19/hg19.cpgIslands.bed")[,.(chr=V1,start=V2,end=V3)])
#attr(cpgs,"type") <- "body"
#attr(cpgs,"label") <- c("CGI","CGO")
#tagMatrix.cpgs <- getTagMatrix(gr, windows=cpgs,nbin=400,upstream=1000, downstream=1000)
#plotPeakProf(tagMatrix.cpgs,conf = 0.95)

cpg.annot <- annotatr::build_annotations(genome = 'hg19', annotations = c("hg19_cpgs"))
random_regions = regioneR::randomizeRegions(A = gr, allow.overlaps = TRUE,
                                   per.chromosome = TRUE,genome="hg19")
pdf("/data/claudia_gebhard/CIMP/analysis/clustering/methylation/CGI_annotation.pdf",width=9,height=5) # Fig S1A
plot_annotation(annotated_regions=annotate_regions(gr,cpg.annot),x_label = "Annotation",
                y_label = "Number of regions",annotated_random = annotate_regions(random_regions,cpg.annot)) +
  scale_fill_manual(values = brewer.pal(3,"Blues")[c(3,1)]) + theme_cowplot2
dev.off()

write.xlsx(as.data.frame(annotate_regions(gr,cpg.annot)$annot),"/data/claudia_gebhard/CIMP/paper/source/FigS1A.xlsx")

# Plot peaks along genome
tagMatrix <- getTagMatrix(gr, windows=proms)
tagHeatmap(tagMatrix, xlim=c(-2500, 2500), color="red")
ggsave(plotAvgProf(tagMatrix, xlim=c(-2500, 2500),conf = 0.95, resample = 1000,
            xlab="Genomic Region (5'->3')", ylab = "Peak Frequency"),
       file="MCIP_TSSProfile2.pdf",width=8,height=8)

# More detailed version
matrix_actual_extension <- getTagMatrix(gr,windows = genebody, nbin = 800,
                                        upstream = 1000,downstream = 1000)
ggsave(plotPeakProf(matrix_actual_extension,conf = 0.95),file="MCIP_TSSProfile.pdf",
       width=8,height=6)

peakAnno <- annotatePeak(gr,tssRegion=c(-2500,2500),TxDb=txdb,annoDb="org.Hs.eg.db")
pdf("MCIP_AnnoPie.pdf",width=8,height=6) ## Fig S1B
plotAnnoPie(peakAnno)

write.xlsx(as.data.table(peakAnno@annoStat),"/data/claudia_gebhard/CIMP/paper/source/FigS1B.xlsx")

dev.off()
pdf("MCIP_AnnoBar.pdf",width=6,height=3)
plotAnnoBar(peakAnno)
dev.off()
pdf("MCIP_upsetplot.pdf",width=8,height=6)
upsetplot(peakAnno,vennpie=T)
dev.off()

ggsave(plotDistToTSS(peakAnno), title="Distribution of MCIP peaks relative to TSS",
                     file="MCIP_dist_TSS.pdf",width=6,height=3)

#-------------------------------------------------------------------------------
# Figure 1A. AML + CIMP
#-------------------------------------------------------------------------------

dir.create("/data/claudia_gebhard/CIMP/analysis/clustering/methylation/")
setwd("/data/claudia_gebhard/CIMP/analysis/clustering/methylation/")

metadata.aml <- metadata
metadata.aml$Subtype[metadata.aml$Subtype == "t(9;22)"] <- "AML"
metadata.aml$Disease <- ifelse(metadata.aml$Disease == "CIMP",ifelse(
  grepl("DD",rownames(metadata.aml)),"CIMP-UKR","CIMP-EMC"),metadata.aml$Disease)

vsd.aml <- vsd.mcip[,rownames(colData(vsd.mcip))[colData(vsd.mcip)$Disease %in% c("CIMP","AML","CD34")]]

write.xlsx(create_heatmaps(vsd.aml,metadata=metadata.aml,panel=panel.aml,NTOP=3000,tableOnly=T),
           '/data/claudia_gebhard/CIMP/paper/source/Fig1A.xlsx',rowNames=T)

create_clustering(vsd=vsd.aml,metadata=metadata.aml,column="Disease",output="MCIP_AML_Disease",umap.neighbors = 5) # Fig 1A
# create_clustering(vsd=vsd.aml,metadata=metadata.aml,column="Disease",output="MCIP_AML_Disease_label",text=T,umap.neighbors=5)
create_clustering(vsd=vsd.aml,metadata=metadata.aml,column="Subtype",output="MCIP_AML_Subtype",umap.neighbors = 5)
#create_clustering(vsd=vsd.aml,metadata=metadata.aml,column="Subtype",output="MCIP_AML_Subtype_label",text=T,umap.neighbors=5)
create_heatmaps(vsd.aml,metadata=metadata.aml,panel=panel.aml,output="MCIP_AML",split=3,NTOP=3000)

#-------------------------------------------------------------------------------
# Figure 1C. AML + CIMP + T-ALL
#-------------------------------------------------------------------------------

create_clustering(vsd=vsd.mcip,metadata=metadata,column="Disease",
                  output="MCIP_AML_TALL_Disease",umap.neighbors = 5,DOT.SIZE=3,ALPHA=0.8) # Fig 1C
create_clustering(vsd=vsd.mcip,metadata=metadata,column="Disease2",output="MCIP_AML_TALL_Disease_label",
                  umap.neighbors = 5,DOT.SIZE=3,ALPHA=0.8,text=T,TEXT.SIZE=2) # Figure for reviewer
create_clustering(vsd=vsd.mcip,metadata=metadata,column="Subtype",output="MCIP_AML_TALL_Subtype",umap.neighbors = 5,DOT.SIZE=3,ALPHA=0.8)
create_heatmaps(vsd,metadata=metadata.aml,panel=panel.leukemia,output="MCIP_AML_TALL",split=3,NTOP=3000) # Fig S2A

write.xlsx(save_umap(vsd.mcip,metadata=metadata.aml,column='Disease',umap.neighbors = 5),
           '/data/claudia_gebhard/CIMP/paper/source/Fig1C_MCIP.xlsx',rowNames=T)

write.xlsx(save_umap(vsd.mcip,metadata=metadata.aml,column='Subtype',umap.neighbors = 5),
           '/data/claudia_gebhard/CIMP/paper/source/FigS1A.xlsx',rowNames=T)

#-------------------------------------------------------------------------------
# Supp. Figure CIMP + T-ALL
#-------------------------------------------------------------------------------

vsd.mcip.all <- vsd.mcip[,rownames(colData(vsd.mcip))[colData(vsd.mcip)$Disease %in% c("CIMP","T-ALL")]]

create_clustering(vsd=vsd.mcip.all,metadata=metadata,column="Disease",output="MCIP_TALL"
                  ,PERPLEXITY=5,NTOP=3000,umap.neighbors = 5,DOT.SIZE=3)
create_heatmaps(vsd.mcip.all,output="MCIP_TALL",split=2,NTOP=3000)

#-------------------------------------------------------------------------------
# Only CIMP
#-------------------------------------------------------------------------------

vsd.mcip.cimp <- vsd.mcip[,rownames(colData(vsd.mcip))[colData(vsd.mcip)$Disease %in% c("CIMP")]]

create_clustering(vsd=vsd.mcip.cimp,metadata=metadata,column="Disease",output="MCIP_CIMP"
                  ,PERPLEXITY=5,NTOP=3000,umap.neighbors = 5,DOT.SIZE=3,text=T,TEXT.SIZE=2)
create_heatmaps(vsd.mcip.cimp,metadata=metadata,panel=muts.CIMP,output="MCIP_CIMP",
                split=2,NTOP=3000,size=c(5,8))

#===============================================================================
# RNA-seq clustering
#===============================================================================

dir.create("/data/claudia_gebhard/CIMP/analysis/clustering/expression")
setwd("/data/claudia_gebhard/CIMP/analysis/clustering/expression")

# Annotation
# GTF <- as.data.frame(rtracklayer::import.gff(
#   "/genomes/homo_sapiens/hg38/transcripts/gencode.v30.annotation.gff3"))
# tx2gene <- GTF[GTF$type == "transcript",c('transcript_id','gene_id')]
# id2symbol <- data.table(GTF[GTF$type == "gene",c('gene_name','gene_id')])
# 
# ALL <- list.files('/data/aniko/RNA/salmon/gencode',pattern = "quant.sf",recursive = T,full.names = T)
# AML <- list.files('/data/bas/1_enhancer_analysis/RNA/salmon/gencode',pattern="quant.sf",recursive = T,full.names = T)
# CIMP <- list.files('/data/claudia_gebhard/CIMP/RNA/new/salmon/gencode',pattern="quant.sf",recursive = T,full.names = T)
# CD34 <- list.files('/data/bas/CD34/RNA/salmon/gencode',pattern="quant.sf",recursive = T,full.names = T)
# 
# remove.ball <- rownames(metadata %>% filter(!Disease %in% c("B-ALL","unknown","NHL","T_LBL")))
# 
# files.imported <- c(AML,CIMP,ALL,CD34)
# names(files.imported) <- gsub(".*gencode/([A-Z0-9]+)/quant.sf","\\1",files.imported)
# sum(!names(files.imported) %in% rownames(metadata)) # Check we have metadata for all
# files.imported <- files.imported[names(files.imported) %in% remove.ball]

# For some reason, data/aniko/RNA/salmon/gencode/23145/quant.sf produces an error that can be
# corrected with dropInfsReps = TRUE
# txi <- tximport(files=files.imported,tx2gene = tx2gene,type="salmon",dropInfReps = TRUE,
#                             importer = function(x) fread(x,header=T,sep='\t'))
# save(txi,file="tximport_RNA.RData")
load("/data/claudia_gebhard/CIMP/RNA/analysis/clustering_20211124/tximport_RNA.RData")

coldata.rna <- metadata[colnames(txi$counts),c("Disease","Subtype"),drop=F]
dds.rna <- DESeqDataSetFromTximport(txi,coldata.rna,design=~Disease)
#  Filter non-expressed genes (average CPM < 1) to reduce memory and speed up computation
dds.rna <- dds.rna[edgeR::aveLogCPM(counts(dds.rna)) > 1,] 
vsd.rna <- varianceStabilizingTransformation(dds.rna,blind=T)

fwrite(data.table(coldata.rna,keep.rownames='label'),"/data/claudia_gebhard/CIMP/RNA/analysis/coldata_RNA.txt",sep='\t')
fwrite(merge(data.table(txi$counts,keep.rownames = 'gene_id'),id2symbol,by='gene_id',sort=F) %>%
         relocate("gene_name",.before="gene_id"),
       "/data/claudia_gebhard/CIMP/RNA/analysis/counts_salmon_RNA.txt",sep='\t')

n.classified.etp <- sum(rownames(coldata.rna[coldata.rna$Disease == "T-ALL",]) %in% etp.status[`ETP-ALL` != "inconclusief"]$EXP)

#-------------------------------------------------------------------------------
# Figure 1C. AML + CIMP + T-ALL
#-------------------------------------------------------------------------------

create_clustering(vsd=vsd.rna,metadata=metadata,column="Disease",output="RNA_AML_TALL_Disease",text=F,umap.neighbors=15,DOT.SIZE=3,ALPHA=0.8)
create_clustering(vsd=vsd.rna,metadata=metadata,column="Subtype",output="RNA_AML_TALL_Subtype",text=F,umap.neighbors=15,DOT.SIZE=3,ALPHA=0.8)
create_clustering(vsd=vsd.rna,metadata=metadata,column="Disease2",output="RNA_AML_TALL_Disease_label",
                  umap.neighbors=15,DOT.SIZE=3,ALPHA=0.8,text=T,TEXT.SIZE=1.8)
create_heatmaps(vsd.rna,metadata=metadata,panel=panel.leukemia,output="RNA_AML_TALL",split=NULL,NTOP=3000)

write.xlsx(save_umap(vsd.rna,metadata=metadata.aml,column='Disease',umap.neighbors = 5),
           '/data/claudia_gebhard/CIMP/paper/source/Fig1C_RNA.xlsx',rowNames=T)

write.xlsx(save_umap(vsd.rna,metadata=metadata.aml,column='Subtype',umap.neighbors = 5),
           '/data/claudia_gebhard/CIMP/paper/source/FigS1C_RNA.xlsx',rowNames=T)

#-------------------------------------------------------------------------------
# Reviewer Figure - CIMP alone
#-------------------------------------------------------------------------------

vsd.rna.cimp <- vsd.rna[,rownames(colData(vsd.rna))[colData(vsd.rna)$Disease %in% c("CIMP")]]

create_clustering(vsd=vsd.rna.cimp,metadata=metadata,column="Disease",output="MCIP"
                  ,PERPLEXITY=5,NTOP=3000,umap.neighbors = 5,DOT.SIZE=3,text=T,TEXT.SIZE=2)
create_heatmaps(vsd.rna.cimp,metadata=metadata,panel=muts.CIMP,output="RNA_CIMP",
                split=2,NTOP=3000,size=c(5,8))

#===============================================================================
# H3K27ac clustering -- Figs 2C, S2C
#===============================================================================

setwd("/data/claudia_gebhard/CIMP/chip_h3k27ac/") # for counting reads
peaks.k27 <- dba(sampleSheet="DBsheet_CHIP_CIMP_reduced.csv",minOverlap=5,
                        bRemoveRandom=T,scoreCol=9,filter=50)
peaks.k27$config$mergeOverlap <- 5000
peaks.k27 <- dba(peaks.k27)
peaks.k27 <- dba.peakset(peaks.k27,bRetrieve=T)
fwrite(as.data.table(granges(peaks.k27))[,.(seqnames,start,end)],file = "peaks_H3K27ac_min4.bed",sep='\t',col.names = F)

dir.create("/data/claudia_gebhard/CIMP/analysis/clustering/h3k27ac")

load("/data/claudia_gebhard/CIMP/chip_h3k27ac/analysis/DiffBind_reduced/DiffBind_object.RData")
setwd("/data/claudia_gebhard/CIMP/analysis/clustering/h3k27ac")

raw.diff <- dba.count(diffobject,peaks=NULL,score=DBA_SCORE_READS_MINUS)  
diff.olap <- dba.peakset(raw.diff,bRetrieve=T,DataType=DBA_DATA_FRAME) # [rowSums(raw.diff$called) >= 2,]
colnames(diff.olap)[4:ncol(diff.olap)] <- raw.diff$samples$SampleID # To correct names modified by data.frame
counts <- diff.olap %>% unite(x,c(CHR,START,END),sep = "-",remove=T) %>%
  `row.names<-`(., NULL) %>%  column_to_rownames(var = "x")
counts[counts<0] <- 0 # Make 0 counts with negative due to input substraction

coldata.chip <- metadata[colnames(counts),c("Disease","Subtype"),drop=F]
dds.chip <- DESeqDataSetFromMatrix(countData = counts,colData=coldata.chip,design=~Disease)
sizeFactors(dds.chip) <- diffobject$norm$DESeq2$norm.facs
dds.chip <- DESeq(dds.chip,parallel = T , BPPARAM = BPPARAM)
vsd.chip <- varianceStabilizingTransformation(dds.chip, blind = TRUE,fitType = "parametric")

nrow(counts) # 52737
create_clustering(vsd=vsd.chip,metadata=metadata,column="Disease",output="CHIP_AML_TALL_Disease", # Fig 1C 
                  text=F,NTOP=5000,umap.neighbors=9,DOT.SIZE=3,ALPHA=0.8)
create_clustering(vsd=vsd.chip,metadata=metadata,column="Disease2",output="CHIP_AML_TALL_Disease_label", # Fig reviewer
                  text=T,NTOP=5000,umap.neighbors=9,TEXT.SIZE=2)
create_clustering(vsd=vsd.chip,metadata=metadata,column="Subtype",output="CHIP_AML_TALL_Subtype",text=F,NTOP=5000, # Fig S2C
                  umap.neighbors=9,DOT.SIZE=3,ALPHA=0.8)
create_heatmaps(vsd.chip,metadata=metadata,panel=panel.leukemia,output="CHIP_AML_TALL",split=3,NTOP=5000)

classified.etp_K27 <- sum(rownames(coldata.chip[coldata.chip$Disease == "T-ALL",]) %in% etp.status[`ETP-ALL` != "inconclusief"]$EXP)

write.xlsx(save_umap(vsd.chip,metadata=metadata.aml,column='Disease',umap.neighbors = 5),
           '/data/claudia_gebhard/CIMP/paper/source/Fig1C_K27.xlsx',rowNames=T)

write.xlsx(save_umap(vsd.chip,metadata=metadata.aml,column='Subtype',umap.neighbors = 5),
           '/data/claudia_gebhard/CIMP/paper/source/FigS2C_K27.xlsx',rowNames=T)

#-------------------------------------------------------------------------------
# Reviewer Figure - CIMP alone
#-------------------------------------------------------------------------------

vsd.chip.cimp <- vsd.chip[,rownames(colData(vsd.chip))[colData(vsd.chip)$Disease %in% c("CIMP")]]

create_clustering(vsd=vsd.chip.cimp,metadata=metadata,column="Disease",output="H3K27_CIMP"
                  ,PERPLEXITY=1,NTOP=3000,umap.neighbors = 5,DOT.SIZE=3,text=T,TEXT.SIZE=2)
create_heatmaps(vsd.chip.cimp,metadata=metadata,panel=muts.CIMP,output="H3K27_CIMP",
                split=2,NTOP=3000,size=c(4.5,8))

#===============================================================================
# ATAC clustering
#===============================================================================

dir.create("/data/claudia_gebhard/CIMP/analysis/clustering/atac")
setwd("/data/claudia_gebhard/CIMP/analysis/clustering/atac")

load("/data/claudia_gebhard/CIMP/ATAC/analysis/DiffBind_ATAC_reduced/DiffBind_object.RData")

raw.diff <- dba.count(diffobject,peaks=NULL,score=DBA_SCORE_READS_MINUS)  
diff.olap <- dba.peakset(raw.diff,bRetrieve=T,DataType=DBA_DATA_FRAME) # [rowSums(raw.diff$called) >= 2,]
colnames(diff.olap)[4:ncol(diff.olap)] <- raw.diff$samples$SampleID # To correct names modified by data.frame
counts <- diff.olap %>% unite(x,c(CHR,START,END),sep = "-",remove=T) %>%
  `row.names<-`(., NULL) %>%  column_to_rownames(var = "x")
counts[counts<0] <- 0 # Make 0 counts with negative due to input substraction

# Remove UKR201 (low quality), UKR120 (missing data) and 3221 (low quality, mixup with 3321)
counts <- counts[,!colnames(counts) %in% c("UKR201","UKR120","3221")]

# Add samples that were repeated by Stanley for comparison
# repeated.samples <- gsub("_New","",grep("New",colnames(counts),value=T))
# metadata.repeated <- metadata[repeated.samples,]
# rownames(metadata.repeated) <- paste0(rownames(metadata.repeated),"_New")
# metadata.repeated <- rbind(metadata,metadata.repeated)
#colnames(counts)[!colnames(counts) %in% rownames(metadata.repeated)]

coldata.atac <- metadata[colnames(counts),c("Disease","Subtype"),drop=F]
dds.atac <- DESeqDataSetFromMatrix(countData = counts,colData=coldata.atac,design=~Disease)
sizeFactors(dds.atac) <- diffobject$norm$DESeq2$norm.facs[colnames(dds.atac)]
dds.atac <- DESeq(dds.atac,parallel = T , BPPARAM = BPPARAM)
vsd.atac <- varianceStabilizingTransformation(dds.atac, blind = TRUE,fitType = "parametric")

nrow(counts) # 102920 filtered
create_clustering(vsd=vsd.atac,metadata=metadata,column="Disease",output="ATAC_AML_TALL_Disease",text=F, # Fig 1C
                  NTOP=15000,umap.neighbors=9,DOT.SIZE=3,ALPHA=0.8)
create_clustering(vsd=vsd.atac,metadata=metadata,column="Disease2",output="ATAC_AML_TALL_Disease_label", # Fig Rev
                  text=T,NTOP=15000,umap.neighbors=9,TEXT.SIZE=2)
create_clustering(vsd=vsd.atac,metadata=metadata,column="Subtype",output="ATAC_AML_TALL_Subtype",
                  text=F,NTOP=15000,umap.neighbors=9,DOT.SIZE=3,ALPHA=0.8) # Fig S2C
create_heatmaps(vsd.atac,metadata=metadata,panel=panel.leukemia,output="ATAC_AML_TALL",split=3,NTOP=5000,NMF.test=F)

#save(vsd.atac,vsd.rna,vsd.chip,vsd,file='/data/claudia_gebhard/CIMP/analysis/clustering/normalized_data.RData')
load('/data/claudia_gebhard/CIMP/analysis/clustering/normalized_data.RData')

classified.etp_ATAC <- sum(rownames(coldata.atac[coldata.atac$Disease == "T-ALL",]) %in% tall.data[`ETP-ALL` != "inconclusief"]$EXP)

write.xlsx(save_umap(vsd.atac,metadata=metadata.aml,column='Disease',umap.neighbors = 5),
           '/data/claudia_gebhard/CIMP/paper/source/Fig1C_ATAC.xlsx',rowNames=T)

write.xlsx(save_umap(vsd.atac,metadata=metadata.aml,column='Subtype',umap.neighbors = 5),
           '/data/claudia_gebhard/CIMP/paper/source/FigS2C_ATAC.xlsx',rowNames=T)

#-------------------------------------------------------------------------------
# Reviewer Figure - CIMP alone
#-------------------------------------------------------------------------------

vsd.atac.cimp <- vsd.atac[,rownames(colData(vsd.atac))[colData(vsd.atac)$Disease %in% c("CIMP")]]

create_clustering(vsd=vsd.atac.cimp,metadata=metadata,column="Disease",output="ATAC_CIMP"
                  ,PERPLEXITY=1,NTOP=3000,umap.neighbors = 5,DOT.SIZE=3,text=T,TEXT.SIZE=2)
create_heatmaps(vsd.atac.cimp,metadata=metadata,panel=muts.CIMP,output="ATAC_CIMP",
                split=2,NTOP=3000,size=c(4.5,8))

#===============================================================================
# CTCF clustering -- Not used
#===============================================================================

load("/data/claudia_gebhard/CIMP/CTCF/analyses/2022_01/DiffBind_object.RData")

raw.diff <- dba.count(diffobject,peaks=NULL,score=DBA_SCORE_READS_MINUS)  
diff.olap <- dba.peakset(raw.diff,bRetrieve=T,DataType=DBA_DATA_FRAME) # [rowSums(raw.diff$called) >= 2,]
colnames(diff.olap)[4:ncol(diff.olap)] <- raw.diff$samples$SampleID # To correct names modified by data.frame
counts <- diff.olap %>% unite(x,c(CHR,START,END),sep = "-",remove=T) %>%
  `row.names<-`(., NULL) %>%  column_to_rownames(var = "x")
counts[counts<0] <- 0 # Make 0 counts with negative due to input substraction

coldata.ctcf <- metadata[colnames(counts),c("Disease","Subtype"),drop=F]
dds.ctcf <- DESeqDataSetFromMatrix(countData = counts,colData=coldata.ctcf,design=~Disease)
sizeFactors(dds.ctcf) <- diffobject$norm$DESeq2$norm.facs
dds.ctcf <- DESeq(dds.ctcf,parallel = T , BPPARAM = BPPARAM)
vsd.ctcf <- varianceStabilizingTransformation(dds.ctcf, blind = TRUE,fitType = "parametric")

nrow(counts) # 24364
create_clustering(vsd=vsd.ctcf,metadata=metadata,column="Disease",NTOP=1000,
                  output="/data/claudia_gebhard/CIMP/CTCF/analyses/CTCF_AML_TALL_Disease",text=T)
create_heatmaps(vsd.ctcf,metadata=metadata,panel=panel.aml,output="/data/claudia_gebhard/CIMP/CTCF/analyses/CTCF_AML_TALL",
                split=2,NTOP=5000,NMF.test=F,NMF=4)

#===============================================================================
# Track visualization
#===============================================================================

library(Gviz)
AML.ids <- rownames(metadata[metadata$Disease == "AML" & rownames(metadata) %in% colnames(vsd.chip) & 
                               rownames(metadata) %in% colnames(vsd.atac) & rownames(metadata) %in% colnames(vsd.rna),])
CIMP.ids <- rownames(metadata[metadata$Disease == "CIMP" & rownames(metadata) %in% colnames(vsd.chip) & 
                                rownames(metadata) %in% colnames(vsd.atac) & rownames(metadata) %in% colnames(vsd.rna),])
TALL.ids <- rownames(metadata[metadata$CIMP_status == "T-ALL" & rownames(metadata) %in% colnames(vsd.chip) & 
                                rownames(metadata) %in% colnames(vsd.atac) & rownames(metadata) %in% colnames(vsd.rna),])

load_files <- function(...,CHR,lim=300,color='red',GSUB='',NAME=NULL) {
  
  files <- c(...)
  L <- list()
  for (file in files) {
    name <- ifelse(is.null(NAME),strsplit(gsub(GSUB,"",basename(file)),"_")[[1]][1],NAME)
    track <- DataTrack(range = file, genome = "hg19",ylim = c(0,lim),chromosome = CHR,name = name,
                       col=NA,size=0.4,cex.title=1.2,col.axis='black',background.panel = "white",yTicksAt	=c(0,lim/2,lim),
                       background.title='brown',fill.mountain=c('grey',color),fill='white',fontcolor.title=color) #,envir = .GlobalEnv)
    displayPars(track) <- list(alpha=0.7,alpha.title=1,lwd.mountain=0)
    track@name <- name
    L <- append(L,track)
  }
  return(L)
}

## MCIP-seq

CIMP.mcip <- list.files("/data/claudia_gebhard/CIMP/MCIp/CIMP/bigwig/",pattern='RPKM.bigwig',full.names = T)[1:8]
AML.mcip <- list.files("/data/claudia_gebhard/CIMP/MCIp/AML/bigwig/",pattern='RPKM.bigwig',full.names = T)[1:8]
TALL.mcip <- list.files("/data/claudia_gebhard/CIMP/MCIp/TALL/bigwig/",pattern='RPKM.bigwig',full.names = T)[1:8]
CD34.mcip <- setNames(list.files("/data/claudia_gebhard/CIMP/MCIp/BloodMCIp//bigwig",pattern="CD34.*RPKM",full.names = T)[1:2],
                      c("CD34_1","CD34_2")) # Remove 

samples.mcip = list(CIMP=CIMP.mcip,AML=AML.mcip,TALL=TALL.mcip,CD34=CD34.mcip)

create_tracks <- function(samples,CHR,START,END,GSUB,LIM=200) {

  biomTrack <- BiomartGeneRegionTrack(genome = 'hg19',chromosome=CHR,start=START,end=END,size=0.3,cex.group=1.2,
                                      name="",transcriptAnnotation = "symbol",background.title="brown",
                                      stacking='pack',cex.title=0.8,fontcolor.group='black',just.group='below')
  transcripts <- as.data.table(biomTrack@range)[feature=='protein_coding',.SD[1],by=symbol]$transcript
  biomTrack@range <- biomTrack@range[biomTrack@range$feature %in% c('protein_coding','utr3','utr5') & biomTrack@range$transcript %in% transcripts ]
  
  ref_track <- GenomeAxisTrack(add35=TRUE,add53=TRUE,littleTicks=T,cex=1.1,cex.title=1,size=0.35) # Coordinates
  bands <- fread('/genomes/homo_sapiens/hg19/hg19cytoBand.txt',col.names=c('chrom',"chromStart", "chromEnd", "name", "gieStain"))
  itrack <- IdeogramTrack(genome='hg19',chromosome=CHR,showBandId=T,cex.bands=0.8,cex=1,cex.title=1,bands=bands,size=0.25) # Ideogram, Dl from UCSC

    tracks.AML <- load_files(samples[["AML"]],CHR=CHR,GSUB=GSUB,lim=LIM,color=palette.cimp["AML"],NAME="AML")
  tracks.CIMP <- load_files(samples[["CIMP"]],CHR=CHR,GSUB=GSUB,lim=LIM,color=palette.cimp["CIMP"],NAME="CIMP")
  tracks.TALL <- load_files(samples[['TALL']],CHR=CHR,GSUB=GSUB,lim=LIM,color=palette.cimp["T-ALL"],NAME="T-ALL")
  tracks.CD34 <- load_files(samples[['CD34']],CHR=CHR,GSUB=GSUB,lim=LIM,color=palette.cimp["CD34"],NAME="CD34+")
  enhancers.cebpa <- fread("grep -v '#' /data/delwel_group/roberto/runx1_eto/hic/enhancers_CEBPA.bed",col.names=c("chr","start","end","id"))
  gr.cebpa <- makeGRangesFromDataFrame(enhancers.cebpa[!id %in% c("CEBPG","CEBPA","Peak6","Enh_3")],keep.extra.columns = T)
  gr.cebpa$id <- gsub("Enh_","+",gr.cebpa$id)
  deTrack <- AnnotationTrack(range = gr.cebpa, genome = "hg19",details.size=0.8,background.title='darkgrey',groupAnnotation = "id",
                             chromosome = CHR,cex.title=0.8, size=0.3,cex=1.1,just.group = "below",name='',
                             fontcolor.feature="black",fill='tan4',col='tan4',fontcolor.item='black')
  
  plotTracks(c(list(itrack,ref_track),OverlayTrack(trackList=tracks.CIMP),OverlayTrack(trackList=tracks.AML),
                              OverlayTrack(trackList=tracks.TALL),OverlayTrack(trackList=tracks.CD34),list(biomTrack,deTrack )),
             from=START,to=END,span=0.01,grid=F,type='polygon',background.title='white')
}

pdf("/data/claudia_gebhard/CIMP/analysis/clustering/cebpa_tracks_mcip.pdf",width=9,height=5)
create_tracks(samples.mcip,CHR="chr19",START=33750000,END=33875000,LIM=150)
dev.off()

## H3K27ac 

CIMP.k27 <- sapply(CIMP.ids,function(x)grep("Input",list.files("/data/claudia_gebhard/CIMP/chip_h3k27ac/bigwig/",
                     pattern=sprintf("%s.*RPKM",x),full.names=T),value=T,invert=T))[1:8]
AML.k27 <- sapply(AML.ids,function(x)grep("Input",list.files("/data/bas/1_enhancer_analysis/chip_h3k27ac/All_samples/bigwig/",
                                                               pattern=sprintf("%s.*RPKM",x),full.names=T),value=T,invert=T))[1:8]
TALL.k27 <- sapply(TALL.ids,function(x)grep("Input",list.files("/data/claudia_gebhard/CIMP/chip_h3k27ac/bigwig/",
                                                                pattern=sprintf("%s.*RPKM",x),full.names=T),value=T,invert=T))[1:8]
CD34.k27 <- setNames(list.files("/data/bas/CD34/chip_h3k27ac/bigwig/",pattern="CD34.*RPKM",full.names = T)[1:3],c("CD34_1","CD34_2","CD34_3"))

samples.k27 = list(CIMP=CIMP.k27,AML=AML.k27,TALL=TALL.k27,CD34=CD34.k27)
pdf("/data/claudia_gebhard/CIMP/analysis/clustering/cebpa_tracks_h3k27ac.pdf",width=9,height=5)
create_tracks(samples.k27,CHR="chr19",START=33750000,END=33875000,LIM=150)
dev.off()

## ATAC

CIMP.atac <- sapply(CIMP.ids,function(x)grep("Input",list.files("/data/claudia_gebhard/CIMP/ATAC/bigwig/",
                                                               pattern=sprintf("%s.*RPKM",x),full.names=T),value=T,invert=T))[1:8]
AML.atac <- sapply(AML.ids,function(x)grep("Input",list.files("/data/bas/1_enhancer_analysis/ATAC/novaseq/bigwig/",
                                                             pattern=sprintf("%s.*RPKM",x),full.names=T),value=T,invert=T))[1:8]
TALL.atac <- sapply(TALL.ids,function(x)grep("Input",list.files("/data/claudia_gebhard/CIMP/ATAC/bigwig/",
                                                               pattern=sprintf("%s.*RPKM",x),full.names=T),value=T,invert=T))[1:8]
CD34.atac <- setNames(list.files("/data/bas/CD34/ATAC/bigwig/",pattern="RPKM",full.names = T)[1:3],c("CD34_1","CD34_2","CD34_3"))

samples.atac = list(CIMP=CIMP.atac,AML=AML.atac,TALL=TALL.atac,CD34=CD34.atac)
pdf("/data/claudia_gebhard/CIMP/analysis/clustering/cebpa_tracks_atac.pdf",width=9,height=5)
create_tracks(samples.atac,CHR="chr19",START=33750000,END=33875000,LIM=150)
dev.off()

## Expression

CIMP.rna <- sapply(CIMP.ids,function(x)list.files("/data/claudia_gebhard/CIMP/RNA/new/bigwig/",
                                                                pattern=sprintf("%s.*bigwig",x),full.names=T))[1:8]
AML.rna <- sapply(AML.ids,function(x)list.files("/data/bas/1_enhancer_analysis/RNA/bigwig/",
                                                              pattern=sprintf("%s.*RPKM",x),full.names=T))[1:8]
TALL.rna <- sapply(TALL.ids,function(x)list.files("/data/aniko/RNA/bigwig/",
                                                                pattern=sprintf("%s.*bigwig",x),full.names=T))[1:8]
CD34.rna <- setNames(list.files("/data/bas/CD34/RNA/bigwig/",full.names = T)[1:3],c("CD34_1","CD34_2","CD34_3"))

samples.rna = list(CIMP=CIMP.rna,AML=AML.rna,TALL=TALL.rna,CD34=CD34.rna)

pdf("/data/claudia_gebhard/CIMP/analysis/clustering/cebpa_tracks_rna.pdf",width=9,height=5)
create_tracks(samples.rna,CHR="chr19",START=33750000,END=33875000,LIM=1000)
dev.off()
