# Supplementary material for: Epigenetic alterations affecting hematopoietic regulatory networks as drivers of mixed myeloid/lymphoid leukemia
Source: Nat Commun. 2024 Jul 7;15:5693. doi: 10.1038/s41467-024-49811-y (PMC11228033; doi:10.1038/s41467-024-49811-y)
Supplement: Supplementary file 5 — Supplementary Code 1 [file 41467_2024_49811_MOESM5_ESM.zip › CIMP_mcip_rnaseq3.R]

options(bitmapType = "cairo")
libs <- c("EnrichedHeatmap","rtracklayer","clusterProfiler","msigdbr","fgsea","org.Hs.eg.db",'ChIPseeker',
          "RColorBrewer","ggrepel","circlize","data.table","parallel","openxlsx","DESeq2","GenomicRanges",
          "DiffBind","ChIPpeakAnno","HGNChelper","biomaRt","BSgenome.Hsapiens.UCSC.hg19",'TxDb.Hsapiens.UCSC.hg19.knownGene')
sapply(libs,require,character.only=T)
source("~/scripts/style_koundy.R")
source("~/scripts/specific/cimp/cimp_project_functions.R")
source("~/scripts/genomics_functions.R")
BPPARAM = BiocParallel::MulticoreParam(workers=15)

#===============================================================================
# Data preparation
#===============================================================================

metadata <- data.frame(
  fread('/data/claudia_gebhard/CIMP/metadata/metadata_combined.csv',sep=',',header=T),row.names="Patient_ID")
metadata$Disease <- factor(metadata$Disease,levels=c("CIMP","AML","T-ALL","MPAL","B-ALL","T_LBL","NHL","CD34",
                                                     "Monocytes","Granulocytes","T-cells","B-cells"))

mcip.aml <- data.table(read.xlsx("/data/claudia_gebhard/CIMP/MCIp/analysis/2021_12/SummaryResults_DiffBind.xlsx",1))
mcip.tall <- data.table(read.xlsx("/data/claudia_gebhard/CIMP/MCIp/analysis/2021_12/SummaryResults_DiffBind.xlsx",6))
mcip.cd34 <- data.table(read.xlsx("/data/claudia_gebhard/CIMP/MCIp/analysis/2021_12/SummaryResults_DiffBind.xlsx",11))

AML.ids <- rownames(metadata[metadata$Disease == "AML" & rownames(metadata) %in% colnames(mcip.aml),])
CIMP.ids <- rownames(metadata[metadata$Disease == "CIMP" & rownames(metadata) %in% colnames(mcip.aml),])
TALL.ids <- rownames(metadata[metadata$Disease == "T-ALL" & rownames(metadata) %in% colnames(mcip.aml),])
CD34.ids <- rownames(metadata[metadata$Disease == "CD34" & rownames(metadata) %in% colnames(mcip.aml),])

wb.integration <- createWorkbook() # Excel file to store data

## Annotations
new_config <- httr::config(ssl_verifypeer = FALSE)
httr::set_config(new_config, override = FALSE)
mart <- biomaRt::useEnsembl(biomart='genes', dataset = "hsapiens_gene_ensembl",version=110)
go.hematopoiesis <- getBM(attributes=c('hgnc_symbol','go_id'), filters = 'go_parent_term', values = 'GO:0030097', mart = mart)
go.myelopoiesis <- getBM(attributes=c('hgnc_symbol','go_id'), filters = 'go_parent_term', values = 'GO:0030099', mart = mart)
go.lymphopoiesis <- rbind(getBM(attributes=c('hgnc_symbol','go_id'), filters = 'go_parent_term', values = 'GO:0030217', mart = mart),
                          getBM(attributes=c('hgnc_symbol','go_id'), filters = 'go_parent_term', values = 'GO:0002320', mart = mart) )
                          
leukemia <- fread("/data/roger/resources/disgenet_leukemia_genes.txt",header=F)

cancer <- fread("/genomes/COSMIC/oncogenes_v95.txt",header=F)

# NOTE: We used EdgeR + Lib normalization for the promoter analysis. While LIB normalization
# is necessary to measure differences in methylation, DESEQ2 be better because it is more conservative
# However, because it uses shrunken log2FC, we miss most differences in CIMPvsT-ALL, which means
# we have few data points for the TF heatmap --> possible solution is to retrieve DESEQ object and recalculate

#===============================================================================
# Enrichment heatmap MCIP-seq
#===============================================================================

# File containing overlap between CGIs (UCSC) and H3K4me3 regions detected in CD34+ cells (ENCODE)
h3k4me3 <- fread("/data/claudia_gebhard/CIMP/regulatory_regions/CGI_CD34.H3K4me3.txt",sep='\t',col.names = c("name","chr","start","end","null",'tags'))

GTF <- as.data.table(rtracklayer::import.gff("/genomes/homo_sapiens/hg19/transcripts/gencode.v30.gtf"))
genes <- makeGRangesFromDataFrame(GTF[(gene_type == "protein_coding") & type == "gene",
  c('seqnames','start','end','strand','gene_name')],keep.extra.columns = T) # lncRNA gives too much garbage
names(genes) <- genes$gene_name
tss <- promoters(genes,upstream = 250,downstream = 250)

normalize_matrices <- function(gr.reference,bigwigs,ExtendSize,CORES=20) {
  for (file in bigwigs) { if (!file.exists(file)) { stop(sprintf("File %s does not exist!",file)) } }
  #/ Create the normalizedMatrix that EnrichedHeatmap accepts as input.
  #/ We use the targets center (width=1) and let the function extend by our preferred window size
  gr.extended  <- resize(gr.reference, fix = "center", width = ExtendSize*2) 
  BigWig <- lapply(bigwigs,function(bigwig) rtracklayer::import(bigwig, 
                   format = "BigWig", selection = BigWigSelection(gr.extended)))
  normMatrices <- mclapply(BigWig,function(x) {
    normalizeToMatrix(signal = x, target = resize(gr.extended, fix = "center", width = 1), 
                      background = 0, keep = c(0, 0.99),target_ratio = 0,  mean_mode = "w0",       
                      value_column = "score", extend = ExtendSize,smooth=TRUE)
  },mc.cores=CORES)

  return(normMatrices)
}

#---------------------------------------------------------------------------------------------------
# Create heatmap/tornado from bigwig # https://www.biostars.org/p/394763/ - Figure 3C
#---------------------------------------------------------------------------------------------------

#/ We use as targets H3K4me3 peaks from Michael
gr.h3k4me3 <- makeGRangesFromDataFrame(h3k4me3,keep.extra.columns = T)

#/ Load bigwigs into R
CD34.tracks <- sapply(c("DNase","H3K4me1","H3K4me3","H3K27me3","H3K27ac"),
    function(x) grep(x, list.files("/data/claudia_gebhard/CIMP/cd34_data/bigwig",full.names=T),value=T)[1])
CG.density <- setNames("/genomes/homo_sapiens/hg19/hg19.gc5Base.bigwig","GC density")
CIMP.mcip <- sapply(CIMP.ids,function(x)grep("Input",list.files("/data/claudia_gebhard/CIMP/MCIp/CIMP/bigwig/",
                    pattern=sprintf("%s.*RPKM",x),full.names=T),value=T,invert=T))
AML.mcip <-  sapply(AML.ids,function(x)grep("Input",list.files("/data/claudia_gebhard/CIMP/MCIp/AML/bigwig/",
                    pattern=sprintf("%s.*RPKM",x),full.names=T),value=T,invert=T))
TALL.mcip <-  sapply(TALL.ids,function(x)grep("Input",list.files("/data/claudia_gebhard/CIMP/MCIp/TALL/bigwig/",
                    pattern=sprintf("%s.*RPKM",x),full.names=T),value=T,invert=T))
CD34.mcip <- setNames(list.files("/data/claudia_gebhard/CIMP/MCIp/BloodMCIp/bigwig",
                          pattern="CD34.*RPKM",full.names = T),c("CD34_1","CD34_2","CD34_3"))
mature.MCIP <- sapply(c("Bcell_DonorC","Bcell_GTA","Tcell_CCG","Tcell_TTA","Mono_Schelbert_S032","Mono_BA","Granulo_JN","Granulo_RE"),
                      function(x) grep(x, list.files("/data/claudia_gebhard/CIMP/MCIp/BloodMCIp//bigwig",full.names=T),value=T)[1])
names(mature.MCIP) <- sapply(names(mature.MCIP),function(x) { group <- grep(gsub("_\\w+","",x),names(mature.MCIP),value=T);
  gsub("_\\w+",sprintf("_%s",which(group == x)),x)} )
all.bw.MCIP <- c(CIMP.mcip[c(1:3,10:12)],AML.mcip[3:8],TALL.mcip[1:6])
all.bw.MCIP <- c(CD34.tracks,CG.density,CD34.mcip,mature.MCIP,all.bw.MCIP)

# "Mono_321","Mono_H", -- strange patterns, removed

normMatrices.h3k4me3 <- normalize_matrices(gr.h3k4me3,all.bw.MCIP,ExtendSize=4000,CORES=20)

# By default, rows are ordered according to their score. We can change that
ht_list <- NULL
used_names <- NULL
for (n in 1:length(all.bw.MCIP)) {
  if (names(all.bw.MCIP)[n] %in% names(mature.MCIP)) {
    next
  }
  if (names(all.bw.MCIP)[n] == "GC density") { # It has a different distribution
    col_fun = circlize::colorRamp2(quantile(normMatrices.h3k4me3[[n]], c(0.25, .99)), c("white", "darkblue"))
    col <- "black"; NAME = "GC density"
  } else if (names(all.bw.MCIP)[n] %in% rownames(metadata)) {
    ROOT_NAME=as.character(metadata[names(all.bw.MCIP)[n],"Disease"]) 
    col <- palette.cimp[ROOT_NAME]; NAME=paste0(ROOT_NAME," MCIP-seq")
    col_fun = circlize::colorRamp2(quantile(normMatrices.h3k4me3[[n]], c(0.05, .97)), c("white", colorspace::darken(col,0.1)))
  } else {
    col_fun = circlize::colorRamp2(quantile(normMatrices.h3k4me3[[n]], c(0.05, .95)), c("white", "darkblue"))
    col <- "black"; NAME='HSPCs'
  }
  axis_name = c("-4kb", "0", "4kb")
  EH <- EnrichedHeatmap( mat = normMatrices.h3k4me3[[n]],  pos_line = FALSE,border = FALSE,
                         name=ifelse(NAME %in% used_names,stringi::stri_rand_strings(1,5),NAME),   
                         col = col_fun, column_title = names(all.bw.MCIP)[n],axis_name_rot = 0,
                         column_title_gp = gpar(fontsize = 10, fontfamily = "sans",col=col),
                         use_raster = TRUE, raster_quality = 10, raster_device = "png",raster_resize_mat=F,
                         rect_gp = gpar(col = "transparent"), 
                         show_heatmap_legend = ifelse(NAME %in% used_names,F,T), # /different scales
                         top_annotation = HeatmapAnnotation(
                           enriched = anno_enriched(gp = gpar(col = col, lty = 1, lwd=2),
                                                    col=col,rot=90)),
                         #/ Change the axis name
                         axis_name = axis_name, axis_name_gp = gpar(fontsize = 8) 
  )
  used_names <- c(used_names,NAME)
  ht_list <- ht_list + EH
}

write.xlsx(as.data.frame(gr.h3k4me3)[,1:3],file='/data/claudia_gebhard/CIMP/paper/source/Fig3C.xlsx')

#-------------------------------------------------------------------------------
# Add lists of relevant genes
#-------------------------------------------------------------------------------

anno.h3k4me3 <- ChIPpeakAnno::annotatePeakInBatch(gr.h3k4me3,AnnotationData = genes,
                                  select = "first",output="overlapping",maxgap=1000)

# Make sure symbols are updated
tf.michael <- fread("/data/claudia_gebhard/CIMP/regulatory_regions//TFcatalog.txt")
tf.michael <- tf.michael[Symbol != "" ]
tf.michael <- merge(tf.michael,checkGeneSymbols(tf.michael$Symbol),by.x="Symbol",by.y="x",sort=F)
grep("//",tf.michael$Suggested.Symbol); 
tf.michael[is.na(tf.michael$Suggested.Symbol)]$Suggested.Symbol <- "LOC730110"
write.xlsx(tf.michael,"/data/claudia_gebhard/CIMP/regulatory_regions/TFMichael_Updated.xlsx")

cf.michael <- fread("/data/claudia_gebhard/CIMP/regulatory_regions//CFcatalog.txt")
cf.michael <- merge(cf.michael,checkGeneSymbols(cf.michael$GeneSymbol),by.x="GeneSymbol",by.y="x",sort=F)
cf.michael[grep("//",cf.michael$Suggested.Symbol)]$Suggested.Symbol <- c("KAT14","KMT2D","KMT2B")
cf.michael[is.na(cf.michael$Suggested.Symbol)]$Suggested.Symbol <- c("CRIPAK","SF3B6")

gene.tf <- ifelse(anno.h3k4me3$feature %in% tf.michael$Symbol,"TF","non-TF")
selected.genes <- c("TET2","CEBPA","CEBPB","CEBPD","IRF8","CEBPG","GATA2","HOXA9","BCL11B","SPI1","LEF1")

pdf("/data/claudia_gebhard/CIMP/analysis//methylation/heatmap_MCIP_2.pdf",width=20,height=10)
draw(ht_list +
  Heatmap(gene.tf, name = "TF genes", col = structure(c("white","black"), column_names_side="top",
            names = c("non-TF","TF")),show_heatmap_legend = F,width = unit(5, "mm"),column_names_rot = 45) +
   rowAnnotation(link = anno_mark(at = which(anno.h3k4me3$feature %in% selected.genes), 
                                 labels = anno.h3k4me3$feature[anno.h3k4me3$feature %in% selected.genes ], 
                                 labels_gp = gpar(fontsize = 10), padding = unit(1, "mm"))),
  ht_gap = unit(1, "mm")
)
dev.off()

#---------------------------------------------------------------------------------------------------
# Tornado plots of normal cells -- Fig S5D
#---------------------------------------------------------------------------------------------------

ht_list.normal <- NULL
used_names <- NULL
for (n in 1:length(all.bw.MCIP)) {
  if (names(all.bw.MCIP)[n] %in% c(names(TALL.mcip),names(AML.mcip),"GC density")) {
    next
  }
  if (names(all.bw.MCIP)[n] %in% rownames(metadata)) {
    ROOT_NAME=as.character(metadata[names(all.bw.MCIP)[n],"Disease"]) 
    col <- palette.cimp[ROOT_NAME]; NAME=paste0(ROOT_NAME," MCIP-seq")
    col_fun = circlize::colorRamp2(quantile(normMatrices.h3k4me3[[n]], c(0.05, .97)), c("white", colorspace::darken(col,0.1)))
  } else {
    col_fun = circlize::colorRamp2(quantile(normMatrices.h3k4me3[[n]], c(0.05, .95)), c("white", "darkblue"))
    col <- "black"; NAME <- "HSPCs"
  }
  axis_name = c("-4kb", "0", "4kb")
  EH <- EnrichedHeatmap( mat = normMatrices.h3k4me3[[n]],  pos_line = FALSE,border = FALSE,
                         name=ifelse(NAME %in% used_names,stringi::stri_rand_strings(1,5),NAME),   
                         col = col_fun, column_title = names(all.bw.MCIP)[n],axis_name_rot = 0,
                         column_title_gp = gpar(fontsize = 10, fontfamily = "sans",col=col),
                         use_raster = TRUE, raster_quality = 10, raster_device = "png",raster_resize_mat=F,
                         rect_gp = gpar(col = "transparent"), 
                         show_heatmap_legend = ifelse(NAME %in% used_names,F,T), # /different scales
                         top_annotation = HeatmapAnnotation(
                           enriched = anno_enriched(gp = gpar(col = col, lty = 1, lwd=2),
                                                    col=col,rot=90)),
                         #/ Change the axis name
                         axis_name = axis_name, axis_name_gp = gpar(fontsize = 8) 
  )
  used_names <- c(used_names,NAME)
  ht_list.normal <- ht_list.normal + EH
}

# Names cannot be repeated; otherwise, the axis is removed
pdf("/data/claudia_gebhard/CIMP/analysis/methylation/heatmap_MCIP_normal.pdf",width=16.5,height=11)
draw(ht_list.normal,merge_legend=T)
dev.off()

#-------------------------------------------------------------------------------
# Compare average signal for each group -- Figures 3B, S5C
#-------------------------------------------------------------------------------

bigwigs.signal <- c(CIMP.mcip,AML.mcip,TALL.mcip,CD34.mcip,mature.MCIP)

normMatrices.h3k4me3.all <- normalize_matrices(gr.h3k4me3,bigwigs.signal,ExtendSize = 4000,CORES = 30)

avg.signal <- do.call(rbind,lapply(normMatrices.h3k4me3.all,colMeans))
colnames(avg.signal) <- 1:200 # It used to be 100, maybe normalizeToMatrix has changed?
molten <- reshape2::melt(avg.signal,measure.vars=NULL,
                         varnames=c("Sample","Location"))
merged.signal <- data.table(merge(molten,metadata,by.x="Sample",by.y="row.names",all.x=T,sort=F))
pal <- na.omit(palette.cimp[as.character(unique(merged.signal$Disease))])

ggsave(filename="/data/claudia_gebhard/CIMP/analysis/methylation/average_signal_mcip_leukemia.pdf",
       ggplot(merged.signal[Disease %in% c("CIMP","AML","T-ALL","CD34") ],aes(x=Location,y=value,color=Disease)) +
         stat_smooth(method="loess", span=0.1, se=TRUE, alpha=0.3,aes(fill=Disease)) +
         scale_color_manual(values=pal,name="Group") + theme_cowplot2 + 
         scale_fill_manual(values=pal,name="Group") + 
         labs(x="Location with respect to H3K4me3 peak",y="MCIP-seq signal (mean counts)") +
         scale_x_continuous(labels=c("-4kb","-2kb","0kb","2kb","4kb"), breaks=c(0,50,100,150,200), 
                            limits=c(0,200)),width=8,height=6
)

write.xlsx(merged.signal[Disease %in% c("CIMP","AML","T-ALL","CD34") ],
           file = '/data/claudia_gebhard/CIMP/paper/source/Fig3B.xlsx')

ggsave(filename="/data/claudia_gebhard/CIMP/analysis/methylation/average_signal_mcip_healthy.pdf",
ggplot(merged.signal,aes(x=Location,y=value,color=Disease)) +
     stat_smooth(method="loess", span=0.1, se=TRUE, alpha=0.3,aes(fill=Disease)) +
  scale_color_manual(values=pal,name="Group") + theme_cowplot2 + 
  scale_fill_manual(values=pal,name="Group") + 
  labs(x="Location with respect to H3K4me3 peak",y="MCIP-seq signal (mean counts)") +
  scale_x_continuous(labels=c("-4kb","-2kb","0kb","2kb","4kb"), breaks=c(0,50,100,150,200), 
                    limits=c(0,200)),width=8,height=6
)

write.xlsx(merged.signal[Disease %in% c("CIMP","AML","T-ALL","CD34") ],
           file = '/data/claudia_gebhard/CIMP/paper/source/FigS5C.xlsx')

#-------------------------------------------------------------------------------
# Compare H3K27me3+ vs H3K27me3- -- Figure S5J
#-------------------------------------------------------------------------------

gr.h3k27me3 <- makeGRangesFromDataFrame(fread("/data/claudia_gebhard/CIMP/cd34_data/peaks/GSM773047.CD34_Cells.H3K27me3.RO_01562_peaks.bed",
                               col.names = c("chr","start","end","count","score","strand")))

avg.signal.hk27me3_plus <- data.table(do.call(rbind,lapply(
  normMatrices.h3k4me3.all,function(x) {colMeans(x[gr.h3k4me3 %over% gr.h3k27me3,])})),keep.rownames = "ID")
avg.signal.hk27me3_minus <- data.table(do.call(rbind,lapply(
  normMatrices.h3k4me3.all,function(x) {colMeans(x[!gr.h3k4me3 %over% gr.h3k27me3,])})),keep.rownames = "ID")

avg.signal.hk27me3_plus[["class"]] <- "H3K27me3+"
avg.signal.hk27me3_minus[["class"]] <- "H3K27me3-"

mcipsignal.in.h3k27me3 <- rbind(avg.signal.hk27me3_plus,avg.signal.hk27me3_minus)
colnames(mcipsignal.in.h3k27me3)[!colnames(mcipsignal.in.h3k27me3) %in% c("ID","class")] <- 1:100
molten.h3k27me3 <- melt(mcipsignal.in.h3k27me3,id.variables="ID")
merged.signal.h3k27me3 <- merge(molten.h3k27me3,data.table(metadata,keep.rownames = "ID"),by="ID",all.x=T,sort=F)
merged.signal.h3k27me3$variable  <- as.numeric(merged.signal.h3k27me3$variable)

pal <- na.omit(palette.cimp[as.character(unique(merged.signal.h3k27me3$Disease))])
  
ggsave(filename="/data/claudia_gebhard/CIMP/analysis/methylation/average_signal_mcip_h3k27me3.pdf",
ggplot(merged.signal.h3k27me3,aes(x=variable,y=value,color=Disease,group=Disease)) + 
  stat_smooth(method="loess", span=0.1, se=TRUE, alpha=0.3,aes(fill=Disease)) + 
  facet_wrap(~class,scales='free_y') + theme_cowplot2+ 
  scale_fill_manual(values=pal) + theme(legend.position="bottom") +
  scale_color_manual(values=pal) + 
  scale_x_continuous(labels=c("-1kb","-0.5kb","0kb","0.5kb","1kb"), breaks=c(0,25,50,75,100), 
                     limits=c(0,100)) + theme(legend.position="bottom") +
  labs(color="CTCF peaks in CIMP cases",fill="CTCF peaks in CIMP cases",y="MCIP-seq signal",x="Location",
       subtitle=sprintf("Bivalent regions: %s; H3K4me3-only regions: %s",sum(gr.h3k4me3 %over% gr.h3k27me3),
                        sum(!gr.h3k4me3 %over% gr.h3k27me3))),
width=11,height=6)

write.xlsx(merged.signal.h3k27me3,file = '/data/claudia_gebhard/CIMP/paper/source/FigS5J.xlsx')

#-------------------------------------------------------------------------------
#  Box plots average methylation in H3K4me3 -- Figure S5K
#-------------------------------------------------------------------------------

ggsave(filename="/data/claudia_gebhard/CIMP/analysis/methylation/boxplot_mcip_bivalent.pdf",
ggplot(merged.signal.h3k27me3[variable > 45 & variable < 55],aes(x=Disease,y=value,color=Disease)) + 
  geom_boxplot() + facet_wrap(~class,scales='free_y') +  scale_color_manual(values=pal) +  theme_cowplot2 +
  labs(color="Group",y="MCIP-seq signal",x="",subtitle=sprintf("Bivalent regions: %s; H3K4me3-only regions: %s",sum(gr.h3k4me3 %over% gr.h3k27me3),
                        sum(!gr.h3k4me3 %over% gr.h3k27me3))) +
  theme(axis.text.x = element_text(angle = 45, hjust=1)) + theme(legend.title = element_blank()),
width=10,height=6)

write.xlsx(merged.signal.h3k27me3[variable > 45 & variable < 55][,as.list(calc_boxplot_stat(value)),by=.(Disease,class)],
           file = '/data/claudia_gebhard/CIMP/paper/source/FigS5K.xlsx')

#-------------------------------------------------------------------------------
#  Box plots average methylation genome-wide -- Not used
#-------------------------------------------------------------------------------

mcip.consensus <- fread("/data/claudia_gebhard/CIMP/MCIp/analysis/2021_12/DiffBind_consensus_peaks.txt")
mcip.consensus <- mcip.consensus[rowSums(mcip.consensus[,-c(1,2,3)]) > 4] # Only 4 minOverlap
gr.mcip <- makeGRangesFromDataFrame(mcip.consensus[,.(chr=`#CHR1`,START,END)])

normMatrices.mcip <- normalize_matrices(gr.mcip,bigwigs.signal,ExtendSize=1000,CORES=20)

avg.signal.all.mcip <- data.table(do.call(rbind,lapply(
  normMatrices.mcip,colMeans)),keep.rownames = "ID")
colnames(avg.signal.all.mcip )[!colnames(avg.signal.all.mcip) %in% c("ID")] <- 1:100

molten.all.mcip <- melt(avg.signal.all.mcip,id.variables="ID")
merged.signal.mcip <- merge(molten.all.mcip ,data.table(metadata,keep.rownames = "ID"),by="ID",all.x=T,sort=F)
merged.signal.mcip$variable <- as.numeric(merged.signal.mcip$variable)

ggsave(file="/data/claudia_gebhard/CIMP/analysis/methylation/boxplot_healthy_allregions.pdf",
ggplot(merged.signal.mcip[variable > 48 & variable < 52],aes(x=Disease,y=value,color=Disease)) + 
  geom_boxplot()  +  scale_color_manual(values=pal) +  theme_cowplot2 +
  labs(y="MCIP-seq signal",x="",title="Genome-wide methylation in leukemia and healthy cells") +
  theme(axis.text.x = element_text(angle = 45, hjust=1)) + theme(legend.position = "none"),
width=8,height=7)

ggplot(merged.signal.mcip,aes(x=variable,y=value,color=Disease,group=Disease)) + 
  stat_smooth(method="loess", span=0.1, se=TRUE, alpha=0.3,aes(fill=Disease)) + 
  theme_cowplot2+   scale_fill_manual(values=pal) + theme(legend.position="bottom") +
  scale_color_manual(values=pal) + 
  scale_x_continuous(labels=c("-1kb","-0.5kb","0kb","0.5kb","1kb"), breaks=c(0,25,50,75,100), 
                     limits=c(0,100)) + theme(legend.position="bottom") 

#-------------------------------------------------------------------------------
# Tornado plots genome wide (Not much difference) -- Not used
#-------------------------------------------------------------------------------

normMatrices.mcip2 <- normMatrices.mcip[names(normMatrices.mcip) %in% names(all.bw.MCIP)]

ht_list <- NULL
for (n in 1:length(normMatrices.mcip2)) {
  if (names(normMatrices.mcip2)[n] %in% names(mature.MCIP)) {
    next
  }
  if (names(normMatrices.mcip2)[n] == "GC density") { # It has a different distribution
    col_fun = circlize::colorRamp2(quantile(normMatrices.mcip[[n]], c(0.25, .99)), c("white", "darkblue"))
    col <- "black"
  } else if (names(normMatrices.mcip2)[n] %in% rownames(metadata)) {
    col <- palette.cimp[metadata[names(normMatrices.mcip2)[n],"Disease"]]
    col_fun = circlize::colorRamp2(quantile(normMatrices.mcip2[[n]], c(0.05, .97)), c("white", colorspace::darken(col,0.1)))
  } else {
    col_fun = circlize::colorRamp2(quantile(normMatrices.mcip2[[n]], c(0.05, .95)), c("white", "darkblue"))
    col <- "black"
  }
  axis_name = c("-4kb", "0", "4kb")
  EH <- EnrichedHeatmap( mat = normMatrices.mcip2[[n]],  pos_line = FALSE,border = FALSE,   
                         col = col_fun, column_title = names(normMatrices.mcip2)[n],axis_name_rot = 0,
                         column_title_gp = gpar(fontsize = 10, fontfamily = "sans",col=col),
                         use_raster = TRUE, raster_quality = 10, raster_device = "png",raster_resize_mat=F,
                         rect_gp = gpar(col = "transparent"), 
                         show_heatmap_legend = F, # ifelse(n==1,T,F) /different scales
                         top_annotation = HeatmapAnnotation(
                           enriched = anno_enriched(gp = gpar(col = col, lty = 1, lwd=2),
                                                    col=col,rot=90)),
                         #/ Change the axis name
                         axis_name = axis_name, axis_name_gp = gpar(fontsize = 8) 
  )
  ht_list <- ht_list + EH
}

pdf("/data/claudia_gebhard/CIMP/analysis/methylation/heatmap_MCIP_allregions.pdf",width=16,height=12)
draw(ht_list)
dev.off()

#---------------------------------------------------------------------------------------------------
#  Box plots methylation for different elements: CpG, Enh, Prom, CTCF, total -- Figs 3A, S5A-B
#---------------------------------------------------------------------------------------------------

## Option 1: extract reads in the Blueprint regulatory build regions

# We can count with Diffbind, RSubread or using bigwigs

setwd("/data/claudia_gebhard/CIMP/MCIp/")

diffbind.mcip <- dba(sampleSheet="/data/claudia_gebhard/CIMP/MCIp/Dbsheet_MCIP_202112.csv")
diffbind.mcip$config$mergeOverlap <- 100000
diffbind.mcip$config$intersectMode <- "IntersectionNotEmpty"
mcip.mappable <- fread("/data/claudia_gebhard/CIMP/MCIp/project_data/MCIp_detected_AutoNonRepeatRegionsMappable.bed")
mcip.mappable <- makeGRangesFromDataFrame(mcip.mappable[,.(chr=V1,start=V2,end=V3)])

regbuild <- fread("/data/claudia_gebhard/CIMP/regulatory_regions/EnsemblRegulatoryBuild.082014.bed")
cpg.islands <- fread("/genomes/homo_sapiens/hg19/hg19.cpgIslands.bed")

reg.regions <- makeGRangesFromDataFrame(rbind(regbuild[,1:4],cpg.islands[,1:4])[,.(chr=V1,start=V2,end=V3,type=V4)],
                                        keep.extra.columns = T)

reg.regions <- subsetByOverlaps(reg.regions,mcip.mappable)

# Meaning: "proximal" = "promoter_flanking","open" = "open chromatin region","tss" = "TSS", "distal" = "enhancer")

reg.bind <- dba.count(diffbind.mcip,peaks=reg.regions,summits = F,filter = 0, score=DBA_SCORE_RPKM_MINUS)
reg.bind2 <- data.table(dba.peakset(reg.bind,bRetrieve=T,DataType = DBA_DATA_FRAME))
reg.bind2 <- merge(reg.bind2,as.data.table(reg.regions)[,.(CHR=seqnames,START=start,END=end,type)],
                   by=c("CHR","START","END"))[,-c("CHR","START","END")]

reg.bind2$type <- gsub("_.*|\\:.*","",reg.bind2$type)

reg.bind2 <- reg.bind2[rowSums(reg.bind2[,-"type"]) > 1]

molten.reg <- melt(reg.bind2,measure.vars=colnames(reg.bind2[,-"type"]))
molten.reg <- merge(molten.reg,data.table(metadata,keep.rownames='variable'),by="variable")

pdf("/data/claudia_gebhard/CIMP/analysis/methylation/blueprint_regions.pdf",width=10,height=6) ## Fig S5A
ggplot(molten.reg, aes(x=Disease,y=value,fill=Disease)) + 
  stat_summary(fun.data = calc_stat, geom="boxplot",color="black") + 
  facet_wrap(~type, scales="free",nrow=2) + scale_fill_manual(
    values=palette.cimp[as.character(unique(molten.reg$Disease))]) + theme_clusters
dev.off()

write.xlsx(molten.reg[,as.list(calc_boxplot_stat(value)),by=.(Disease,type)],
           file = '/data/claudia_gebhard/CIMP/paper/source/FigS5A.xlsx')

## Option 2: assign MCIP peaks to TxDB annotation (not used)

load("/data/claudia_gebhard/CIMP/MCIp/analysis/2021_12/DiffBind_object.RData")
raw.diff <- dba.count(diffobject,peaks=NULL,score=DBA_SCORE_RPKM_MINUS)
diff.olap <- dba.peakset(raw.diff,bRetrieve=T,DataType=DBA_DATA_FRAME) # [rowSums(raw.diff$called) >= 2,]
gr.mcip <- makeGRangesFromDataFrame(diff.olap,keep.extra.columns = T)

txdb <- GenomicFeatures::makeTxDbFromGFF("/genomes/homo_sapiens/hg19/hg19gencode38.gtf",
                                          organism="Homo sapiens")
peakAnno <- annotatePeak(gr.mcip,tssRegion=c(-2500,2500),TxDb=txdb,annoDb="org.Hs.eg.db")

cpg.annot <- makeGRangesFromDataFrame(fread("/genomes/homo_sapiens/hg19/hg19.cpgIslands.bed")[,.(chr=V1,start=V2,end=V3)])
gr.cpg <- extract_by_overlaps(gr.mcip,cpg.annot,"CpG")
peaks.functional.seeker <- as.data.table(c(peakAnno@anno,gr.cpg))[,-c("seqnames","start","end","width","strand","geneChr",
                                                               "geneStart","geneEnd","geneLength",'geneStrand',
                                                               'geneId','transcriptId','distanceToTSS','ENTREZID','SYMBOL','GENENAME')]
peaks.functional.seeker.2 <- melt(peaks.functional.seeker)
peaks.functional.seeker.2$annotation <- gsub(" \\(.*","",peaks.functional.seeker.2$annotation)
peaks.functional.seeker.2 <- merge(peaks.functional.seeker.2,data.table(metadata,keep.rownames='variable'),by="variable")

pdf("/data/claudia_gebhard/CIMP/analysis/methylation/tss_annotation.pdf",width=10,height=6) ## Fig S5B
ggplot(peaks.functional.seeker.2,aes(x=Disease,y=value,fill=Disease)) + stat_summary(fun.data = calc_stat, geom="boxplot",color="black") + 
  facet_wrap(~annotation,scales="free",nrow=2) + scale_fill_manual(
    values=palette.cimp[as.character(unique(molten.reg$Disease))]) + theme_clusters +
  labs(y="Methylation score (RPKM)")
dev.off()

write.xlsx(peaks.functional.seeker.2[,as.list(calc_boxplot_stat(value)),by=.(Disease,annotation)],
           file = '/data/claudia_gebhard/CIMP/paper/source/FigS5B.xlsx')

## Option 2b: assign MCIP peaks to enhancers/promoters/CTCF from our own data <-- Fig 3A

#enhancers <- fread('/data/bas/1_enhancer_analysis/RNA/erna/Enhancers_H3K27ac_30ov10_FANTOM.bed') #Only AML
enhancers <- fread("/data/claudia_gebhard/CIMP/analysis/Enhancers_ATAC_Fantom.bed")
enhancers <- makeGRangesFromDataFrame(enhancers[,.(chr=V1,start=V2,end=V3)])
promoters <- makeGRangesFromDataFrame(fread("/data/claudia_gebhard/CIMP/regulatory_regions/promoters_cage_H3K4me3.bed"))
ctcf <- fread("/data/claudia_gebhard/CIMP/CTCF/analysis/2022_01/DiffBind_normalized_counts.txt")
ctcf <- makeGRangesFromDataFrame(ctcf[,.(chr,start,end)])
gene.bodies <- GenomicRanges::setdiff(genes,tss) # We subtract the TSS (only overlapping part of each interval)

mcip.enhancers <- extract_by_overlaps(gr.mcip,enhancers,"Enhancer")
mcip.promoters <- extract_by_overlaps(gr.mcip,promoters,"Promoter")
mcip.ctcf <- extract_by_overlaps(gr.mcip,ctcf,"CTCF")
mcip.tss <- extract_by_overlaps(gr.mcip,tss,"TSS")
mcip.gene.bodies <- extract_by_overlaps(gr.mcip,gene.bodies,"Gene bodies")

peaks.functional <- as.data.table(c(mcip.enhancers,mcip.promoters,mcip.ctcf,gr.cpg,
                                    mcip.tss,mcip.gene.bodies))
peaks.functional[,id := paste0(seqnames,".",start)]
peaks.functional2 <- melt(peaks.functional[,-c('seqnames',"start","end","width","strand")],id.vars=c("annotation","id"))
peaks.functional2$annotation <- gsub(" \\(.*","",peaks.functional2$annotation)
peaks.functional2 <- merge(peaks.functional2,data.table(metadata,keep.rownames='variable'),by="variable")

boxplot.functional.annotation <- ggplot(peaks.functional2,aes(x=Disease,y=value,fill=Disease)) + 
  stat_summary(fun.data = calc_boxplot_stat, geom="boxplot",color="black") + 
  facet_wrap(~annotation,scales="free",nrow=2) + scale_fill_manual(
    values=palette.cimp[as.character(unique(peaks.functional2$Disease))]) + theme_clusters +
  labs(y="Methylation score (RPKM)")

pdf("/data/claudia_gebhard/CIMP/analysis/methylation/functional_annotation.pdf",width=9,height=6)
print(boxplot.functional.annotation)
dev.off()

write.xlsx(peaks.functional2 |>  group_by(annotation,Disease) |>
  summarize(stats=list(calc_boxplot_stat(value))) |> unnest_wider(stats),
  file='/data/claudia_gebhard/CIMP/paper/source/Fig3A.xlsx')

## Calculate statistics
# Are the data normally distributed? No. But see Fagerland M, BMC Research Methodolog 2012
peaks.functional2[,shapiro.test(sample(value,2000)),by=.(annotation,Disease)]

# T-test w/ Cohen's D https://www.datanovia.com/en/lessons/t-test-effect-size-using-cohens-d-measure/
results.test <- peaks.functional2[,c(setNames(lapply(c("CD34","T-ALL","AML"),FUN=function(x){
  test <- t.test(.SD[Disease=="CIMP"]$value,.SD[Disease==x]$value)
  var1 <- var(.SD[Disease == "CIMP"]$value); var2<- var(.SD[Disease == x]$value)
  cohens.d <- (test$estimate[1]-test$estimate[2])/sqrt((var1+var2)/2)
  quartiles <- quantile(.SD[Disease=="CIMP"]$value)
  return(c(p.value=test$p.value,cohens_d=cohens.d,upper=(quartiles[4]-quartiles[2])*1.5 + quartiles[4]))
}),c("CD34","T-ALL","AML")),list(stat=c("p.value","cohens_d","upper")))
,by=annotation] # comparison=c("CD34","T-ALL","AML")

# Wilcoxon's test with CLE - We use the following for effect size
# https://stats.stackexchange.com/questions/497295/effect-size-calculation-for-comparison-between-medians
results.test.wil <- peaks.functional2[,c(setNames(lapply(c("CD34","T-ALL","AML"),FUN=function(x){
  test <- wilcox.test(.SD[Disease=="CIMP"]$value,.SD[Disease==x]$value)
  var1 <- var(.SD[Disease == "CIMP"]$value); var2<- var(.SD[Disease == x]$value)
  mangiafico.d <- (median(.SD[Disease=="CIMP"]$value)-median(.SD[Disease==x]$value))/sqrt((var1+var2)/2)
  vargha <- VD.A(.SD[Disease=="CIMP"]$value,.SD[Disease==x]$value)
  return(c(p.value=test$p.value,mangiafico_d=mangiafico.d,vargha=vargha$estimate))
}),c("CD34","T-ALL","AML")),list(stat=c("p.value","mangiafico_d","vargha")))
,by=annotation] # comparison=c("CD34","T-ALL","AML")

number.regions <- peaks.functional2[,.N,by=.(annotation)]

write.xlsx(list(T.test=results.test,Wilcoxon.test=results.test.wil,regions=number.regions),
           file="/data/claudia_gebhard/CIMP/paper/source/Fig3A_StatisticsRegions.xlsx")

pdf("/data/claudia_gebhard/CIMP/analysis/methylation/functional_annotation_wilc.pdf",width=9,height=6)
ggplot(peaks.functional2,aes(x=Disease,y=value,fill=Disease)) + geom_boxplot(outlier.shape=NA) + 
  facet_wrap(~annotation,scales="free",nrow=2) + scale_fill_manual(
    values=palette.cimp[as.character(unique(peaks.functional2$Disease))]) + theme_clusters +
  labs(y="Methylation score (RPKM)") + geom_signif(test='wilcox.test',y_pos=c(15,20,25),tip_length=0,step_increase=0.001,
                                                   comparisons=list(c("CIMP","AML"),c("CIMP","T-ALL"),c("CIMP","CD34"))) +
  coord_cartesian(ylim=c(NA,45))
dev.off()

p <- ggplot(peaks.functional2,aes(x=Disease,y=value,fill=Disease)) + 
  stat_summary(fun.data = calc_boxplot_stat, geom="boxplot",color="black") + 
  scale_fill_manual(values=palette.cimp[as.character(unique(peaks.functional2$Disease))]) + 
  theme_clusters + labs(y="Methylation score (RPKM)",x="") + facet_wrap(~annotation,scales="free",nrow=2)

# Prepare statistics annotation
test.annotation <- melt(results.test[stat != "p.value"],id.vars=c('annotation','stat')) %>%
  dcast(value.var="value",formula= ... ~ stat )
test.annotation$variable <- factor(test.annotation$variable,levels=c("AML","T-ALL","CD34"))
test.annotation <- test.annotation[order(annotation,variable)]

test.annotation <- test.annotation[,.(start="CIMP",end=variable,label=sprintf("d = %0.2f",cohens_d),
                                   y = upper + c(4,9,14)),by=annotation]

pdf("/data/claudia_gebhard/CIMP/analysis/methylation/functional_annotation_cohen.pdf",width=9,height=6)

p + geom_signif(data=test.annotation,inherit.aes=F,tip_length=0,textsize = 3.2,aes(
  annotations=label,y_position=y,xmin=start,xmax=end),manual=T) + theme(
    strip.text.x = element_text(face='bold',size=11)
  )

dev.off()

write.xlsx(test.annotation,file = '/data/claudia_gebhard/CIMP/paper/source/Fig3A_Statistics.xlsx')

## Option 3: extract MCIP reads for the regions above

## Option 4: use data from FANTOM or the recent paper of Leonie

#===============================================================================
# Unbiased methylation analysis
#===============================================================================

load("/data/claudia_gebhard/CIMP/MCIp/analysis/2021_12/DiffBind_object.RData") # TMM norm

diffobject <- dba.contrast(diffobject,contrast=c("Condition","CIMP","AML"))
diffobject <- dba.contrast(diffobject,contrast=c("Condition","CIMP","T-ALL"))
diffobject <- dba.analyze(diffobject,bReduceObjects=FALSE,bParallel=F,bBlacklist = F,bGreylist = F,method=DBA_ALL_METHODS) 

#-------------------------------------------------------------------------------
# Volcano plots - Figure 3D
#-------------------------------------------------------------------------------

ggsave("/data/claudia_gebhard/CIMP/analysis/methylation/volcano_AML.pdf",
ggvolcano(mcip.aml,c.sig = "p.value",c.fc = "Fold",labels=T,even=T,top = 10) + theme_others +
  scale_colour_manual(values=c("Downregulated"=scale.changes[['Loss']],"Upregulated"=scale.changes[['Gain']],
                               'Not significant'=scale.changes['No change'])) +  theme(legend.position = "none"),
width=7,height=7)

ggsave("/data/claudia_gebhard/CIMP/analysis/methylation/volcano_TALL.pdf",
    ggvolcano(mcip.tall,c.sig = "FDR",c.fc = "Fold",labels=T,even=T,top=10,lfcthres=2,sigthres=0.05) + 
    scale_colour_manual(values=c("Downregulated"=scale.changes[['Loss']],"Upregulated"=scale.changes[['Gain']],
                                      'Not significant'=scale.changes['No change']),guide='none') + theme_others,
width=7,height=7)

barplot.edger <- dba.barplot(diffobject,contrasts=c(1,2),fcThreshold = 0.5,method=DBA_EDGER) + ggtitle("EDGER")
barplot.deseq <- dba.barplot(diffobject,contrasts=c(1,2),fcThreshold = 0.5,method=DBA_DESEQ2) + 
  ggtitle("DESEQ2") + scale_fill_manual(values=c(scale.changes[5],scale.changes[2],scale.changes[3])) +
  scale_x_discrete(labels=c("Gain","Loss",'NS'="No change"))

pdf("/data/claudia_gebhard/CIMP/analysis/methylation/DESEQ_vs_EDGER.pdf")
multiplot(barplot.edger,barplot.deseq)
dev.off()

g <- replace_facet_color(g=barplot.deseq + labs("Change in methylation"),
                         fills=unname(palette.cimp[c("AML","T-ALL")]))

pdf("/data/claudia_gebhard/CIMP/analysis/methylation/number_DMR_FC0.5.pdf",width=8,height=5) 
grid::grid.draw(g)
dev.off()

# scale_fill_manual(values=unname(palette.cimp[c("CIMP","AML","MPAL")]))

# ggvenn(list(treated=paths.0$ID,transplant=paths.4$ID),stroke_size = 0.5, set_name_size = 4) +
#   ggtitle(sprintf("Overlap between %s - %s treated only",path,group),sprintf("p-value = %0.3e",
#   subtitle=check.overlap(path.0$ID,path.4$ID,ngenes=ngenes)))

#-------------------------------------------------------------------------------
# Annotate MCIP 
#-------------------------------------------------------------------------------

## PREPARE ANNOTATION ##

isoforms <- makeGRangesFromDataFrame(GTF[(gene_type == "protein_coding") & 
                                           type == "transcript" & transcript_type == "protein_coding",
                                         c('seqnames','start','end','strand','transcript_name')],
                                     keep.extra.columns = T)
isoform2gene <- na.omit(unique(GTF[gene_type == "protein_coding",.(gene_name,transcript_name)]))
regions.H3K4me3 <- fread("/data/claudia_gebhard/CIMP/regulatory_regions//regionsD_CD34.H3K4me3.txt")
regions.H3K4me3 <- makeGRangesFromDataFrame(regions.H3K4me3,ignore.strand=T,
                                            keep.extra.columns = F)

mcip.sum <- merge(merge(mcip.aml[,c(1:8)],mcip.tall[,c(1:8)],by=c("chr","start","end","CIMP"),
                        sort=F,suffix=c("_AML","_TALL")),mcip.cd34[,.(chr,start,end,CIMP,CD34,Fold_CD34=Fold,p.value_CD34=p.value,FDR_CD34=FDR)]
                  ,by=c("chr","start","end","CIMP"))
mcip.sum$gene <- mcip.aml$feature
mcip.sum$position <- mcip.aml$insideFeature
mcip.sum$symbol <- checkGeneSymbols(mcip.sum$gene)$Suggested.Symbol
mcip.sum$gene <- NULL
mcip.sum[grep("//",mcip.sum$symbol)]$symbol <- c("SARS1","SARS1","LORICRIN","QARS1")
mcip.sum$TF <- ifelse(mcip.sum$symbol %in% c(cf.michael$Suggested.Symbol,
                                             tf.michael$Suggested.Symbol),"TF","non-TF")
mcip.sum$var <- genefilter::rowVars(mcip.aml[,13:ncol(mcip.aml)])

mcip.sum$DE <- ifelse(mcip.sum$FDR_AML < 0.05 & mcip.sum$FDR_TALL < 0.05,"Both",
                      ifelse(mcip.sum$FDR_AML < 0.05,"AML",ifelse(
                        mcip.sum$FDR_TALL < 0.05,"TALL","None")))

selected.genes <- c("PPARG","CEBPD","GATA2","TAL1","SPI1","CEBPA","IRF4","IRF8","LMNA","TET2")

mcip.sum$leukemia <- mcip.sum$symbol %in% leukemia$V1
mcip.sum$hematopoiesis <- mcip.sum$symbol %in% go.hematopoiesis$hgnc_symbol
mcip.sum$cancer <- mcip.sum$symbol %in% cancer

head(unique(mcip.sum[FDR_AML < 0.05][hematopoiesis == T | leukemia == T | cancer == T]
            [order(Fold_AML,decreasing=T)]$symbol),200)

openxlsx::write.xlsx(mcip.sum,"/data/claudia_gebhard/CIMP/analysis/methylation/diffbind_methylation_summary.xlsx",overwrite=T)

# % of regions for paper

#-------------------------------------------------------------------------------
# Methylation of some selected regions
#-------------------------------------------------------------------------------

mcip.sum[order(Fold_AML,decreasing=T)]
MCIP.bw <- c(CIMP.mcip[c(1:2,12,13)],AML.mcip[1:4],TALL.mcip[1:4])

garden_plot <- function(bigwigs,coords,name,output,autoscale=F) {
  
  region <- pgParams(chrom = coords[[1]], chromstart = coords[[2]]-10000, 
                     chromend = coords[[3]]+10000,assembly="hg19")
  
  bwRegions <- lapply(bigwigs,function(x) {readBigwig(file = x,  chrom = coords[[1]],
                                                      chromstart = coords[[2]]-5000,chromend = coords[[3]]+5000)})
  max.regions <- max(sapply(bwRegions,function(x)quantile(x$score,0.8)))
  xstart <- 0.2
  height_bw = length(bwRegions)*0.25
  height_total = height_bw + 0.25+0.25+0.5+0.5 # Genes, ideogram, coordinates,space
  
  pageCreate(width = 8, height = height_total, default.units = "inches",
             showGuides = F, xgrid = 0, ygrid = 0
  )
  plotText(label=sprintf("MCIP region %s",name),x=0.1,y=0.1,fontsize = 12,just=c('left','top'),
           fontface='bold')
  ideogramPlot <- plotIdeogram(chrom = coords[[1]], assembly = "hg19",
                               orientation = "h", x = xstart, y = 0.3, width = 4, height = 0.2
  )
  ystart <- 0.6
  yend <- ystart
  for (n in 1:length(bwRegions)) {
    color <- palette.cimp[metadata[names(bwRegions)[n],"Disease"]]
    signalPlot <- plotSignal(bwRegions[[n]],params=region,x = xstart, y = yend + 0.25, 
                             width = 7, height = 0.20,fill= color,linecolor =  color,
                             assembly = "hg19",scale=F,range=if(autoscale==T){F}else{c(0,max.regions)}
    )
    plotText(label = names(bwRegions)[n], fontsize = 8, fontcolor = color,
             x = xstart, y = yend + 0.30, just = c("left", "top"), default.units = "inches"
    )
    yend <- yend + 0.25
  }
  annoGenomeLabel(plot=signalPlot,scale = "Kb",  x = xstart, y = yend + 0.3,
                  just = c("left", "top"), fontsize = 8,default.units = "inches"
  )
  yend <- yend + 0.2
  plotGenes(params=region,assembly = "hg19",x = xstart, y = yend +0.25, width = 7, height = 0.3,
            just = c("left", "top"), default.units = "inches"
  )
  
  annoHighlight(plot=signalPlot,y=ystart+0.2,height=height_bw+0.6,
                coords[[1]],  chromstart = coords[[2]],chromend = coords[[3]])
  
  # Zoom in from ideogram
  region.large <- pgParams(chrom=coords[[1]],chromstart=coords[[2]]-15000,
                           chromend = coords[[3]]+15000,assembly="hg19")
  annoHighlight(plot = ideogramPlot, params = region,
                fill = "red", y = 0.25, height = 0.3)
  
  annoZoomLines(plot = ideogramPlot, params = region.large,
                y0 = ystart, x1 = c(xstart,xstart+7), y1 = ystart+0.2, default.units = "inches"
  )
  
  legendPlot <- plotLegend(legend = c("AML","CIMP","T-ALL"),fontsize=8,
                           fill = palette.cimp[c("AML","CIMP","T-ALL")],
                           border = FALSE,  x = 6, y = 0.1, width = 1.5, height = 0.7,
                           just = c("left", "top"),  default.units = "inches"
  )
  
}

pdf("/data/claudia_gebhard/CIMP/analysis/methylation/FGF9_garden.pdf",width=8,height=4.5) ## Fig S5N
garden_plot(MCIP.bw,
            mcip.sum[gene == "FGF9" & position == "overlapStart" ][,.(chr,start,end)],name="FGF9")
dev.off()

pdf("/data/claudia_gebhard/CIMP/analysis/methylation/LEF1_garden.pdf",width=8,height=4.5)  ## Fig 3F
garden_plot(MCIP.bw,
            mcip.sum[gene == "LEF1" & position == "overlapStart" ][,.(chr,start,end)],name="LEF1")
dev.off()

pdf("/data/claudia_gebhard/CIMP/analysis/methylation/TLE4_garden.pdf",width=8,height=4.5) ## Fig S5N
garden_plot(MCIP.bw,
            mcip.sum[gene == "TLE4" & position == "inside" ][1,.(chr,start,end)],name="TLE4")
dev.off()

pdf("/data/claudia_gebhard/CIMP/analysis/methylation/KITLG_garden.pdf",width=8,height=4.5) ## Fig S5N
garden_plot(MCIP.bw,
            mcip.sum[gene == "KITLG" & position == "overlapStart" ][1,.(chr,start,end)],name="KITLG")
dev.off()

pdf("/data/claudia_gebhard/CIMP/analysis/methylation/MEIS1_garden.pdf",width=8,height=4.5)  ## Fig 3F
garden_plot(MCIP.bw,
            mcip.sum[gene == "MEIS1" & position == "downstream"][1,.(chr,start,end)],name="MEIS1")
dev.off()

pdf("/data/claudia_gebhard/CIMP/analysis/methylation/CEBPA_garden.pdf",width=8,height=4.5) ## Fig 3F
garden_plot(MCIP.bw,
            mcip.sum[gene == "CEBPA" & position == "overlapStart" ][1,.(chr,start,end)],
            name="CEBPA")
dev.off()

#===============================================================================
# HEATMAP WITH METHYLATION AND EXPRESSION OF TF/CHROMATIN
#===============================================================================

setwd("/data/claudia_gebhard/CIMP/MCIp/")
load("/data/claudia_gebhard/CIMP/MCIp/analysis/2021_12/DiffBind_object.RData")

diffbind.mcip <- dba(sampleSheet="/data/claudia_gebhard/CIMP/MCIp/Dbsheet_MCIP_202112.csv")
diffbind.mcip$config$mergeOverlap <- 100
diffbind.mcip$config$intersectMode <- "IntersectionNotEmpty"

regions.H3K4me3 <- fread("/data/claudia_gebhard/CIMP/data_michael/regionsD_CD34.H3K4me3.txt")
regions.H3K4me3 <- makeGRangesFromDataFrame(regions.H3K4me3,ignore.strand=T,
                                            keep.extra.columns = F)

#---------------------------------------------------------------------------------------------------
# Quantify methylation in promoters (other methods in "comparison_assignment_methods.R") -- S6A
#---------------------------------------------------------------------------------------------------

# NOTE: https://www.biostars.org/p/15285/ -- Use of scale in heatmaps
setwd("/data/claudia_gebhard/CIMP/MCIp/")

## Prepare the data

mappable <- fread("/data/claudia_gebhard/CIMP/MCIp/project_data/MCIp_detected_AutoNonRepeatRegionsMappable.bed",
                  col.names=c("chr","start","end","name","score","strand"))
mappable <- makeGRangesFromDataFrame(mappable)

CAGE.counts <- fread("/data/claudia_gebhard/CIMP/regulatory_regions/CAGE_TFCF_blood_exp.txt")[,-c("max","stdv","mean")]

CAGE.TFCF <- fread("/data/claudia_gebhard/CIMP/regulatory_regions/hDPI_TFCF_regions.bed",
                   col.names=c("chr","start","end","name","score","strand"))

CAGE.TSS <- fread("zcat /data/claudia_gebhard/CIMP/regulatory_regions/TSS_human.bed.gz | tail +2")
# The value after the comma is the prediction score in a Gaussian classifier. REmove
CAGE.TSS$V4 <- gsub(",[0-9.]+","",CAGE.TSS$V4)
CAGE.TSS <- CAGE.TSS[grep("chr",V4,invert=T),.(chr=V1,start=V2,end=V3,name=V4)]

# Prepare CAGE.tpm file --------------------------------------------------------
CAGE.tpm <- fread('zcat /data/claudia_gebhard/CIMP/regulatory_regions/hg19.cage_peak_phase1and2combined_tpm_ann.osc.txt.gz | grep -v "#"',
                      sep='\t')
colnames(CAGE.tpm) <- gsub("%20","_",colnames(CAGE.tpm))
colnames(CAGE.tpm) <- gsub("%2b","+",colnames(CAGE.tpm))
colnames(CAGE.tpm) <- gsub("%2c",",",colnames(CAGE.tpm))
colnames(CAGE.tpm) <- gsub("%3a",":",colnames(CAGE.tpm))
colnames(CAGE.tpm) <- gsub("%28","(",colnames(CAGE.tpm))
colnames(CAGE.tpm) <- gsub("%29",")",colnames(CAGE.tpm))
colnames(CAGE.tpm) <- gsub("%2e",".",colnames(CAGE.tpm))
colnames(CAGE.tpm) <- gsub("%2f","/",colnames(CAGE.tpm))
colnames(CAGE.tpm) <- gsub("%27","'",colnames(CAGE.tpm))

Basophils <- rowMeans(CAGE.tpm[,grep("Basophils",colnames(CAGE.tpm),value=T),with=F])
NC.Monocytes <- rowMeans(CAGE.tpm[,grep("CD14-CD16",colnames(CAGE.tpm),value=T),with=F])
C.Monocytes <- rowMeans(CAGE.tpm[,grep("CD14\\+_mono|CD14\\+CD16\\-",colnames(CAGE.tpm),value=T),with=F])
I.Monocytes <- rowMeans(CAGE.tpm[,grep("CD14\\+CD16\\+",colnames(CAGE.tpm),value=T),with=F])
HSPC <- rowMeans(CAGE.tpm[,grep("CD34|CD133",colnames(CAGE.tpm),value=T),with=F])
mDC <- rowMeans(CAGE.tpm[,grep("Dendritic.*monocyte",colnames(CAGE.tpm),value=T),with=F])
pDC <- rowMeans(CAGE.tpm[,grep("Dendritic.*plasma",colnames(CAGE.tpm),value=T),with=F])
Eosinophils <- rowMeans(CAGE.tpm[,grep("Eosino",colnames(CAGE.tpm),value=T),with=F])
Macrophages <- rowMeans(CAGE.tpm[,grep("Macropha",colnames(CAGE.tpm),value=T),with=F])
Mast_cells <- rowMeans(CAGE.tpm[,grep("Mast_cell",colnames(CAGE.tpm),value=T),with=F])
Neutrophils <- rowMeans(CAGE.tpm[,grep("Neutrophils",colnames(CAGE.tpm),value=T),with=F])
B.cell <- rowMeans(CAGE.tpm[,grep("B_Cell",colnames(CAGE.tpm),value=T),with=F])
T.cell.CD4 <- rowMeans(CAGE.tpm[,grep("CD4.*T_cell",colnames(CAGE.tpm),value=T),with=F])
T.cell.CD8 <- rowMeans(CAGE.tpm[,grep("CD8.*T_Cell",colnames(CAGE.tpm),value=T),with=F])

CAGE.tpm$symbol <- gsub("p[0-9]+@","",CAGE.tpm$short_description)
CAGE.tpm$symbol <- replaceGeneSymbols(CAGE.tpm$symbol,expand=F)

CAGE.tpm.sum <- data.table(Basophils,NC.Monocytes,C.Monocytes,I.Monocytes,HSPC,mDC,
                           pDC,Eosinophils,Macrophages,`Mast cells`=Mast_cells,Neutrophils,
                           `B cells`=B.cell,`CD4+ T cells`=T.cell.CD4,`CD8+ T cells`=T.cell.CD8,
                           promoter=CAGE.tpm$short_description,symbol=CAGE.tpm$symbol)

av.CAGE.tpm.sum <- data.frame(CAGE.tpm.sum[,-c('promoter')][,lapply(.SD,mean),by=symbol],
                              row.names='symbol',check.names = F)
CAGE.tpm.sum <- data.frame(CAGE.tpm.sum,row.names='promoter',check.names=F)

#-------------------------------------------------------------------------------

colnames(CAGE.tpm) <- gsub("\\.CNhs.*","",colnames(CAGE.tpm))
colnames(CAGE.tpm) <- gsub("tpm\\.","",colnames(CAGE.tpm))
CAGE.tpm <- CAGE.tpm[,grep("short_description|Annotation|Mono|Macro|Mast|K562|hemato|T_cell|B_cell|dendritic|neutro|eosino|baso|CD34",
     colnames(CAGE.tpm),ignore.case=T,value=T),with=F]
CAGE.tpm <- CAGE.tpm[ !is.na(short_description) & !grepl("chr",short_description) ]
CAGE.tpm <- CAGE.tpm[rowMeans(CAGE.tpm[,-c("00Annotation","short_description")]) > 1 | 
                       apply(CAGE.tpm[,-c("00Annotation","short_description")],1,function(x)sum(x > 5) > 3)]

CAGE.tpm.coords <- do.call(rbind,strsplit(CAGE.tpm$`00Annotation`,split="[:,]|\\.\\.",perl=T))
colnames(CAGE.tpm.coords) <- c("chr","start","end","strand")
CAGE.tpm.coords <- data.table(CAGE.tpm.coords,name=CAGE.tpm$short_description)

gr.CAGE2 <- makeGRangesFromDataFrame(CAGE.tpm.coords,keep.extra.columns = T)
gr.CAGE2 <- resize(gr.CAGE2, fix = "center", width = 100) 

gr.CAGE2 <- subsetByOverlaps(gr.CAGE2,regions.H3K4me3,ignore.strand=T)
gr.CAGE2 <- subsetByOverlaps(gr.CAGE2,mappable,ignore.strand=T)
genes.cage2 <- gsub("p[0-9]+@","",gr.CAGE2$name)
genes.cage2.check <- checkGeneSymbols(genes.cage2)
fix.names <- data.frame( x=unique(genes.cage2.check[grep("//",genes.cage2.check$Suggested.Symbol),]$x),
                         new=c("LBHD1", "VPS51","B4GAT1","CHP1","BHLHE40","PWWP3A","SARS1","KAT14","SEPTIN2","ACKR2","QARS1",
                               "TENM3","GPAT3","CCN3"))
genes.cage2.check[grep("//",genes.cage2.check$Suggested.Symbol),]$Suggested.Symbol <-
  merge(genes.cage2.check[grep("//",genes.cage2.check$Suggested.Symbol),],fix.names,by="x",sort=F)$new
gr.CAGE2$symbol <- genes.cage2.check$Suggested.Symbol 

#fwrite(data.frame(gr.CAGE2),"/data/claudia_gebhard/CIMP/regulatory_regions/promoters_cage_H3K4me3.bed")
gr.CAGE2 <- makeGRangesFromDataFrame(fread("/data/claudia_gebhard/CIMP/regulatory_regions/promoters_cage_H3K4me3.bed"),keep.extra.columns = T)

# diffbind.CAGE2 <- dba.count(diffbind.mcip,peaks = gr.CAGE2 ,summits=F)
# diffbind.CAGE2 <- dba.normalize(diffbind.CAGE2,libFun = mean,normalize = DBA_NORM_LIB,method=DBA_ALL_METHODS)
# diffbind.CAGE2 <- dba.contrast(diffbind.CAGE2,design=~Condition, 
#                                  contrast = c("Condition","CIMP","AML"))
# diffbind.CAGE2 <- dba.contrast(diffbind.CAGE2,design=~Condition, 
#                                  contrast = c("Condition","CIMP","T-ALL"))
# diffbind.CAGE2$config$AnalysisMethod <- "EDGER"
# diffbind.CAGE2 <- dba.analyze(diffbind.CAGE2,bBlacklist = T,bGreylist = F,
#                                 bParallel = F,method = DBA_EDGER)

# saveRDS(diffbind.CAGE2,"/data/claudia_gebhard/CIMP/analysis/meth_expression/meth_promoters.rds")
diffbind.CAGE2 <- readRDS("/data/claudia_gebhard/CIMP/analysis/meth_expression/meth_promoters.rds")

mcip.CAGE2 <- as.data.table(dba.peakset(diffbind.CAGE2,bRetrieve = T))
colnames(mcip.CAGE2)[6:ncol(mcip.CAGE2)] <- diffbind.CAGE2$samples$SampleID
CAGE2.aml <- as.data.table(dba.report(diffbind.CAGE2,th=1,contrast=1,method=DBA_EDGER))[,.(seqnames,CIMP=Conc_CIMP,AML=Conc_AML,start,end,Fold,p.value,FDR)]
CAGE2.tall <- as.data.table(dba.report(diffbind.CAGE2,th=1,contrast=2,method=DBA_EDGER))[,.(seqnames,TALL=Conc_T.ALL,start,end,Fold,p.value,FDR)]
merge.CAGE2 <- merge(merge(merge(mcip.CAGE2,CAGE2.aml,by=c('seqnames','start','end'),sort=F),
                           CAGE2.tall,by=c('seqnames','start','end'),
                             suffix=c("_AML","_TALL"),sort=F),
                     as.data.table(gr.CAGE2)[,-c("width","strand")])

merge.CAGE2 <- merge.CAGE2[!is.na(merge.CAGE2$symbol)]

merge.CAGE2$TF <-  ifelse(merge.CAGE2$symbol %in% c(cf.michael$Suggested.Symbol,
                                                     tf.michael$Suggested.Symbol),"TF","non-TF")

merge.CAGE2$DE <- ifelse(merge.CAGE2$FDR_AML < 0.25 & merge.CAGE2$FDR_TALL < 0.25,"Both",
                        ifelse(merge.CAGE2$FDR_AML < 0.25,"AML",ifelse(
                          merge.CAGE2$FDR_TALL < 0.25,"TALL","None")))
merge.CAGE2$var <- genefilter::rowVars(merge.CAGE2[,c(CD34.ids,AML.ids,TALL.ids,CIMP.ids),with=F])

#openxlsx::write.xlsx(merge.CAGE2,"/data/claudia_gebhard/CIMP/analysis/meth_expression/MethPromoters.xlsx")
merge.CAGE2 <- data.table(openxlsx::read.xlsx("/data/claudia_gebhard/CIMP/analysis/meth_expression/MethPromoters.xlsx"))

## Generate heatmap

mcip2heat.CAGE2 <- merge.CAGE2[DE != "None" & TF == "TF" , c("name",CD34.ids,AML.ids[3:23],TALL.ids,CIMP.ids),with=F]
mcip2heat.CAGE2 <- data.frame(mcip2heat.CAGE2,row.names='name',check.names=F)
names.mcip2heat.CAGE2 <- merge.CAGE2$symbol[merge.CAGE2$DE != "None" & merge.CAGE2$TF == "TF" ]

#col_fun <- colorRamp2(c(-4, 0, 4), c("darkblue", "white", "darkred")) # navy,firebrick3
col_fun <- colorRamp2(c(-4, 0, 4), c(scale.changes['Loss'], "grey98", scale.changes['Gain'])) # navy,firebrick3
col_fun2 <- colorRamp2(c(-4, 0, 4), c("darkblue", "white", "darkred")) # c("#A73030FF","white","#2CA02CFF"))  viridis(3)

ha.mcip = HeatmapAnnotation(df = metadata[colnames(mcip2heat.CAGE2),"Disease",F], 
                            col = list(Disease=palette.cimp[as.character(metadata[colnames(mcip2heat.CAGE2),"Disease"])]),
                            show_annotation_name=F,border=T,annotation_name_gp = gpar(fontsize=8))

# Map genes to latest version to ensure compatibility with methylation data

heat.mcip.CAGE2 <- Heatmap(t(scale(t(mcip2heat.CAGE2))),clustering_distance_columns="euclidean",
                          clustering_distance_rows="euclidean",clustering_method_rows='ward.D',
                          cluster_columns=F,cluster_rows = F,col=col_fun,row_title_rot = 0,name='Z-score (methylation)',
                          show_row_dend = F,border = T,row_split=merge.CAGE2[DE != "None" & TF == "TF"]$DE,
                          column_split = factor(metadata[colnames(mcip2heat.CAGE2),]$Disease,levels=c("CD34","AML","T-ALL","CIMP")),
                          column_title="Methylation data (MCIP-seq)",show_row_names = F,
                          #column_title_gp = gpar(col = palette.cimp[c("CD34","AML","T-ALL","CIMP")]),
                          column_names_gp = gpar(fontsize=8),top_annotation = ha.mcip)

write.xlsx(as.data.table(t(scale(t(mcip2heat.CAGE2))),keep.rownames = 'promoter'),
           '/data/claudia_gebhard/CIMP/paper/source/FigS6A.xlsx')

## ADD RNA-seq data: small fraction only ##

CIMP.ids.rna <- rownames(metadata[metadata$Disease == "CIMP" & rownames(metadata) %in% colnames(dds.rna),])
AML.ids.rna <- rownames(metadata[metadata$Disease == "AML" & rownames(metadata) %in% colnames(dds.rna),])
TALL.ids.rna <- rownames(metadata[metadata$Disease == "T-ALL" & rownames(metadata) %in% colnames(dds.rna),])
CD34.ids.rna <- rownames(metadata[metadata$Disease == "CD34" & rownames(metadata) %in% colnames(dds.rna),])

vsd.rna <- varianceStabilizingTransformation(dds.rna)
vsd.rna <- vsd.rna[,c(CIMP.ids.rna,sample(AML.ids.rna,20),sample(TALL.ids.rna,20),CD34.ids.rna)]
# We retrieve the symbols that match ENSG genes. We cannot replace them because symbols are not unique
gene.names.rna <- merge(data.table(gene_id=gsub("\\..*","",rownames(assay(vsd.rna)))),ensembl2hugo,sort=F,all.x=T)
all(gene.names.rna$gene_id == gsub("\\..*","",rownames(assay(vsd.rna)))) # make sure it matches!!!
gene.names.rna$symbol <- replaceGeneSymbols(gene.names.rna$symbol,expand=F)

# Create reduced matrix 
rna.tf.cage2 <- assay(vsd.rna[match(names.mcip2heat.CAGE2,gene.names.rna$symbol),])
length(names.mcip2heat.CAGE2) == dim(rna.tf.cage2) # We should have the same number of genes

coldata.rna <- metadata[colnames(rna.tf.cage2),c("Disease","Subtype"),drop=F]
ha.rna = HeatmapAnnotation(df = coldata.rna[,"Disease",F], col = list(Disease=palette.cimp[as.character(unique(coldata.rna$Disease))]),
                       show_annotation_name=F,border=T,annotation_name_gp = gpar(fontsize=8))

scaled.cage2 <- t(scale(t(log2(rna.tf.cage2+0.1))))
scaled.cage2[is.na(scaled.cage2)] <- 0 # Equal values cannot be scaled

pdf("/data/claudia_gebhard/CIMP/analysis/TF_heatmap_CAGE2.pdf",width=17,height=8,onefile = F)
draw(heat.mcip.CAGE2 + 
       rowAnnotation(link = anno_mark(at = which(names.mcip2heat.CAGE2 %in% selected.genes), 
                                      labels = rownames(mcip2heat.CAGE2)[names.mcip2heat.CAGE2 %in% selected.genes], 
                                      labels_gp = gpar(fontsize = 10), padding = unit(1, "mm")) ) + 
       
       Heatmap(scaled.cage2,show_row_names = F,col=col_fun2,
               cluster_column_slices=F, # /Ensure it is shown in the same order as MCIP
               show_column_dend = F,top_annotation = ha.rna,border=T,show_column_names = F,
               name="Z-score (expression)",column_title=sprintf("Expression data (RNA-seq)"),
               column_split=factor(coldata.rna$Disease,levels=c("CD34","AML","T-ALL","CIMP"))) +
       
       Heatmap(t(scale(t(CAGE.tpm.sum[rownames(mcip2heat.CAGE2),]))),show_row_names = F,
               col=col_fun2, name="Z-score (expression)",
               column_title="Blood cell expression (CAGE-seq)",border=T,
               column_names_gp = gpar(fontsize=8)) 
)
dev.off()

write.xlsx(as.data.table(scaled.cage2,keep.rownames='promoter'),'/data/claudia_gebhard/CIMP/paper/source/FigS6A_RNA.xlsx')

# Numbers in manuscript

nrow(merge.CAGE2[TF == 'TF'][FDR_TALL < 0.05][Fold_AML > 0.5][FDR_AML >= 0.05])/2644 # T-ALL alone
nrow(merge.CAGE2[TF == 'TF'][FDR_AML < 0.05][Fold_AML > 0.5][FDR_TALL >= 0.05])/2644 # AML alone
nrow(merge.CAGE2[TF == 'TF'][FDR_AML < 0.05][Fold_AML > 0.5][FDR_TALL < 0.05][Fold_TALL > 0.5])/2644 # AML+TALL
nrow(merge.CAGE2[TF == 'TF'][FDR_AML < 0.05][Fold_AML < 0])/2644 # Lower than AML
nrow(merge.CAGE2[TF == 'TF'][FDR_TALL < 0.05][Fold_TALL < -0.5])/2644 # Lower than TALL

#===============================================================================
# GSEA methylation data
#===============================================================================

mcip.sum <- data.table(openxlsx::read.xlsx("/data/claudia_gebhard/CIMP/analysis/methylation/diffbind_methylation_summary.xlsx"))

C2 <- msigdbr(species = "Homo sapiens", category = "C2")
C2.pathlist <- C2 %>% split(x = .$gene_symbol, f = .$gs_name)
C5 <- msigdbr(species = "Homo sapiens", category = "C5")
C5.pathlist <- C5 %>% split(x = .$gene_symbol, f = .$gs_name)
#C5.pathlist <- C5.pathlist[grep("GOMF_",names(C5.pathlist))]
H <- msigdbr(species = "Homo sapiens", category = "H")
H.pathlist <- H %>% split(x = .$gene_symbol, f = .$gs_name)

#-------------------------------------------------------------------------------
# Promoters only -- Not used
#-------------------------------------------------------------------------------

merge.CAGE2$rank_AML <- abs(log10(merge.CAGE2$p.value_AML))*sign(merge.CAGE2$Fold_AML) # Too many FDR with value=1
unique.genes <- aggregate(rank_AML ~ symbol,data=merge.CAGE2,FUN=function(x) x[which.max(abs(x))])
#unique.genes <- aggregate(rank_AML ~ symbol,data=merge.CAGE2,FUN=function(x) mean(x)) 
genelist.mcip.aml <- setNames(unique.genes$rank_AML,unique.genes$symbol)

do_gsea(genelist.mcip.aml,C5.pathlist,output="/data/claudia_gebhard/CIMP/analysis/methylation/GSEA_C5_MCIP_AML.pdf",BPPARAM=BPPARAM)
do_gsea(genelist.mcip.aml,H.pathlist,output="/data/claudia_gebhard/CIMP/analysis/methylation/GSEA_H_MCIP_AML.pdf",BPPARAM=BPPARAM)
do_gsea(genelist.mcip.aml,C2.pathlist,output="/data/claudia_gebhard/CIMP/analysis/methylation/GSEA_C2_MCIP_AML.pdf",BPPARAM=BPPARAM)

pdf("/data/claudia_gebhard/CIMP/analysis/H3K27me3_pathway.pdf")
plotEnrichment(C2.pathlist[["BENPORATH_ES_WITH_H3K27ME3"]],
               stats=genelist.mcip.aml ) + labs(title="BENPORATH_ES_WITH_H3K27ME3")
dev.off()

merge.CAGE2$rank_TALL <- abs(log10(merge.CAGE2$p.value_TALL))*sign(merge.CAGE2$Fold_TALL) # Too many FDR with value=1
unique.genes <- aggregate(rank_TALL ~ symbol,data=merge.CAGE2,FUN=function(x) x[which.max(abs(x))])
genelist.mcip.tall <- setNames(unique.genes$rank_TALL,unique.genes$symbol)

do_gsea(genelist.mcip.tall,C5.pathlist,output="/data/claudia_gebhard/CIMP/analysis/methylation/GSEA_C5_MCIP_TALL.pdf",BPPARAM=BPPARAM)
do_gsea(genelist.mcip.tall,C2.pathlist,output="/data/claudia_gebhard/CIMP/analysis/methylation/GSEA_C2_MCIP_TALL.pdf",BPPARAM=BPPARAM)
do_gsea(genelist.mcip.tall,H.pathlist,output="/data/claudia_gebhard/CIMP/analysis/methylation/GSEA_H_MCIP_TALL.pdf",BPPARAM=BPPARAM)


hypermeth.genes.CIMPvsAML <- unique(merge.CAGE2[FDR_AML < 0.05 & Fold_AML > 1]$symbol)
ego.hyper.aml <- enrichGO(gene = hypermeth.genes.CIMPvsAML, OrgDb = org.Hs.eg.db, keyType='SYMBOL',ont = "BP",
         pAdjustMethod = "BH", pvalueCutoff  = 0.05, qvalueCutoff  = 0.05)
dotplot(ego.hyper.aml)
hypermeth.genes.CIMPvsTALL <- unique(merge.CAGE2[FDR_TALL < 0.05 & Fold_TALL > 1]$symbol)
ego.hyper.tall <- enrichGO(gene = hypermeth.genes.CIMPvsTALL, OrgDb = org.Hs.eg.db, keyType='SYMBOL',ont = "BP",
                          pAdjustMethod = "BH", pvalueCutoff  = 0.2, qvalueCutoff  = 0.2)
dotplot(ego.hyper.tall) # T-cell activation quite low on the list

#-------------------------------------------------------------------------------
# MCIP all peaks -- Fig 3E
#-------------------------------------------------------------------------------

workbook <- createWorkbook()

mcip.sum$rank_AML <- abs(log10(mcip.sum$p.value_AML))*sign(mcip.sum$Fold_AML) # Too many FDR with value=1
unique.genes <- aggregate(rank_AML ~ symbol,data=mcip.sum,FUN=function(x) x[which.max(abs(x))])
#unique.genes <- aggregate(rank_AML ~ symbol,data=merge.CAGE2,FUN=function(x) mean(x)) 
genelist.mcip.aml <- setNames(unique.genes$rank_AML,unique.genes$symbol)

do_gsea(genelist.mcip.aml,C5.pathlist,workbook=workbook,sheet="GSEA_C5_MCIP_AML",
                       output="/data/claudia_gebhard/CIMP/analysis/methylation/GSEA_C5_MCIP_AML_allpeaks.pdf",BPPARAM=BPPARAM)
do_gsea(genelist.mcip.aml,C2.pathlist,workbook=workbook,sheet="GSEA_C2_MCIP_AML",
        output="/data/claudia_gebhard/CIMP/analysis/methylation/GSEA_C2_MCIP_AML_allpeaks.pdf",BPPARAM=BPPARAM)

pdf("/data/claudia_gebhard/CIMP/analysis/methylation/H3K27me3_pathway_peaks.pdf")
plotEnrichment(C2.pathlist[["BENPORATH_ES_WITH_H3K27ME3"]],
               stats=genelist.mcip.aml ) + labs(title="BENPORATH_ES_WITH_H3K27ME3")
dev.off()

pdf("/data/claudia_gebhard/CIMP/analysis/methylation/GSEA_Cellfate_AML.pdf")
plotEnrichment(C5.pathlist[["GOBP_CELL_FATE_COMMITMENT"]],
               stats=genelist.mcip.aml ) + labs(title="GOBP_CELL_FATE_COMMITMENT")
dev.off()


pdf("/data/claudia_gebhard/CIMP/analysis/methylation/GSEA_TF_activation_pathway_peaks.pdf")
plotEnrichment(C5.pathlist[["GOMF_DNA_BINDING_TRANSCRIPTION_FACTOR_ACTIVITY"]],
               stats=genelist.mcip.aml ) + labs(title="GOMF_DNA_BINDING_TRANSCRIPTION_FACTOR_ACTIVITY")
dev.off()

mcip.sum$rank_TALL <- abs(log10(mcip.sum$p.value_TALL))*sign(mcip.sum$Fold_TALL) # Too many FDR with value=1
unique.genes <- aggregate(rank_TALL ~ symbol,data=mcip.sum,FUN=function(x) x[which.max(abs(x))])
genelist.mcip.tall <- setNames(unique.genes$rank_TALL,unique.genes$symbol)

do_gsea(genelist.mcip.tall,C5.pathlist,workbook=workbook,sheet="GSEA_C5_MCIP_TALL",
        output="/data/claudia_gebhard/CIMP/analysis/methylation/GSEA_C5_MCIP_TALL_allpeaks.pdf",BPPARAM=BPPARAM)
do_gsea(genelist.mcip.tall,C2.pathlist,workbook=workbook,sheet="GSEA_C2_MCIP_TALL",
        output="/data/claudia_gebhard/CIMP/analysis/methylation/GSEA_C2_MCIP_TALL_allpeaks.pdf",BPPARAM=BPPARAM)

pdf("/data/claudia_gebhard/CIMP/analysis/methylation/GSEA_WNT_signal_TALL.pdf")
plotEnrichment(C2.pathlist[["REACTOME_SIGNALING_BY_WNT"]],
               stats=genelist.mcip.tall ) + labs(title="REACTOME_SIGNALING_BY_WNT")
dev.off()

pdf("/data/claudia_gebhard/CIMP/analysis/methylation/GSEA_H3K27me3_TALL.pdf")
plotEnrichment(C2.pathlist[["MIKKELSEN_MEF_HCP_WITH_H3K27ME3"]],
               stats=genelist.mcip.tall ) + labs(title="MIKKELSEN_MEF_HCP_WITH_H3K27ME3")
dev.off()

mcip.sum$rank_CD34 <- abs(log10(mcip.sum$p.value_CD34))*sign(mcip.sum$Fold_CD34) # Too many FDR with value=1
unique.genes <- aggregate(rank_CD34 ~ symbol,data=mcip.sum,FUN=function(x) x[which.max(abs(x))])
genelist.mcip.cd34 <- setNames(unique.genes$rank_CD34,unique.genes$symbol)

do_gsea(genelist.mcip.cd34,C5.pathlist,workbook=workbook,sheet="GSEA_C5_MCIP_CD34",
        output="/data/claudia_gebhard/CIMP/analysis/methylation/GSEA_C5_MCIP_CD34_allpeaks.pdf",BPPARAM=BPPARAM)
do_gsea(genelist.mcip.cd34,C2.pathlist,workbook=workbook,sheet="GSEA_C2_MCIP_CD34",
        output="/data/claudia_gebhard/CIMP/analysis/methylation/GSEA_C2_MCIP_CD34_allpeaks.pdf",BPPARAM=BPPARAM)

pdf("/data/claudia_gebhard/CIMP/analysis/methylation/GSEA_H3K27me3_CD34.pdf")
plotEnrichment(C2.pathlist[["BENPORATH_ES_WITH_H3K27ME3"]],
               stats=genelist.mcip.cd34) + labs(title="BENPORATH_ES_WITH_H3K27ME3")
dev.off()

pdf("/data/claudia_gebhard/CIMP/analysis/methylation/GSEA_TFactivity_CD34.pdf")
plotEnrichment(C5.pathlist[["GOMF_DNA_BINDING_TRANSCRIPTION_FACTOR_ACTIVITY"]],
               stats=genelist.mcip.cd34) + labs(title="GOMF_DNA_BINDING_TRANSCRIPTION_FACTOR_ACTIVITY")
dev.off()

pdf("/data/claudia_gebhard/CIMP/analysis/methylation/GSEA_Cellfate_CD34.pdf")
plotEnrichment(C5.pathlist[["GOBP_CELL_FATE_COMMITMENT"]],
               stats=genelist.mcip.cd34) + labs(title="GOBP_CELL_FATE_COMMITMENT")
dev.off()

saveWorkbook(workbook,file="/data/claudia_gebhard/CIMP/analysis/methylation/GSEA_allpeaks.xlsx",overwrite = T)

## Adjust GSEA plots ##

shorten_path <- function(PATHWAY) {
  PATHWAY <- gsub("GOCC_|GOMF_|GOBP_|KEGG_|REACTOME_","",PATHWAY,perl=T)
  PATHWAY <- ifelse(nchar(PATHWAY) > 35,paste0(substr(x=PATHWAY,start=1,stop=30),"...",
                                               substr(x=PATHWAY,start=nchar(PATHWAY)-5,
            stop=nchar(PATHWAY))), PATHWAY)
  return(PATHWAY)
}

short_gsea_plots <- function(comparison,pathlist,genelist,tableOnly=F) {
  gsea.result <- data.table(read.xlsx("/data/claudia_gebhard/CIMP/analysis/methylation/GSEA_allpeaks.xlsx",comparison))[order(pval)]
  gsea.result$pathway <- shorten_path(gsea.result$pathway)
  names(pathlist) <- shorten_path(names(pathlist))
  top5 <- rbind(head(gsea.result[ES>0],5),head(gsea.result[ES<0],5))
  if(tableOnly == T) {
    return(top5[,.(pathway,NES,pval,padj)])
  }
  p.gsea <- plotGseaTable(pathlist[top5$pathway],stats=genelist,gsea.result, 
                gseaParam = 0.5) 
  savepath <- sprintf("/data/claudia_gebhard/CIMP/analysis/methylation/GSEA_%s_top5.pdf",comparison)
  ggsave(p.gsea,filename=savepath,width=10,height=4)
    
}

## GSEA plots Fig 3E, S5L, S5M --> Effects of methylation

c5.CIMPvsAML <-short_gsea_plots(comparison="GSEA_C5_MCIP_AML",C5.pathlist,genelist.mcip.aml)
c2.CIMPvsAML <- short_gsea_plots("GSEA_C2_MCIP_AML",C2.pathlist,genelist.mcip.aml)

c5.CIMPvsTALL <- short_gsea_plots("GSEA_C5_MCIP_TALL",C5.pathlist,genelist.mcip.tall)
c2.CIMPvsTALL <- short_gsea_plots("GSEA_C2_MCIP_TALL",C2.pathlist,genelist.mcip.tall)

c5.CIMPvsCD34 <- short_gsea_plots("GSEA_C5_MCIP_CD34",C5.pathlist,genelist.mcip.cd34)
c2.CIMPvsCD34 <- short_gsea_plots("GSEA_C2_MCIP_CD34",C2.pathlist,genelist.mcip.cd34)

write.xlsx(rbind(short_gsea_plots("GSEA_C2_MCIP_AML",C2.pathlist,genelist.mcip.aml,tableOnly=T)[,set := 'C2'],
      short_gsea_plots("GSEA_C5_MCIP_AML",C5.pathlist,genelist.mcip.aml,tableOnly=T)[,set :='C5']),
      "/data/claudia_gebhard/CIMP/paper/source/Fig3E.xlsx")

write.xlsx(rbind(short_gsea_plots("GSEA_C2_MCIP_TALL",C2.pathlist,genelist.mcip.aml,tableOnly=T)[,set := 'C2'],
                 short_gsea_plots("GSEA_C5_MCIP_TALL",C5.pathlist,genelist.mcip.aml,tableOnly=T)[,set :='C5']),
           "/data/claudia_gebhard/CIMP/paper/source/FigS5L.xlsx")

write.xlsx(rbind(short_gsea_plots("GSEA_C2_MCIP_CD34",C2.pathlist,genelist.mcip.aml,tableOnly=T)[,set := 'C2'],
                 short_gsea_plots("GSEA_C5_MCIP_CD34",C5.pathlist,genelist.mcip.aml,tableOnly=T)[,set :='C5']),
           "/data/claudia_gebhard/CIMP/paper/source/FigS5M.xlsx")

#===============================================================================
# INTEGRATION OF RNA-seq with MCIP data
#===============================================================================

# NOTE: The barcodeplot from edgeR/camera allows the simultaneous representation of upregulated
# and downregulated pathways, in contrast with the function in GSEA that represents one pathway only

#-------------------------------------------------------------------------------
# Merge data tables
#-------------------------------------------------------------------------------

#dds.rna <- DESeq(dds.rna,BPPARAM=BPPARAM)
load(file="/data/claudia_gebhard/CIMP/RNA/analysis/dds.rdata")

## ANNOTATION ##
# NOTE: RNA-seq was analyized w/ gencode hg38, but other data w/ hg19
GTF.rna <- as.data.table(rtracklayer::import.gff(
  "/genomes/homo_sapiens/hg38/transcripts/gencode.v30.annotation.gff3"))
gene2id <- unique(GTF.rna[type== "gene",.(symbol=gene_name,gene_id)])
gene2id$gene_id <- gsub("_[0-9]+","",gene2id$gene_id)

# Combine v30 (GTF.rna) with v39
GTF.v39 <- as.data.table(rtracklayer::import.gff("/genomes/homo_sapiens/hg38/transcripts/gencode.v39.annotation.gtf.gz"))
# GTF v30 was used in quantification, but the newer version contains the newest gene symbols
# We prioritize v30 here, but we include the names for genes that had AC names before
GTF.v39$gene_id <- gsub("\\.\\d+","",GTF.v39$gene_id); GTF.rna$gene_id <- gsub("\\.\\d+","",GTF.rna$gene_id)
ensembl2hugo <- GTF.v39[type == "gene",.(gene_id,symbol=gene_name)][!gene_id %in% GTF.rna[!grep("A[CD].*\\.1",gene_name)]$gene_id]
ensembl2hugo <- unique(rbind(ensembl2hugo,GTF.rna[type == "gene" & !gene_id %in% ensembl2hugo$gene_id,.(gene_id,symbol=gene_name)]))
ensembl2hugo$symbol <- replaceGeneSymbols(ensembl2hugo$symbol,expand=F)

## RETRIEVE ANALYSES ##
rna.aml <- as.data.table(results(dds.rna,contrast = c("Disease","CIMP","AML")),keep.rownames="gene_id")
rna.aml <- merge(rna.aml,gene2id,by="gene_id",sort=F)
rna.tall <- as.data.table(results(dds.rna,contrast = c("Disease","CIMP","T-ALL")),keep.rownames="gene_id")
rna.cd34 <- as.data.table(results(dds.rna,contrast = c("Disease","CIMP","CD34")),keep.rownames="gene_id")
rna.cd34 <- rna.cd34 %>% rename(pvalue_CD34=pvalue,padj_CD34=padj,log2FoldChange_CD34=log2FoldChange)
rna.sum <- merge(merge(rna.aml[,-c("stat","lfcSE")],rna.tall[,-c("baseMean","stat","lfcSE")],
                 by="gene_id",suffix=c("_AML","_TALL"),sort=F),rna.cd34[,-c("baseMean","stat","lfcSE")],by="gene_id",sort=F)
rna.sum$symbol <- replaceGeneSymbols(rna.sum$symbol,expand=F)

rna.basemeans <- data.table(sapply( levels(dds.rna[["Disease"]]), function(lvl) 
  rowMeans( counts(dds.rna,normalized=TRUE)[,dds.rna[["Disease"]] == lvl] )),keep.rownames='gene_id')

rna.sum <- merge(rna.sum,rna.basemeans[,-'MPAL'],by='gene_id',all.x=T)

rna.sum[is.na(rna.sum$padj_AML)]$padj_AML <- 1
rna.sum[is.na(rna.sum$padj_TALL)]$padj_TALL <- 1
rna.sum[is.na(rna.sum$padj_TALL)]$padj_CD34 <- 1

rna.sum <- rna.sum[baseMean != 0] # Remove genes without expression

rna.sum$TF <- ifelse(rna.sum$symbol %in% c(cf.michael$Suggested.Symbol,
                                               tf.michael$Suggested.Symbol),"TF","non-TF")

#write.xlsx(rna.sum,"/data/claudia_gebhard/CIMP/analysis/meth_expression/DiffGeneExpressionDESeq2.xlsx")
rna.sum <- data.table(read.xlsx("/data/claudia_gebhard/CIMP/analysis/meth_expression/DiffGeneExpressionDESeq2.xlsx"))

#-------------------------------------------------------------------------------
# Box plots markers RNA-seq data -- Figures 2C-D
#-------------------------------------------------------------------------------

CIMP.ids.rna <- rownames(metadata[metadata$Disease == "CIMP" & rownames(metadata) %in% colnames(dds.rna),])
AML.ids.rna <- rownames(metadata[metadata$Disease == "AML" & rownames(metadata) %in% colnames(dds.rna),])
TALL.ids.rna <- rownames(metadata[metadata$Disease == "T-ALL" & rownames(metadata) %in% colnames(dds.rna),])

# MPAL: M/ high MPO or CD11c, CD14, CD64, LYZ; T/ high CD3
# ETP-ALL: low CD1a, CD8, weak CD5, high myeloid/HSC (CD13, CD33, CD34, CD117)

myeloid.markers <- c("CD15","CD33","CD34","CD13","KIT","MPO","ITGAX","CD14","FCGR1A","FCGR1B","LYZ")
lymphoid.markers <- c("CD7","TDT","CD3D","CD3E","CD3G","CD1A","CD8","CD5")
bcell.markers <- c("CD19","CD20","CD79A","CD79B","CD22","CD10")

markers <- checkGeneSymbols(c(myeloid.markers,lymphoid.markers,bcell.markers))

list.plots <- list()
for (gene in markers$Suggested.Symbol) {
 p <- plot_counts_dds(gene,dds.rna,hugo=data.frame(gene2id),N=T,LOG=T,
                  groups=c("CIMP","AML","T-ALL","CD34"),comparisons=list(c("CIMP","AML"),c("CIMP","T-ALL")),
                  column="Disease",type="boxplot") + scale_fill_manual(values=palette.cimp) + theme_cowplot()+
                  theme(axis.title.x = element_blank()) + theme(plot.title = element_text(size=14)) +
                  theme(axis.text = element_text(face='bold')) 
                  
 list.plots[[gene]] <- p
}

markerExpression <- t(fpm(dds.rna)[gene2id[symbol %in% markers$Suggested.Symbol]$gene_id,])
colnames(markerExpression) <- gene2id$symbol[match(colnames(markerExpression),gene2id$gene_id)]
markerExpression <- merge(markerExpression,metadata[,'Disease',drop=F],by='row.names') |>  rename(id='Row.names')

write.xlsx(data.frame(markerExpression),'/data/claudia_gebhard/CIMP/paper/source/Fig2C.xlsx',rowNames=T)

pdf("/data/claudia_gebhard/CIMP/analysis/myeloid_markers.pdf", width=20,height=6)
grid.arrange(grobs=list.plots[markers[markers$x %in% myeloid.markers,]$Suggested.Symbol],ncol=6)
dev.off()

pdf("/data/claudia_gebhard/CIMP/analysis/lymphoid_markers.pdf", width=20,height=6)
grid.arrange(grobs=list.plots[markers[markers$x %in%lymphoid.markers,]$Suggested.Symbol],ncol=6)
dev.off()

pdf("/data/claudia_gebhard/CIMP/analysis/bcell_markers.pdf", width=20,height=3)
grid.arrange(grobs=list.plots[markers[markers$x %in%bcell.markers,]$Suggested.Symbol],ncol=6)
dev.off()

pdf("/data/claudia_gebhard/CIMP/RNA/analysis/SPI1_expression.pdf", width=12,height=3)
plot_counts_dds("SPI1",dds.rna,hugo=data.frame(gene2id),N=FALSE,LOG=T,
                groups=c("CIMP","AML","T-ALL","CD34"),comparisons=list(c("CIMP","AML"),c("CIMP","T-ALL")),
                column="Disease",type="boxplot") + scale_fill_manual(values=palette.cimp) + theme_cowplot()+
  theme(axis.title.x = element_blank()) + theme(plot.title = element_text(size=14)) +
  theme(axis.text = element_text(face='bold')) 
dev.off()

#-------------------------------------------------------------------------------
# Starbust plots -- Fig 4A
#-------------------------------------------------------------------------------

merge.CAGE2 <- data.table(openxlsx::read.xlsx("/data/claudia_gebhard/CIMP/analysis/meth_expression/MethPromoters.xlsx"))

# To select a peak we could check, for each isoform, which one is higher in RNA-seq from CD34 cells

# topfdr.CAGE2 <- merge.CAGE2[,.SD[which.max(var)],by=symbol]
# topfdr.CAGE2 <- topfdr.CAGE2[,.(symbol,chr=seqnames,start,end,log2FC_MCIP_AML=Fold_AML,log2FC_MCIP_TALL=Fold_TALL,
#                     FDR_MCIP_AML=p.value_AML,FDR_MCIP_TALL=p.value_TALL,AML_MCIP=AML,TALL_MCIP=TALL,CIMP_MCIP=CIMP)]
# merged.CAGE2.rna <- merge(topfdr.CAGE2,rna.sum,by='symbol')[,.(symbol,chr,start,end,CIMP_MCIP,AML_MCIP,TALL_MCIP,CIMP_RNA=CIMP,AML_RNA=AML,TALL_RNA=`T-ALL`,
#                                                     FDR_MCIP_AML=abs(log10(FDR_MCIP_AML))*sign(log2FC_MCIP_AML),FDR_RNA_AML=abs(log10(padj_AML))*sign(log2FoldChange_AML),
#                                                     log2FC_MCIP_AML,log2FC_RNA_AML=log2FoldChange_AML,FDR_MCIP_TALL=abs(log10(FDR_MCIP_TALL))*sign(log2FC_MCIP_TALL),
#                                                     FDR_RNA_TALL=abs(log10(padj_TALL))*sign(log2FoldChange_TALL),log2FC_MCIP_TALL,log2FC_RNA_TALL=log2FoldChange_TALL)]
# 
# merged.CAGE2.rna$hematopoiesis <- merged.CAGE2.rna$symbol %in% go.hematopoiesis$hgnc_symbol
# merged.CAGE2.rna$myelopoiesis <- merged.CAGE2.rna$symbol %in% go.myelopoiesis$hgnc_symbol
# merged.CAGE2.rna$lymphopoiesis <- merged.CAGE2.rna$symbol %in% go.lymphopoiesis$hgnc_symbol
# merged.CAGE2.rna$leukemia <- merged.CAGE2.rna$symbol %in% leukemia$V1
# merged.CAGE2.rna$cancer <- merged.CAGE2.rna$symbol %in% cancer
# merged.CAGE2.rna$TF <- merged.CAGE2.rna$symbol %in% c(cf.michael$Suggested.Symbol,
#                                                       tf.michael$Suggested.Symbol)
#write.xlsx(merged.CAGE2.rna,"/data/claudia_gebhard/CIMP/analysis/meth_expression/CAGE_RNAseq.xlsx",overwrite = T,
#             headerStyle = createStyle(fgFill = "seagreen4"),withFilter = FALSE,rowNames=F)
merged.CAGE2.rna <- data.table(read.xlsx("/data/claudia_gebhard/CIMP/analysis/meth_expression/CAGE_RNAseq.xlsx"))


mcipsig <- -log10(0.005); rnasig <- -log10(0.005)

## AML

starbust.aml <- starbust.plot(merged.CAGE2.rna,"FDR_MCIP_AML","FDR_RNA_AML") + scale_color_manual(values=colors.starbust)

starbust.aml.hema <- starbust.plot(merged.CAGE2.rna[(hematopoiesis == T | leukemia == T) & TF == T],
                                   "FDR_MCIP_AML","FDR_RNA_AML",ntop=30) + ylim(c(-62,10)) +
  scale_color_manual(values=colors.starbust)

ggsave(starbust.aml,filename="/data/claudia_gebhard/CIMP/analysis/meth_expression/starbust_AML.pdf",width=8,height=8)
ggsave(starbust.aml.hema,filename="/data/claudia_gebhard/CIMP/analysis/meth_expression/starbust_AML_hema.pdf",width=8,height=8)

## T-ALL

starbust.all <-  starbust.plot(merged.CAGE2.rna,"FDR_MCIP_TALL","FDR_RNA_TALL") + 
  scale_color_manual(values=colors.starbust) + ylim(c(-25,25))

starbust.all.hema <- starbust.plot(merged.CAGE2.rna[(hematopoiesis == T | leukemia == T) & TF == T],
                                   "FDR_MCIP_TALL","FDR_RNA_TALL",ntop=20) + coord_cartesian(x=c(-12,12),y=c(-15,10)) +
  scale_color_manual(values=colors.starbust)

ggsave(starbust.all,filename="/data/claudia_gebhard/CIMP/analysis/meth_expression/starbust_TALL.pdf",width=8,height=8)
ggsave(starbust.all.hema,filename="/data/claudia_gebhard/CIMP/analysis/meth_expression/starbust_TALL_hema.pdf",width=8,height=8).

## New Starbust plot -- using hex to minimize number of dots

pdf("/data/claudia_gebhard/CIMP/analysis/meth_expression/starbust_AML_TFs_Hex.pdf",width=7,height=7)
make.starbust.cimps(merged.CAGE2.rna,"FDR_MCIP_AML","FDR_RNA_AML",colors.starbust,mcipsig=-log10(0.05),rnasig = -log10(0.05),
                    XLIMS=c(-14,30),YLIMS=c(-25,15),addCor=T,nsHex=T)
dev.off()

pdf("/data/claudia_gebhard/CIMP/analysis/meth_expression/starbust_TALL_TFs_Hex.pdf",width=7,height=7)
make.starbust.cimps(merged.CAGE2.rna,"FDR_MCIP_TALL","FDR_RNA_TALL",colors=colors.starbust,mcipsig=-log10(0.05),
                    rnasig = -log10(0.05),XLIMS=c(-13,13),YLIMS=c(-15,15),addCor=T,nsHex=T)
dev.off()

# Source data available in the Supplement (SD23)

#-------------------------------------------------------------------------------

# Numbers in manuscript

tf.available <- nrow(merged.CAGE2.rna[TF == T])

tfs.aml <- merged.CAGE2.rna[TF == T][FDR_MCIP_AML > -log10(0.05) & FDR_RNA_AML < log10(0.05)]
# Downregulated in AML

tfs.tall <- merged.CAGE2.rna[TF == T][FDR_MCIP_TALL > -log10(0.05) & FDR_RNA_TALL < log10(0.05)] # [log2FC_MCIP_TALL > 0.5 & log2FC_RNA_TALL < -0.5]
# Downregulated in T-ALL

#-------------------------------------------------------------------------------
# Heatmaps of genes with DM and DE
#-------------------------------------------------------------------------------

dedmr.tfs <- c(tfs.aml$symbol,tfs.tall$symbol)
dedmr.tfs.hematopoiesis <- c(tfs.aml[hematopoiesis==T]$symbol,tfs.tall[hematopoiesis==T]$symbol)

# To avoid repeated rows, we select only those regions with maximum CIMP value
# Thus we can use the symbol as the row name
mcip2heat.dedmr <- merge.CAGE2[symbol %in% dedmr & (FDR_AML < 0.05 | FDR_TALL < 0.05)]
#mcip2heat.dedmr <- mcip2heat.dedmr[,.SD[which.max(CIMP)],by=symbol]
mcip2heat.dedmr <- mcip2heat.dedmr[,c("symbol",CD34.ids,AML.ids[3:23],TALL.ids,CIMP.ids),with=F]
mcip2heat.dedmr <- mcip2heat.dedmr[,lapply(.SD,mean),by=symbol]
mcip2heat.dedmr  <- data.frame(mcip2heat.dedmr,row.names='symbol',check.names=F)

split.TF.both <- ifelse(rownames(mcip2heat.dedmr) %in% tfs.aml$symbol & rownames(mcip2heat.dedmr) %in% tfs.tall$symbol,"Both",
                        ifelse(rownames(mcip2heat.dedmr) %in% tfs.aml$symbol,"AML","T-ALL"))

#names.mcip2heat.dedmr <- mcip2heat.dedmr$symbol; mcip2heat.dedmr$symbol <- NULL

# Map genes to latest version to ensure compatibility with methylation data
scaled.dedmr <- t(scale(t(mcip2heat.dedmr)))
scaled.dedmr[is.na(scaled.dedmr)] <- 0

heat.mcip.dedmr <- Heatmap(scaled.dedmr,clustering_distance_columns="euclidean",
                           clustering_distance_rows="euclidean",clustering_method_rows='ward.D',
                           cluster_columns=F,cluster_rows = T,col=col_fun,row_title_rot = 0,name='Z-score (methylation)',
                           show_row_dend = F,border = T,row_split = factor(split.TF.both),
                           column_split = factor(metadata[colnames(heat.CAGE2.sig),]$Disease,levels=c("CD34","AML","T-ALL","CIMP")),
                           column_title="Methylation data (MCIP-seq)",show_row_names = T,show_column_names = F,
                           #column_title_gp = gpar(col = palette.cimp[c("CD34","AML","T-ALL","CIMP")]),
                           column_names_gp = gpar(fontsize=8),top_annotation = ha.mcip)

rna.dedmr <- assay(vsd.rna[match(rownames(scaled.dedmr),gene.names.rna$symbol),])
rownames(rna.dedmr) <- gene.names.rna$symbol[match(rownames(scaled.dedmr),gene.names.rna$symbol)]
all(rownames(rna.dedmr) == rownames(scaled.dedmr)) # Match names DEG and DMR!!
scaled.dedmr.rna <- t(scale(t(log2(rna.dedmr+0.1))))
scaled.dedmr.rna[is.na(scaled.dedmr.rna)] <- 0 # Equal values cannot be scaled

pdf("/data/claudia_gebhard/CIMP/analysis/meth_expression/TF_heatmap_CAGE_TFhematopoietic.pdf",width=16,height=12,onefile = F)

draw(heat.mcip.dedmr + Heatmap(scaled.dedmr.rna,show_row_names = T,row_names_gp = gpar(fontsize=6),col=col_fun2,
                          cluster_column_slices=F, # /Ensure it is shown in the same order as MCIP
                          show_column_dend = F,top_annotation = ha.rna,border=T,show_column_names = F,
                          name="Z-score (expression)",column_title=sprintf("Expression data (RNA-seq)"),
                          column_split=factor(coldata.rna$Disease,levels=c("CD34","AML","T-ALL","CIMP"))) +
  Heatmap(t(scale(t(av.CAGE.tpm.sum[rownames(scaled.dedmr),]))),show_row_names = T,
          col=col_fun2, name="Z-score (expression)",column_names_rot = 90,
          column_title="Blood cell expression (CAGE-seq)",border=T,
          row_names_gp = gpar(fontsize=7,col= ifelse(rownames(scaled.dedmr) %in%
                                                       dedmr.tfs.hematopoiesis,"red","black"),fontface='italic'),
          column_names_gp = gpar(fontsize=8)), 
merge_legend=T)
dev.off()

#-------------------------------------------------------------------------------
# Barplots individual genes 
#-------------------------------------------------------------------------------

dir.create("/data/claudia_gebhard/CIMP/analysis/meth_expression/")

merged.CAGE2.rna[hematopoiesis == T][abs(FDR_MCIP_AML) > 1.3 & abs(FDR_RNA_AML) > 1.3]

hnames <- merge.CAGE2 %>% unite(gene_id,c("seqnames","start","end"),sep='-') %>% data.table()
hnames <- hnames[,.(gene_id,symbol)] 

for (gene in c(dedmr.tfs.hematopoiesis,"SPI1","KITLG","LYN","LMO2")) {
  
  pdf(sprintf("/data/claudia_gebhard/CIMP/analysis/meth_expression/%s_barplot.pdf",gene),
      width=4,height=8)
    print(cowplot::plot_grid(
      plot_counts_diffbind(gene,diffbind.CAGE2,comparisons=list(c("CIMP","AML"),c("CIMP","T-ALL")),
       hugo = hnames,type="jitter",multiple="var",groups=c("CIMP","AML","T-ALL","CD34"),LOG=F,N=F) + labs(x=NULL) +
       scale_color_manual(values=palette.cimp) + labs(title=sprintf("%s methylation",gene)) + theme_cowplot2,
     plot_counts_dds(gene,dds.rna,hugo=data.frame(gene2id),LOG=F,N=F,
     groups=c("CIMP","AML","T-ALL","CD34"),comparisons=list(c("CIMP","AML"),c("CIMP","T-ALL")),
     column="Disease",type="jitter") + labs(x=NULL) + scale_color_manual(values=palette.cimp) + theme_cowplot2,
    align="v",nrow=2))
  dev.off()
  
}

genes.interest <- c("CEBPA","CEBPD","KLF4","IRF4","KLF2","LEF1")

for (gene in genes.interest) {
  
  plot_counts_diffbind(gene,diffbind.CAGE2,comparisons=list(c("CIMP","AML"),c("CIMP","T-ALL")),
                       hugo = hnames,type="jitter",multiple="var",groups=c("CIMP","AML","T-ALL","CD34"),LOG=F,N=F)
  plot_counts_dds(gene,dds.rna,hugo=data.frame(gene2id),LOG=F,N=F,
                  groups=c("CIMP","AML","T-ALL","CD34"),comparisons=list(c("CIMP","AML"),c("CIMP","T-ALL")),
                  column="Disease",type="jitter")
  
}

methGeneExpression <- t(fpm(dds.rna)[gene2id[symbol %in% genes.interest]$gene_id,])
colnames(methGeneExpression) <- gene2id$symbol[match(colnames(methGeneExpression),gene2id$gene_id)]

methGeneMethylation <- as.data.table(dba.peakset(diffbind.CAGE2,bRetrieve = T))[,-c("width","strand")] |> 
  mutate(id=paste0(seqnames,"-",start,"-",end)) |> select(!c(seqnames,start,end)) 
methGeneMethylation <- data.table::transpose(methGeneMethylation[id %in% hnames[symbol %in% genes.interest]$gene_id],
                      make.names='id',keep.names='patient')
colnames(methGeneMethylation) <-  hnames$symbol[match(colnames(methGeneMethylation),hnames$gene_id)]

write.xlsx(list(Expression=methGeneExpression,Methylation=methGeneMethylation),
           file='/data/claudia_gebhard/CIMP/paper/source/Fig4B.xlsx',rowNames=T)

#--------------------------------------------------------------------------------------
# STATISTICAL TESTING
#--------------------------------------------------------------------------------------

# Correlation test
cor.aml = ggplot(merged.CAGE2.rna,aes(x=log2FC_MCIP_AML,y=log2FC_RNA_AML)) + geom_point() +
  geom_smooth(method='lm') + theme_Publication2() + ggpubr::stat_cor() + 
  labs(x='DNA Methylation (Log2 FC)',y='Gene Expression (Log2 FC)',
       title="Correlation methylation / expression: CIMP vs AML") + theme(plot.title = element_text(size=10))
cor.tall = ggplot(merged.CAGE2.rna,aes(x=log2FC_MCIP_TALL,y=log2FC_RNA_TALL)) + geom_point() +
  geom_smooth(method='lm') + theme_Publication2() + ggpubr::stat_cor() + ylim(c(-25,5)) +
  labs(x='DNA Methylation (Log2 FC)',y='Gene Expression (Log2 FC)',
       title="Correlation methylation / expression: CIMP vs T-ALL") + theme(plot.title = element_text(size=10))

# Chi-square

sig <- merged.CAGE2.rna[abs(FDR_MCIP_AML) > 2 & abs(FDR_RNA_AML) > 2] # 0.001
sig <- sig[, .N, by=.(FDR_MCIP_AML > 0,FDR_RNA_AML > 0) ]
sig <- sig[order(FDR_MCIP_AML,FDR_RNA_AML,decreasing = T)]

counts.matrix <- matrix(sig$N,byrow=F,ncol=2,dimnames=list(c('Upregulated','Downregulated'),c('Hyper','Hypo')))
chisq.test(counts.matrix,correct = F)

pdf('/data/claudia_gebhard/CIMP/analysis/CorrelationMethExpression.pdf',width = 14, height = 7)
cowplot::plot_grid(cor.aml,cor.tall,labels = c('A','B'))
dev.off()

#===============================================================================
# PATHWAY ENRICHMENT
#===============================================================================

#-------------------------------------------------------------------------------
# ONLY RNA-SEQ
#-------------------------------------------------------------------------------

do_gsea_dds(dds.rna,C2.pathlist,comparison = c("CIMP","AML"),condition="Disease",
        ensembl2hugo=gene2id,BPPARAM=BPPARAM)

do_gsea_dds(dds.rna,C5.pathlist,comparison = c("CIMP","AML"),condition="Disease",
        ensembl2hugo=gene2id,BPPARAM=BPPARAM)

do_gsea_dds(dds.rna,H.pathlist,comparison = c("CIMP","TALL"),condition="Disease",
        ensembl2hugo=gene2id,BPPARAM=BPPARAM)

do_gsea_dds(dds.rna,C2.pathlist,comparison = c("CIMP","AML"),condition="Disease",
        ensembl2hugo=gene2id,BPPARAM=BPPARAM)

do_gsea_dds(dds.rna,C5.pathlist,comparison = c("CIMP","AML"),condition="Disease",
        ensembl2hugo=gene2id,BPPARAM=BPPARAM)

do_gsea_dds(dds.rna,H.pathlist,comparison = c("CIMP","AML"),condition="Disease",
        ensembl2hugo=gene2id,BPPARAM=BPPARAM)

#-------------------------------------------------------------------------------
# COMBINED 
#-------------------------------------------------------------------------------

upmet_downrna.aml <- merged.CAGE2.rna[FDR_MCIP_AML > 1 & FDR_RNA_AML < -1]
genelist <- setNames(upmet_downrna$FDR_RNA_AML,upmet_downrna$symbol)

do_gsea(genelist = genelist,pathlist = C5.pathlist,output = "/data/claudia_gebhard/CIMP/analysis/GSEA_combined_C5.pdf")
do_gsea(genelist = genelist,pathlist = C2.pathlist,output = "/data/claudia_gebhard/CIMP/analysis/GSEA_combined_C2.pdf")

saveWorkbook(wb, sprintf("GSEA_MCIP_RNA_hyper_down.xlsx"),overwrite=TRUE)

upmet_downrna.aml <- merged.CAGE2.rna[FDR_MCIP_TALL > 1 & FDR_RNA_TALL < -1]
genelist <- setNames(upmet_downrna$FDR_RNA_TALL,upmet_downrna$symbol)
do_gsea(genelist = genelist,pathlist = C5.pathlist,output = "/data/claudia_gebhard/CIMP/analysis/GSEA_combined_C5.pdf")
do_gsea(genelist = genelist,pathlist = C2.pathlist,output = "/data/claudia_gebhard/CIMP/analysis/GSEA_combined_C2.pdf")


## ORA

C2.db <- msigdbr(species = "Homo sapiens", category = "C2") %>% dplyr::distinct(gs_name,gene_symbol) 
H.db <- msigdbr(species = "Homo sapiens", category = "H") %>% dplyr::distinct(gs_name,gene_symbol) 
C5.db <- msigdbr(species = "Homo sapiens", category = "C5") %>% dplyr::distinct(gs_name,gene_symbol) 

qvalue <- 0.05

# C2
enrichment <- enricher(upmet_downrna$symbol,TERM2GENE=C2.db)
dotplot(enrichment,showCategory = 20)

# H
enrichment <- enricher(upmet_downrna$symbol,TERM2GENE=H.db)
dotplot(enrichment,showCategory = 20)

# C5
enrichment <- enricher(upmet_downrna$symbol,TERM2GENE=C5.db)
dotplot(enrichment,showCategory = 20)

saveWorkbook(wb, sprintf("MCIP_RNA_Extra.xlsx"),overwrite=TRUE)


#===============================================================================
# Motif analysis
#===============================================================================

mcip.aml$DE <- ifelse(mcip.aml$FDR < 0.05 & mcip.aml$Fold > 0.5,"Hyper",
                      ifelse(mcip.aml$FDR < 0.05 & mcip.aml$Fold < -0.5,"Hypo","NS"))
mcip.tall$DE <- ifelse(mcip.tall$FDR < 0.05 & mcip.tall$Fold > 0.5,"Hyper",
                       ifelse(mcip.tall$FDR < 0.05 & mcip.tall$Fold < -0.5,"Hypo","NS"))

CAGE2.aml$DE <- ifelse(CAGE2.aml$FDR < 0.05 & CAGE2.aml$Fold > 0.5,"Hyper",
                    ifelse(CAGE2.aml$FDR < 0.05 & CAGE2.aml$Fold < -0.5,"Hypo","NS"))
CAGE2.tall$DE <- ifelse(CAGE2.tall$FDR < 0.05 & CAGE2.tall$Fold > 1,"Hyper",
                     ifelse(CAGE2.tall$FDR < 0.05 & CAGE2.tall$Fold < -0.5,"Hypo","NS"))

#-------------------------------------------------------------------------------
# MEME
#-------------------------------------------------------------------------------

library(universalmotif)
options(meme_bin = "/tools/meme/bin")
meme_db_path <- "/tools/meme/motif_databases/JASPAR/JASPAR2022_CORE_vertebrates_non-redundant.meme"
meme_db <- read_meme(meme_db_path) %>% to_df()
tpm.rna <- fread("/data/claudia_gebhard/CIMP/RNA/new/salmon/gencode/summary_salmon_tpm_CIMP+ALL+AML.txt")
max.tpm <- apply(tpm.rna[,-c(1,2)],1,max)
rna.expressed <- unique(tpm.rna$Symbol[max.tpm > 2])

meme_db$altname <- toupper(gsub("MA[0-9]{4}\\.[0-9]\\.","",meme_db$altname))

meme_expressed <- meme_db[meme_db$altname %in% rna.expressed,] %>% to_list()
names(meme_expressed) <- meme_db[meme_db$altname %in% rna.expressed,]$altname

hocomoco_db_path <- "/tools/meme/motif_databases/HUMAN/HOCOMOCOv11_full_HUMAN_mono_meme_format.meme"

## All peaks

mcip_peaks <- fread("/data/claudia_gebhard/CIMP/MCIp/analysis/2021_12/DiffBind_consensus_peaks.txt")
gr.mcip <- makeGRangesFromDataFrame(mcip_peaks[,.(chr=`#CHR1`,start=START,end=END)])
gr.mcip$freq <- rowSums(mcip_peaks[,-c(1,2,3)])

# Order by how frequently they are found
mcip_peaks <- gr.mcip[order(gr.mcip$freq,decreasing=T)]
mcip_peaks_resized = resize(head(mcip_peaks,5000), width = 50, fix='center')

mcip_peaks_seq <- get_sequence(mcip_peaks_resized,genome=BSgenome.Hsapiens.UCSC.hg19)
ame <- runAme(input=mcip_peaks_seq,database=meme_expressed)

pdf("/data/claudia_gebhard/CIMP/analysis/methylation/motif_analysis_allpeaks.pdf",width=10,height=3.5)
plot_ame_heatmap(ame=ame,id=motif_alt_id)
dev.off()

## All peaks -- split

gr.mcip.aml <- makeGRangesFromDataFrame(mcip.aml[,.(chr,start,end,DE)][,head(.SD,2500), b=DE],
                                        keep.extra.columns = T)
mcip_aml_resized <- resize(gr.mcip.aml, width = 50, fix='center')
mcip_aml_seq <- mcip_aml_resized %>% split(mcols(.)$DE) %>% get_sequence(BSgenome.Hsapiens.UCSC.hg19)

ame <- runAme(input=mcip_aml_seq,database=meme_expressed,control="NS",method="ranksum") # With respect to NS
ame2 <- dplyr::bind_rows(ame,.id = "category")

pdf("/data/claudia_gebhard/CIMP/analysis/methylation/motif_analysis_aml_control.pdf",width=8,height=3.5)
plot_ame_heatmap(ame=ame2 %>% filter (adj.pvalue < 10**-8),id=motif_alt_id,group=category)
dev.off()

gr.mcip.tall <- makeGRangesFromDataFrame(mcip.tall[,.(chr,start,end,DE)][, head(.SD,500), b=DE],
                                        keep.extra.columns = T)
mcip_tall_resized <- resize(gr.mcip.tall, width = 50, fix='center')
mcip_tall_seq <- mcip_tall_resized %>% split(mcols(.)$DE) %>% get_sequence(BSgenome.Hsapiens.UCSC.hg19)

ame <- runAme(input=mcip_tall_seq,database=meme_expressed,control="NS",method="ranksum")
ame2 <- dplyr::bind_rows(ame,.id = "category")

pdf("/data/claudia_gebhard/CIMP/analysis/methylation/motif_analysis_tall_control.pdf",width=8,height=3.5)
plot_ame_heatmap(ame=ame2 %>% filter(adj.pvalue < 10**-2) ,id=motif_alt_id,group=category)
dev.off()

## Promoter peaks -- split

#[1] CAGE promoters

gr.CAGE2.aml <- makeGRangesFromDataFrame(CAGE2.aml[,.(seqnames,start,end,DE)][, head(.SD,4000), b=DE],
                                        keep.extra.columns = T)
CAGE2_aml_seq <- gr.CAGE2.aml %>% split(mcols(.)$DE) %>% get_sequence(BSgenome.Hsapiens.UCSC.hg19)

ame <- runAme(input=CAGE2_aml_seq,database=meme_expressed,control="NS")
pdf("/data/claudia_gebhard/CIMP/analysis/methylation/motif_analysis_aml_CAGEproms.pdf",width=8,height=3.5)
plot_ame_heatmap(ame=dplyr::bind_rows(ame,.id = "category"),id=motif_alt_id,group=category)
dev.off()

gr.CAGE2.tall <- makeGRangesFromDataFrame(CAGE2.tall[,.(seqnames,start,end,DE)][, head(.SD,1000), b=DE],
                                         keep.extra.columns = T)
CAGE2_tall_seq <- gr.CAGE2.tall %>% split(mcols(.)$DE) %>% get_sequence(BSgenome.Hsapiens.UCSC.hg19)

ame <- runAme(input=CAGE2_tall_seq,database=meme_expressed,control="NS",method="ranksum")
pdf("/data/claudia_gebhard/CIMP/analysis/methylation/motif_analysis_aml_CAGEproms.pdf",width=8,height=3.5)
plot_ame_heatmap(ame=dplyr::bind_rows(ame,.id = "category"),id=motif_alt_id,group=category)
dev.off()

# [2] OverlapStart promoters

gr.prom.aml <- makeGRangesFromDataFrame(mcip.aml[insideFeature == 'overlapStart'][,.(chr,start,end,DE)][, head(.SD,5000), b=DE],
                                         keep.extra.columns = T)
mcip_tall_resized <- resize(gr.prom.aml, width = 50, fix='center')
prom_aml_seq <- mcip_tall_resized   %>% split(mcols(.)$DE) %>% get_sequence(BSgenome.Hsapiens.UCSC.hg19)

ame <- runAme(input=prom_aml_seq ,database=meme_expressed,control="NS")
pdf("/data/claudia_gebhard/CIMP/analysis/methylation/motif_analysis_aml_MCIPprom.pdf",width=8,height=3.5)
plot_ame_heatmap(ame=dplyr::bind_rows(ame,.id = "category"),id=motif_alt_id,group=category)
dev.off()

# Focus on specific motifs: FIMO or motifmatchr + normMatrix from Enriched heatmap?
CTCF_fimo <- runFimo(mcip_peaks_seq,meme_expressed$MA0139.1.CTCF, thresh = 1e-3)
universalmotif::view_motifs(meme_expressed$MA0139.1.CTCF) 

#===============================================================================
# COMPARE WITH ENHANCER DATA (NO PROM) 
#===============================================================================

# https://stats.stackexchange.com/questions/119835/correlation-between-a-nominal-iv-and-a-continuous-dv-variable

### H3K27ac

# Define enhancer list - see CIMP_analysis2.R for a different strategy
enhancer_list <- fread("/data/bas/1_enhancer_analysis/RNA/erna/Enhancers_H3K27ac_30ov10_FANTOM.bed")[,1:4]
colnames(enhancer_list) <- c("chr","start","end","symbol")

setkey(enhancer_list,chr,start,end,symbol)
ov.enhancer <- foverlaps(mcip.sum[position != 'overlapStart'],enhancer_list,by.x=c('chr','start','end'),
                         by.y=c('chr','start','end'),mult="first")
ov.enhancer[,overlap.enhancer := ifelse(is.na(start),"Non-enhancer","Enhancer")] # Non-overlapping segments have NA
ov.enhancer[!is.na(start),.N]/ov.enhancer[,.N]*100 # How many MCIP overlap with enhancers

# T-test and boxplot (non promoter only)
enh.ctcf_occupancy <- t.test(ov.enhancer[overlap.enhancer == "Non-enhancer"]$Fold_AML
                              ,ov.enhancer[overlap.enhancer == "Enhancer"]$Fold_AML)

enh.mcip.fold <- melt(ov.enhancer[,.(overlap.enhancer,Fold_AML,Fold_TALL)],id.vars="overlap.enhancer")
enh.mcip.fold$variable <- ifelse(enh.mcip.fold$variable == "Fold_AML","CIMP vs AML","CIMP vs T-ALL")

boxplot_enh_all <- ggplot(enh.mcip.fold,aes(x=overlap.enhancer,y=value)) + facet_wrap(~variable) +
  geom_boxplot(outlier.shape=NA,aes(color=overlap.enhancer)) +
  theme_cowplot2 + stat_summary(fun=mean, colour="darkred", geom="point", 
                                shape=18, size=3) + geom_signif(comparisons=list(c('Non-enhancer','Enhancer')),
                                                                y_position=0.5,tip_length = 0.01,test="t.test") +
  stat_summary(fun = mean, geom="text", vjust=0.4,hjust=-0.4,
               aes( label=round(..y.., digits=2))) + 
  labs(x='Location of non-promoter MCIP-seq peaks',y='MCIP-seq binding log2 fold change',
       title="Methylation change in MCIP peaks overlapping enhancer sites") +
  scale_color_manual(values=unname(scale.changes[c(2,5)]),guide='none') + ylim(c(-2,5)) 


boxplot_enh_all <- replace_facet_color(g=boxplot_enh_all,fills=unname(palette.cimp[c("AML","T-ALL")]))

pdf("/data/claudia_gebhard/CIMP/analysis/methylation/methFC_enhancers.pdf",width=6,height=6)
grid::grid.draw(boxplot_enh_all)
dev.off()

# Chi-square
sig <- ov.enhancer[, .N, by=.(FDR < 10**-4,overlap.enhancer) ]
sig <- sig[order(FDR,overlap.enhancer,decreasing = T)]
counts.matrix <- matrix(sig$N,byrow=F,ncol=2,dimnames=list(c('Overlap','NoOverlap'),c('DMR','NoDMR')))
chisq.test(counts.matrix,correct = F)

# Percentage of enhancer peaks with MCIP diff at different FDR values
dt <- data.table(exps=1:200,percentage=numeric(200),chi=numeric(200))
for ( n in dt$exps ) {
  print(n)
  dt$percentage[n] <- ov.enhancer[FDR < 10**-n & !is.na(start),.N]/ov.enhancer[FDR < 10**-n,.N]*100
  if (!is.na(dt$percentage[n])) {
    sig <- ov.enhancer[, .N, by=.(FDR < 10**-n,overlap.enhancer) ]
    sig <- sig[order(FDR,overlap.enhancer,decreasing = T)]
    counts.matrix <- matrix(sig$N,byrow=F,ncol=2,dimnames=list(c('Overlap','NoOverlap'),c('DMR','NoDMR')))
    dt$chi[n] <- -log10(chisq.test(counts.matrix,correct = F)$p.value)
  } else {
    dt$chi[n] <- NA
  }
}

dt <- na.omit(dt)[1:50]
plot(dt$exps,dt$percentage,ylab='Percentage of enhancer overlap',xlab='FDR < 10^-X')
plot(dt$exps,dt$chi)
cor.test(dt$percentage,dt$exps)

ov.enhancer[FDR < 10**-4 & !is.na(start),.N]/ov.enhancer[FDR < 10**-4,.N]*100 # 17% enhancers
ggplot(ov.SE[,.(overlap.SE,Fold)],aes(x=overlap.SE,y=abs(Fold))) + geom_boxplot(outlier.shape=NA) + 
  theme_Publication2() + stat_summary(fun.y=mean, colour="darkred", geom="point", 
                                      shape=18, size=3) +  stat_summary(fun.data = fun_mean, geom="text", vjust=0.4,hjust=-0.4)

### SUPER ENHANCERS

SE <- fread("/data/bas/1_enhancer_analysis/chip_h3k27ac/All_samples/analyses/analysis_superenhancers/ROSE_Analysis_consensus_peaks.txt",header=T)
SE <- SE[insideFeature != 'overlapStart']
five_percent <- round(length(4:(ncol(SE)-3))*5/100)

SE_list <- SE[TOTAL >= five_percent,.(chr=CHR,start=START,end=END)]

setkey(SE_list,chr,start,end)

ov.SE <- foverlaps(mcip[insideFeature != 'overlapStart'],SE_list,by.x=c('chr','start','end'))
ov.SE[,overlap.SE := !is.na(start)]

ov.SE[FDR < 10**-4 & !is.na(start),.N]/ov.SE[FDR < 10**-4,.N]*100 # 17% enhancers
t.test(abs(ov.SE[overlap.SE == FALSE]$Fold),abs(ov.SE[overlap.SE == TRUE]$Fold))

meth.SE <- ggplot(ov.SE[,.(overlap.SE,Fold)],aes(x=overlap.SE,y=abs(Fold))) + geom_boxplot(outlier.shape=NA) + 
  theme_Publication2() + stat_summary(fun.y=mean, colour="darkred", geom="point", 
                                      shape=18, size=3) +  stat_summary(fun.data = fun_mean, geom="text", vjust=0.4,hjust=-0.4) + 
  labs(x='Location of MCIp-seq peaks',y='Absolute methylation fold change') + 
  geom_signif(comparisons=list(c("TRUE","FALSE")),y_position = 3.5) +coord_cartesian(ylim=c(0, 5)) +
  scale_x_discrete(labels= c("Outside super-enhancers","Within super-enhancers"))

svg('/data/claudia_gebhard/CIMP/analysis/MethylationEnhancers.svg',width = 14, height = 8)
#multiplot(g.promoters,g.nonpromoters)
cowplot::plot_grid(meth.h3k27ac,meth.SE,labels = c('Methylation in enhancers','Methylation in super-enhancers'))
dev.off()

#===============================================================================
# Alternative analysis: edgeR
#===============================================================================

library(edgeR)

# [1] Preparing tximport data to load it into edgeR
load("/data/claudia_gebhard/CIMP/RNA/analysis/clustering_20211124/tximport_RNA.RData")

cts <- txi$counts
normMat <- txi$length

normMat <- normMat/exp(rowMeans(log(normMat)))
normCts <- cts/normMat
eff.lib <- calcNormFactors(normCts) * colSums(normCts)

# Combining effective library sizes with the length factors, and calculating offsets for a log-link GLM.
normMat <- sweep(normMat, 2, eff.lib, "*")
normMat <- log(normMat)

# [2] Contruct DGEList object and add offsets from tximport
y <- DGEList(cts,group=coldata.rna$Disease)
y <- scaleOffset(y, normMat)
design <- model.matrix(~0 + factor(coldata.rna$Disease))
colnames(design) <- levels(factor(make.names(coldata.rna$Disease)))
keep <- filterByExpr(y, design)
y <- y[keep, ]

y <- calcNormFactors(y)
y <- estimateDisp(y,design)

# [3] Three approaches (exactTest, glmFit, glmQLFit) - glmQLFit + glmQLFTest provide the most accurate type I error contro
et <- exactTest(y,pair=c("CIMP","T-ALL"))
topTags(et,n=40000)["ENSG00000066336.11",]

fit <- glmQLFit(y,design)
CIMPvsAML <- makeContrasts(CIMP-T.ALL, levels=design)
qlf <- glmQLFTest(fit,contrast=CIMPvsAML)

topTags(qlf)
topTags(qlf,n=20000)["ENSG00000066336.11",] # SPI1 is not differentially expressed

#===============================================================================
# Differential methylation at TFBS
#===============================================================================

mcip.sum <- data.table(openxlsx::read.xlsx("/data/claudia_gebhard/CIMP/analysis/methylation/diffbind_methylation_summary.xlsx"))

#-------------------------------------------------------------------------------
# Association between DMRs and TFBS with LOLA
#-------------------------------------------------------------------------------

library(LOLA)

make.unique.names <- function(NAMES) {
  
  for (i in unique(NAMES)) {
    occurrences <- NAMES[NAMES == i]
    if (length(occurrences) > 1) {
      NAMES[NAMES == i] <- paste0(occurrences[1:length(occurrences)],"[",1:length(occurrences),"]")
    }
  }
  return(NAMES)
}

gr.mcip <- makeGRangesFromDataFrame(mcip.sum)
gain.meth.AML <- makeGRangesFromDataFrame(mcip.sum[Fold_AML > 0.5 & FDR_AML < 0.05])
loss.meth.AML <- makeGRangesFromDataFrame(mcip.sum[Fold_AML < -0.5 & FDR_AML < 0.05])
gain.meth.TALL <- makeGRangesFromDataFrame(mcip.sum[Fold_TALL > 0.5 & FDR_TALL < 0.05])
loss.meth.TALL <- makeGRangesFromDataFrame(mcip.sum[Fold_TALL <-0.5 & FDR_TALL < 0.05])

regionDB = loadRegionDB("/data/remap/LOLACore/hg19")
locResults <- runLOLA(userSets=GRangesList(gain.aml=gain.meth.AML,loss.aml=loss.meth.AML,
                                          gain.tall=gain.meth.TALL,loss.tall=loss.meth.TALL), userUniverse = gr.mcip,
                     regionDB=regionDB,cores=20)
regionDB$collectionAnno
# We check if any of them are known blood cell lines in CCLE
lines <- fread("/data/cell_lines/CCLE/CCLE_sample_info.csv")
lines <- merge(data.table(id=toupper(unique(locResults$cellType))),
               lines[,.(id=toupper(stripped_cell_line_name),lineage)],all.x=T,sort=F)

hema.tissues <- c("B-Cells","Leukaemia","GM12878","GM19238","K562","GM19240","NB4","Raji","Dnd41",
                  "GM12891","GM19239","Erythroid","B-cells","Hematopoietic","myeloma","erythroblast",
                  "leukemia","T-cell","Monocyte","lymphoblast","myeloid","Megakaryocyte","Macrophage",
                  "lymphocyt","Granulocyt","Blood","Leukaemia","Haematopoietic")

check_for_hema <- function(dt.lola) {
 hema <- dt.lola[grep(hema.regex,cellType)][which.min(qValue)]
 if (nrow(hema) == 0) {
   dt.lola[which.min(qValue)]
 } else {hema}
}
hema.regex <- paste0(hema.tissues,collapse='|')

plot_lola <- function(locResults,SET,PVAL=10,TOP=50,VALUE='pValueLog',DEC=T,
                      COL='codex',NAME=NULL,PLOT="bar",SAVE=NULL,hematopoietic=T) {

  collec <- locResults[userSet == SET & collection %in% COL & pValueLog > PVAL]
  if(VALUE == "pValueLog"){VALUE2="oddsRatio"}else{VALUE2="pValueLog"}
  # Standardize names: c-MYC --> MYC; GATA-1 --> GATA1
  collec$id <- gsub("([A-Z]+)-([A-Z])","\\2", 
    gsub("-([0-9])","\\1",toupper(gsub("[_(].*","",collec$antibody))))
    
  # Select only the top hematopoietic tissue, or if none the top tissue
  if(hematopoietic == T) {
   collec <- collec[,check_for_hema(.SD),by=id] 
  } else { collec <- collec[,.SD[which.min(qValue)],by=id] }
  
  # Select N most significant hits                  
  collec <- collec[,head(.SD[order(get(VALUE),decreasing=T)],TOP),by=collection]

  #collec$id <- make.unique.names(paste0(gsub("_.*","",collec$antibody)," - ",stringr::str_trunc(collec$cellType,width=30,side='right')))
  collec$id <- factor(collec$id ,levels=collec$id[order(collec[[VALUE]],decreasing=!DEC)])
  colors.labels <- ifelse(levels(collec$id) %in% go.hematopoiesis$hgnc_symbol,"red","black")
  if (PLOT == "bar") {
    myPalette <- colorRampPalette(rev(brewer.pal(11, "Spectral")))
    sc <- scale_fill_gradientn(colours = myPalette(TOP),name=VALUE2)
    p <- ggplot(collec,aes(x=id,y=get(VALUE),fill=get(VALUE2))) + ggtitle(sprintf("%s - %s",NAME,COL)) + sc +
      geom_col() + theme_cowplot2 + labs(x='',y=VALUE) + theme(
        axis.text.x = element_text(angle = 45,hjust=1,size=12), # vjust = 0.5 for angle = 90
        axis.text.y = ggtext::element_markdown(color=colors.labels),
        axis.title.y = element_blank(), plot.margin = margin(t=1,r=6, b=1,l=30)) +  coord_flip()
     if (!is.na(sd(collec[[VALUE]])) & sd(collec[[VALUE]])/mean(collec[[VALUE]]) > 0.1) {
       p <- p + theme(legend.position = c(0.81, 0.5)) 
     } 
  } else if (PLOT == "dotplot")
    p <- ggplot(collec,aes(x=get(VALUE),y=id)) + geom_segment(aes(yend=id),xend=0) +
    geom_point(aes(size=get(VALUE),colour = cellType)) + theme_cowplot2  + 
    ggtitle(sprintf("%s - %s",NAME,COL)) + coord_flip()
  if (!is.null(SAVE) && grepl(".png$",SAVE)) { png(SAVE,width=800,height=800); print(p); dev.off()
  } else if (!is.null(SAVE)) {pdf(SAVE,width=4+length(collec$id)/8,height=8.5); print(p); dev.off() } else {
    p
  }
}

# AML, gain
plot_lola(locResults,SET='gain.aml',PVAL=50,TOP=25,VALUE='oddsRatio',COL='codex',NAME="CIMPvsAML_HYPERMETHYLATED",
          SAVE="/data/claudia_gebhard/CIMP/analysis/methylation/LOLA_CIMPvsAMLhigh_CODEX_OR.pdf")
plot_lola(locResults,SET='gain.aml',PVAL=50,TOP=25,VALUE='oddsRatio',COL='encode_tfbs',NAME="CIMPvsAML_HYPERMETHYLATED",
          SAVE="/data/claudia_gebhard/CIMP/analysis/methylation/LOLA_CIMPvsAMLhigh_ENCODE_OR.pdf")
plot_lola(locResults,SET='gain.aml',PVAL=50,TOP=25,VALUE='pValueLog',COL='codex',NAME="CIMPvsAML_HYPERMETHYLATED",
          SAVE="/data/claudia_gebhard/CIMP/analysis/methylation/LOLA_CIMPvsAMLhigh_CODEX_PVAL.pdf")
plot_lola(locResults,SET='gain.aml',PVAL=50,TOP=25,VALUE='pValueLog',COL='encode_tfbs',NAME="CIMPvsAML_HYPERMETHYLATED",
          SAVE="/data/claudia_gebhard/CIMP/analysis/methylation/LOLA_CIMPvsAMLhigh_ENCODE_PVAL.pdf")

# AML, loss
plot_lola(locResults,SET='loss.aml',PVAL=5,TOP=25,VALUE='oddsRatio',COL='codex',NAME="CIMPvsAML_HYPOMETHYLATED",
          SAVE='/data/claudia_gebhard/CIMP/analysis/methylation/LOLA_CIMPvsAMLlow_CODEX_OR.pdf')
plot_lola(locResults,SET='loss.aml',PVAL=5,TOP=25,VALUE='oddsRatio',COL='encode_tfbs',NAME="CIMPvsAML_HYPOMETHYLATED",
          SAVE='/data/claudia_gebhard/CIMP/analysis/methylation/LOLA_CIMPvsAMLlow_ENCODE_OR.pdf')
plot_lola(locResults,SET='loss.aml',PVAL=5,TOP=25,VALUE='pValueLog',COL='codex',NAME="CIMPvsAML_HYPOMETHYLATED",
          SAVE='/data/claudia_gebhard/CIMP/analysis/methylation/LOLA_CIMPvsAMLlow_CODEX_PVAL.pdf')
plot_lola(locResults,SET='loss.aml',PVAL=5,TOP=25,VALUE='pValueLog',COL='encode_tfbs',NAME="CIMPvsAML_HYPOMETHYLATED",
          SAVE='/data/claudia_gebhard/CIMP/analysis/methylation/LOLA_CIMPvsAMLlow_ENCODE_PVAL.pdf')

# T-ALL, gain
plot_lola(locResults,SET='gain.tall',PVAL=5,TOP=25,VALUE='oddsRatio',COL='codex',NAME="CIMPvsT-ALL_HYPERMETHYLATED",
          SAVE="/data/claudia_gebhard/CIMP/analysis/methylation/LOLA_CIMPvsTALLhigh_CODEX_OR.pdf")
plot_lola(locResults,SET='gain.tall',PVAL=5,TOP=25,COL='encode_tfbs',NAME="CIMPvsT-ALL_HYPERMETHYLATED",
          SAVE="/data/claudia_gebhard/CIMP/analysis/methylation/LOLA_CIMPvsTALLhigh_ENCODE_OR.pdf")
plot_lola(locResults,SET='gain.tall',PVAL=5,TOP=25,VALUE='pValueLog',COL='codex',NAME="CIMPvsT-ALL_HYPERMETHYLATED",
          SAVE="/data/claudia_gebhard/CIMP/analysis/methylation/LOLA_CIMPvsTALLhigh_CODEX_PVAL.pdf")
plot_lola(locResults,SET='gain.tall',PVAL=5,TOP=25,VALUE='pValueLog',COL='encode_tfbs',NAME="CIMPvsT-ALL_HYPERMETHYLATED",
          SAVE="/data/claudia_gebhard/CIMP/analysis/methylation/LOLA_CIMPvsTALLhigh_ENCODE_PVAL.pdf")

plot_lola(locResults,SET='gain.tall',PVAL=5,TOP=25,VALUE='pValueLog',COL=c('codex','encode_tfbs'),NAME="CIMPvsT-ALL_HYPERMETHYLATED") +
  facet_wrap(~collection,scales='free')

# T-ALL,loss
plot_lola(locResults,SET='loss.tall',PVAL=5,TOP=25,VALUE='oddsRatio',COL='codex',NAME="CIMPvsT-ALL_HYPOMETHYLATED",
          SAVE="/data/claudia_gebhard/CIMP/analysis/methylation/LOLA_CIMPvsTALLlow_CODEX_OR.pdf")
plot_lola(locResults,SET='loss.tall',PVAL=5,TOP=25,VALUE='oddsRatio',COL='encode_tfbs',NAME="CIMPvsT-ALL_HYPOMETHYLATED",
          SAVE="/data/claudia_gebhard/CIMP/analysis/methylation/LOLA_CIMPvsTALLlow_ENCODE_OR.pdf")
plot_lola(locResults,SET='loss.tall',PVAL=5,TOP=25,VALUE='pValueLog',COL='codex',NAME="CIMPvsT-ALL_HYPOMETHYLATED",
          SAVE="/data/claudia_gebhard/CIMP/analysis/methylation/LOLA_CIMPvsTALLlow_CODEX_PVAL.pdf")
plot_lola(locResults,SET='loss.tall',PVAL=5,TOP=25,VALUE='pValueLog',COL='encode_tfbs',NAME="CIMPvsT-ALL_HYPOMETHYLATED",
          SAVE="/data/claudia_gebhard/CIMP/analysis/methylation/LOLA_CIMPvsTALLlow_ENCODE_PVAL.pdf")

lola.save <- locResults[collection %in% c("codex","encode_tfbs"),.(userSet,antibody,collection,pValueLog,oddsRatio,rnkPV,description,cellType,tissue,treatment,
                           qValue,size,Change=ifelse(userSet %% 2 == 0,"Hypomethylated","Hypermethylated"))]

#fwrite(lola.save[userSet %in% c(1,2)],"/data/claudia_gebhard/CIMP/analysis/methylation/LOLA_CIMPvsAML.txt",sep='\t')
#fwrite(lola.save[userSet %in% c(3,4)],"/data/claudia_gebhard/CIMP/analysis/methylation/LOLA_CIMPvsTALL.txt",sep='\t')

# remap <- fread("/data/remap/remap2022_all_macs2_hg38_v1_0.bed.gz")

# Source dot plot: https://stackoverflow.com/questions/48141953/sort-or-order-geom-col-bar-plot-r

#-------------------------------------------------------------------------------
# Measure diff methylation comparing regions with and without motifs
#-------------------------------------------------------------------------------

library(motifmatchr)
library(universalmotif)
library(TFBSTools)
#library(JASPAR2020)

meth.tmm <- dba.count(diffobject,peaks=NULL,score=DBA_SCORE_RPKM_MINUS)
#meth.tmm <- dba.normalize(meth.tmm,normalize=DBA_NORM_TMM)
meth.tmm <- dba.peakset(meth.tmm,bRetrieve=T,DataType=DBA_DATA_FRAME) # [rowSums(raw.diff$called) >= 2,]

# Load motifs
#PFMatrixList <- getMatrixSet(JASPAR2020, list(species=9606)) # 633
load("/data/roger/resources/jaspar_human_annotated.RData")

tpm.rna <- fread("/data/claudia_gebhard/CIMP/RNA/new/salmon/gencode/summary_salmon_tpm_CIMP+ALL+AML.txt")
max.tpm <- apply(tpm.rna[,-c(1,2)],1,max)
rna.expressed <- unique(tpm.rna$Symbol[max.tpm > 2])

pwm_jaspar_dt <- pwm_jaspar %>% to_df() %>% .[,(c('name','altname','class','family'))] %>%
  mutate(family=gsub(" factors","",family)) %>% rename(ID=altname) %>%data.table()
pwm_jaspar_exp <- pwm_jaspar[name(pwm_jaspar) %in% rna.expressed]

motif_ix_met <- matchMotifs(pwm_jaspar_exp , makeGRangesFromDataFrame(
  meth.tmm[,1:3],seqnames.field = 'CHR',start.field = 'START',end.field = 'END'), genome = BSgenome.Hsapiens.UCSC.hg19)

# Calculate differential methylation at motifs

diff.meth <- function(meth.matrix,comparisons,motif_ix,CORES=15) {
  id.cond1 <- diffobject$samples$Condition == comparisons[1]
  id.cond2 <- diffobject$samples$Condition == comparisons[2]
  motifs.met <- mclapply(1:length(colnames(motif_ix)),
    FUN=function(n) {
      m1 <- meth.matrix[which(motifMatches(motif_ix[,n])),id.cond1]
      m2 <- meth.matrix[which(motifMatches(motif_ix[,n])),id.cond2]
      test <- t.test(m1,m2)
      return(c(colnames(motif_ix)[n],test$p.value,log2(test$estimate[1]/test$estimate[2])))
    },mc.cores=CORES)
  motifs.met.dt <- setNames(data.table(do.call(rbind,motifs.met)),c("motif","p.value","log2FC"))
  for(col in c("p.value","log2FC")){set(x=motifs.met.dt,j=col,value = as.numeric(motifs.met.dt[[col]]))}
  motifs.met.dt$FDR <- p.adjust(motifs.met.dt$p.value)
  return(motifs.met.dt[order(log2FC,decreasing=TRUE)])
  message(sprintf("Motifs with higher methylation in %s have a positive value",comparisons[1]))
}
  
diffMeth.CIMPvsAML <- diff.meth(meth.tmm[,-c(1:3)],comparisons=c("CIMP","AML"),motif_ix=motif_ix_met)  
diffMeth.CIMPvsAML <- merge(diffMeth.CIMPvsAML,pwm_lib_jaspar_dt,by.x='motif',by.y='ID',sort=F)
pdf("/data/claudia_gebhard/CIMP/analysis/methylation/TFBS_Methylation_CIMPvsAML_RPKM.pdf",width=5.5,height=6)
ggvolcano(diffMeth.CIMPvsAML,c.sig = 'p.value',c.fc='log2FC',c.gene='name', lfcthres = 0.2,labels=T,
          highlight = c("SPI1","KLF4","CEBPA","CEBPB","CEBPD","LEF1")) + theme_Publication()
dev.off()

diffMeth.CIMPvsTALL <- diff.meth(meth.tmm[,-c(1:3)],comparisons=c("CIMP","T-ALL"),motif_ix=motif_ix)  
diffMeth.CIMPvsTALL <- merge(diffMeth.CIMPvsTALL,pwm_lib_jaspar_dt,by.x='motif',by.y='ID',sort=F)
pdf("/data/claudia_gebhard/CIMP/analysis/methylation/TFBS_Methylation_CIMPvsTALL_RPKM.pdf",width=5.5,height=6)
ggvolcano(diffMeth.CIMPvsTALL,c.sig = 'p.value',c.fc='log2FC',lfcthres = 0.08,even = T,c.gene='name',
         highlight = c("SPI1","KLF4","CEBPA","CEBPB","CEBPD","LEF1")) + theme_Publication()
dev.off()
