# Supplementary material for: Epigenetic alterations affecting hematopoietic regulatory networks as drivers of mixed myeloid/lymphoid leukemia
Source: Nat Commun. 2024 Jul 7;15:5693. doi: 10.1038/s41467-024-49811-y (PMC11228033; doi:10.1038/s41467-024-49811-y)
Supplement: Supplementary file 5 — Supplementary Code 1 [file 41467_2024_49811_MOESM5_ESM.zip › cimp_project_functions.R]

options(bitmapType = "cairo")
source("~/scripts/genomics_functions.R")
library(pheatmap)
library(ComplexHeatmap)
library(circlize)
library(data.table)
library(ggplot2)
library(NMF)
require(cowplot)

#===============================================================================
# Preparation of metadata
#===============================================================================

mutdata.aml <- fread("/data/bas/1_enhancer_analysis/metadata/mut_data_20221202.tsv",check.names = F)
relevant <- c("NPM1","FLT3_ITD","DNMT3A","inv(16)","t(8;21)","t(15;17)","IDH1","IDH2","TET2",
              "CEBPA_DM","CEBPA_SIL","t(3q)","t(15;17)","t(11q23)")
panel <- data.frame(mutdata.aml[,colnames(mutdata.aml) %in% c("label",relevant),with=F],row.names="label",check.names=F)

for (n in 1:nrow(panel)) {
  
  genes <- colnames(panel)[which(panel[n,]==1)]
  if("t(8;21)" %in% genes) { genes <- "t(8;21)"}
  else if("inv(16)" %in% genes) { genes <- "inv(16)"}
  else if("t(15;17)" %in% genes) { genes <- "t(15;17)"}
  else if("t(11q23)" %in% genes) { genes <- "t(11q23)"}
  else if("t3q" %in% genes) { genes <- "t(3q)"}
  else if("t11q23" %in% genes) { genes <- "t(11q23)"}
  else if ("CEBPA_SIL" %in% genes) {genes <- "CIMP" }
  else if ("CEBPA_DM" %in% genes) {genes <- "CEBPA_DM" }
  else if ("CEBPA_SM" %in% genes) {genes <- "CEBPA_SM" }
  else if ("NPM1" %in% genes && "FLT3_ITD" %in% genes ) {  genes <- c("NPM1","FLT3_ITD")  }
  else if ('FLT3_ITD' %in% genes) { genes <- "AML"}
  else if ("NPM1" %in% genes) {  genes <- 'NPM1' }
  else if ("IDH1" %in% genes || "IDH2" %in% genes) {genes <- "IDH1/2"}
  else if ("DNMT3A" %in% genes) {  genes <- 'DNMT3A' }
  else if (length(genes)==0) {genes <- "AML"}
  panel$group[n] <- paste0(genes,collapse=";")
}

# fwrite(panel,"/data/claudia_gebhard/CIMP/metadata/mutation_panel_aml.txt",row.names = T,sep='\t')

mutdata.all <- fread("/data/aniko/RNA/variant_calling/filtered/filtered_roger/top_variants_CIMP.txt",check.names = F)

for (n in 1:nrow(mutdata.all)) {
  
  genes <- colnames(mutdata.all)[which(mutdata.all[n,]>0 & mutdata.all[n,] < 100)]
  if("NOTCH1" %in% genes) { genes <- "NOTCH1"}
  else if("MED12" %in% genes) { genes <- "MED12"}
  else if("PHF6" %in% genes) { genes <- "PHF6"}
  else if("FBXW7" %in% genes) { genes <- "FBXW7"}
  else {genes <- "ALL"}
  mutdata.all$group[n] <- paste0(genes,collapse=";")
  
}

# fwrite(mutdata.all,"/data/claudia_gebhard/CIMP/metadata/mutation_panel_all.txt",row.names = T,sep='\t')


# Color palette for this project
palette.cimp <- data.frame(groups=c("CIMP","AML","CEBPA_DM","T-ALL","Possible_CIMP","MPAL","CD34",
                                    "inv(16)","t(15;17)","t(11q23)","t(8;21)","t(9;22)",
                                    "CIMP-UKR","CIMP-EMC","ETP-ALL","T-cells","B-cells","Monocytes","Granulocytes"),
                           colors=c("#0073C2FF","#EFC000FF","#8F7700FF","#A73030FF","#7AA6DCFF","#868686FF","#3B3B3BFF",
                                    "#836550ff","#FF7F0EFF", "#2CA02CFF", "#9467BDFF","#296651ff",
                                    "#0077b6FF","#023e8aFF","#ffaaaa", "#ef8a47","#721b3e","#97c684","#1a472a"))
palette.cimp <- setNames(palette.cimp$colors,palette.cimp$groups)

scales::show_col(palette.cimp)

theme_clusters <- theme(panel.background = element_blank(),panel.border=element_rect(fill=NA,colour = "black",linewidth=1),
                            panel.grid.major = element_blank(),aspect.ratio=1,
                            panel.grid.minor = element_blank(),strip.background=element_blank(),
                            axis.text.x=element_text(colour="black",size=10, face="bold"),
                            axis.text.y=element_text(colour="black", face="bold",size=10),
                            axis.ticks=element_line(colour="black"),plot.margin=unit(c(1,1,1,1),"line"),
                            axis.title.x = element_text(color="black", size=12, face="bold"),
                            axis.title.y = element_text(color="black", size=12, face="bold"))

theme_others <- theme(panel.background = element_blank(),panel.border=element_rect(fill=NA,colour = "black",linewidth = 1),
                        panel.grid.major = element_blank(),
                        panel.grid.minor = element_blank(),strip.background=element_blank(),
                        axis.text.x=element_text(colour="black"),axis.text.y=element_text(colour="black"),
                        axis.ticks=element_line(colour="black"),plot.margin=unit(c(1,1,1,1),"line"),
                        axis.title.x = element_text(color="black", size=14, face="bold"),
                        axis.title.y = element_text(color="black", size=14, face="bold"),
                        plot.background=element_rect(fill="transparent",colour=NA),
                        legend.key = element_rect(fill = "transparent", colour = "transparent"))

theme_cowplot2 <- theme_cowplot() + theme(axis.title.x = element_text(color="black", size=14, face="bold"),
                                          axis.title.y = element_text(color="black", size=14, face="bold"),
                                          axis.text.x=element_text(colour="black",face="bold"),
                                          axis.text.y=element_text(colour="black",face="bold"),
                                          strip.text.x = element_text(size = 12, colour = "black",face="bold"),
                                          axis.line = element_line(colour = 'black', linewidth = 1),
                                          axis.ticks = element_line(colour = "black", linewidth = 1))
                                          
replace_facet_color <- function(g,fills) {
  g <- ggplot_gtable(ggplot_build(g))
  stripr <- which(grepl('strip-t', g$layout$name))
  k <- 1
  for (i in stripr) {
    j <- which(grepl('rect', g$grobs[[i]]$grobs[[1]]$childrenOrder))
    g$grobs[[i]]$grobs[[1]]$children[[j]]$gp$fill <- fills[k]
    k <- k+1
  }
  return(g)
}

#scale.changes <- c("Gain"="#032a0e","Gain2"="#396e46","No change"="darkgrey","Loss"="#C44221","Loss2"="#EC702E") # Cassatt2, Beyonce8
#scale.changes <- c("Gain"="#204d","Gain2"="#396e46","No change"="darkgrey","Loss"="#aa3900","Loss2"="#ec9041") # Cassatt2, Gaguin,Hokusai
scale.changes <- c("Gain2"="#004645","Gain"="#009192","No change"="darkgrey","Loss2"="#523803","Loss"="#b5833b") # Isfahan1
# Also consider beyonce 33 and 6, Nattser (met), Ingres (met)
scales::show_col(scale.changes) # Gain green, loss brown

colors.starbust <- c('NS'='grey','UPMCIP.UPRNA'=scale.changes[["Gain"]],'UPMCIP.DWNRNA'=scale.changes[["Gain2"]],
                     'DWNMCIP.DWNRNA'=scale.changes[["Loss"]],'DWNMCIP.UPRNA'=scale.changes[["Loss2"]])

#===============================================================================
# Functions for clustering
#===============================================================================

save_umap <- function(x,metadata,column,ntop=5000,umap.neighbors=NULL) {
  
  set.seed(5)
  
  # Prepare metadata
  meta <- metadata[colnames(x),] # One group per sample
  
  rv = rowVars(assay(x))
  if (is.null(umap.neighbors)) {
    umap.neighbors <- ifelse(ncol(x) < umap.defaults$n_neighbors,ncol(x),umap.defaults$n_neighbors)
  }
  select = order(rv, decreasing=TRUE)[seq_len(min(ntop, length(rv)))]
  UMAP = umap(t(assay(x)[select,]),n_neighbors=umap.neighbors)
  UMAP.df = data.frame(UMAP$layout)
  UMAP.df$disease <- meta[[column]]

  return(UMAP.df)
  
}

create_clustering <- function(vsd,metadata,column,output,text=F,NTOP=5000,PERPLEXITY=10,
                              umap.neighbors=NULL,DOT.SIZE=2.5,ALPHA=1,SIZE=c(6,6),TEXT.SIZE=1.4) {
  
  if (!any(colnames(vsd) %in% rownames(metadata))) {
    stop(sprintf("Names %s not found in metadata",paste0(colnames(vsd)[!colnames(vsd) %in% rownames(metadata)],
                                                         collapse=",")))
  }
  
  meta <- metadata[colnames(vsd),] # One group per sample
  pal <- na.omit(palette.cimp[as.character(unique(meta[[column]]))])
  
  if(text == T) {
    add_text <- geom_text_repel(size=TEXT.SIZE,max.overlaps=20,force_pull=1.5,force=0.7,
                                min.segment.length=0.7,segment.size=0.3) #,vjust=1,hjust=1)
  } else {
    add_text <- geom_text(size=0)
  }
  common_geoms <- list(scale_colour_manual(values=pal,name="Group"), theme_clusters)

  ### TSNE ###
  set.seed(5)
  p.tsne <- tryCatch(deseq.tsne(vsd,fac=meta[[column]],text=F,ntop = NTOP,perplexity=PERPLEXITY,dot.size=DOT.SIZE,alpha=ALPHA) +
                       common_geoms,error = function(e) NULL)
  if (!is.null(p.tsne)) { ggsave(p.tsne + add_text,file=sprintf("%s_tSNE_%s.pdf",output,NTOP),width=SIZE[1],height=SIZE[2]) }
  
  ### PCA ###
  message("Plot PCA")
  gg.pca <- deseq.PCA(vsd,fac=meta[[column]],ntop=NTOP,filter="var",dot.size=DOT.SIZE,alpha=ALPHA) + common_geoms
    
  ggsave(gg.pca + add_text,file=sprintf('%s_PCA_%s.pdf',output,NTOP),width=SIZE[1],height=SIZE[2])
  
  ### UMAP ###
  message("Plot UMAP")
  set.seed(5)
  p.umap <- deseq.umap(vsd,fac=meta[[column]],ntop=NTOP,text=F,label_size=2,dot.size=DOT.SIZE,alpha=ALPHA,NEIGHBORS=umap.neighbors) + 
    common_geoms
  ggsave(p.umap + add_text,file=sprintf("%s_UMAP_%s.pdf",output,NTOP),width=SIZE[1],height=SIZE[2]) #  + geom_text(size=2,vjust=1,hjust=1)
  
  ## MDS ##
  MDS <- deseq.MDS(vsd,fac=meta[[column]],ntop=NTOP,text=F,dot.size=DOT.SIZE,alpha=ALPHA) + common_geoms
  ggsave(MDS + add_text,file=sprintf("%s_MDS_%s.pdf",output,NTOP),width=SIZE[1],height=SIZE[2])
  
  ## PHATE
  phate <- deseq.phate(vsd,fac=meta[[column]],ntop=NTOP,text=F,dot.size=DOT.SIZE) + scale_colour_manual(values=pal,name="Group") +
    common_geoms
  ggsave(phate + add_text,file=sprintf("%s_PHATE_%s.pdf",output,NTOP),width=SIZE[1],height=SIZE[2])
  
  ## SAVE PCA ##
  gene.pca <- extract_pc(vsd)[,c(1,2)]
  #gene.pca <- merge(as.data.table(gene.pca,keep.rownames = 'Id'),dt2[,c('Id','Symbol')],by="Id")
  gene.pca <- as.data.table(gene.pca,keep.rownames = 'ID')[order(abs(PC2),decreasing = T)]
  fwrite(gene.pca,sprintf('%s_PCA_Loadings_%s.txt',output,NTOP),sep='\t')
  
}

#######################################
## CORRELATION AND DISTANCE HEATMAPS ##
#######################################

# https://rockefelleruniversity.github.io/RU_VisualizingGenomicsData/viz_course/Presentations/singlepage/Viz_part_3.html
# http://girke.bioinformatics.ucr.edu/GEN242/pages/mydoc/Rclustering.html
# http://www.opiniomics.org/you-probably-dont-understand-heatmaps/

# https://bmcbioinformatics.biomedcentral.com/articles/10.1186/1471-2105-15-S2-S2
# If the user would like to employ a hierarchical method, 
# Average-Linkage should be preferred over Complete-Linkage

# https://www.bioconductor.org/help/course-materials/2015/CSAMA2015/lab/rnaseqCSAMA.html
# In order to plot the sample distance matrix with the rows/columns arranged by those distances in the matrix,
# we manually provide the sampleDists to the clustering_distance argument of the pheatmap function. Otherwise the
# pheatmap function would assume that the matrix contains the data values themselves, and would calculate distances between the rows/columns of the distance matrix, which is not desired.

create_heatmaps <- function(vsd,intgroup="Disease",mutations=NULL,metadata=NULL,panel=NULL,
                            output,split=3,NTOP=2000,NMF=NULL,NMF.test=F,size=c(9,11),tableOnly=F) {
  
  # Prepare metadata
  if(is.null(metadata)) {
    ANNOT=data.frame(colData(vsd)[,intgroup,drop=F])
    colnames(ANNOT)[1] <- "Group"
  } else {
    ANNOT <- panel[colnames(vsd),]
    rownames(ANNOT) <- colnames(vsd)
    ANNOT[is.na(ANNOT)] <- "N/A"
    ANNOT[ANNOT == 1] <- "pos"
    ANNOT[ANNOT == 0.5] <- "neg"
    ANNOT[ANNOT == 0] <- "neg"
    ANNOT$Group <- metadata[colnames(vsd),intgroup]
  }
  
  if(length(unique(ANNOT$Group)) == 1) {ANNOT$Group <- NULL}
  
  cols_annot <- setNames(c(brewer.pal(n=8,name="YlOrRd")[c(2,7)],"lightgrey"),c("neg","pos","N/A"))
  cols.per.category <- setNames(lapply(colnames(ANNOT),function(x) x = cols_annot),
                                colnames(ANNOT))
  cols.per.category$Group <- palette.cimp[as.character(unique(ANNOT$Group))]

  var.genes <- genefilter::rowVars(assay(vsd))
  top.genes <- assay(vsd)[order(var.genes,decreasing=T),][1:NTOP,]
  cor.VSD.top <- cor(top.genes,method='pearson')
  sampleDists <- as.dist(1-cor.VSD.top)
  COL <- colorRampPalette(c("blue", "white", "red"))(n = 300) # rev(brewer.pal(11,"RdBu"))
  # Values between 0 and 1 are linearly interpolated to get corresponding colors
  col_fun = colorRamp2(c(0, 0.5, 1), c("blue", "white", "red"))
  
  if (!is.null(panel)) {
    ha = HeatmapAnnotation(df = ANNOT, col = cols.per.category,show_annotation_name=T,
                           border=T,annotation_name_gp = gpar(fontsize=10),
                           annotation_legend_param = setNames(list(list(title = "Mutations")),colnames(panel)[1]),
                           show_legend = colnames(ANNOT) %in% c(colnames(panel)[1],"Group"))
  } else {
    ha = HeatmapAnnotation(df = ANNOT, col = cols.per.category,show_annotation_name=T,
                           border=T,annotation_name_gp = gpar(fontsize=10))
  }

  if (tableOnly == T) {
    
    return(list(correlation=cor.VSD.top,euclidean=t(scale(t(top.genes)))))
    
  }
  # Using correlation as distance
  message("Plot correlation heatmap")
  pdf(sprintf('%s_Correlation_Average_%s.pdf',output,NTOP),width=size[1],height=size[2]) # column_dend_reorder=F to make it like pheatmap
  draw(Heatmap(cor.VSD.top, border = T,column_names_gp = gpar(fontsize = 10),clustering_distance_columns=sampleDists,
               clustering_distance_rows=sampleDists, clustering_method_rows = 'average',clustering_method_columns = 'average',
               top_annotation = ha,column_title=sprintf("Leukemias (n=%s)",ncol(top.genes)),col=col_fun,
               show_row_names=F,show_column_names =ifelse(ncol(top.genes) > 85,F,T),  
               column_dend_reorder = F,row_dend_reorder=F,column_split=split,
               na_col="white",heatmap_legend_param = list(title="PCC", at = c(0, 0.25, 0.5, 0.75, 1),
                                                          legend_width=unit(3,"cm"))),merge_legend=T)
  dev.off()
  
  message("Plot Euclidean distance heatmap")

  pdf(sprintf('%s_Topgenes_Euclidean_%s.pdf',output,NTOP),width=size[1],height=size[2])
  # We need the draw function to explicitly create the heatmap
  draw(Heatmap(t(scale(t(top.genes))), border = T,column_names_gp = gpar(fontsize = 10),clustering_distance_columns="euclidean",
               clustering_distance_rows="euclidean",clustering_method_columns='average',clustering_method_rows='average', 
               top_annotation = ha,column_title=sprintf("Leukemias (n=%s)",ncol(top.genes)),
               show_row_names=F,show_column_names = ifelse(ncol(top.genes) > 80,F,T),column_split=split,
               na_col="white",heatmap_legend_param = list(
                 title="Z-score",direction="horizontal", legend_width=unit(3,"cm"))),merge_legend=T)
  dev.off()
  # scale calculates the Z-score by column, but we may prefer to do it by row (i.e. compared to other patients)
  # By column: apply(top.genes,2,function(x){(x-mean(x,na.rm=T))/sd(x)}) = scale(top.genes)
  # By row: t(apply(top.genes,1,function(x){(x-mean(x,na.rm=T))/sd(x)})) = t(scale(t(top.genes))
  
  if(NMF.test == T) {

  # Data is in form of matrix A with n rows corresponding to genes and m columns to samples, and that it is the product of two 
  # nonnegative matrices W and H. The k columns of W are basis vectors (rank) 
    estim.r <- nmf(top.genes, 3:6, nrun=10, seed=1,.opt='v2P10')
    V.random <- randomize(top.genes)
    estim.r.random <- nmf(V.random , 3:6, nrun=10, seed=1,.opt='v2P10')
    pdf(sprintf('%s_NMFEstimation_%s.pdf',output,NTOP),width=9,height=9)
    print(plot(estim.r,estim.r.random))
    dev.off()
  }
  
  if(!is.null(NMF)) {
  
  # Calculate final groups
  # The clear block structure indicates strong stability of the clusters.
  res.nmf <- nmf(x=top.genes,rank=NMF,nrun=100,method='brunet',.opt='vP20') # We can increase to 100
  pdf(sprintf('%s_NMF_%s.pdf',output,NTOP),width=9,height=10,onefile = F)
  consensusmap(res.nmf,annCol=ANNOT,annColors=cols.per.category,annLegend=F)
  dev.off()
  }
  
}

#===============================================================================
# Transcription factor collection
#===============================================================================

create_tf_collection <- function() {
  # TFCat TFCat is a curated catalog of mouse and human transcription factors (TF) 
  # based on a reliable core collection of annotations obtained by expert review of the scientific literature.
  
  tfcat <- fread("/data/claudia_gebhard/CIMP/TF_DBs/TFCat_curatedTF.txt")
  tfcat <- na.omit(tfcat) # Not necessary, TFCat was created in 2009 and TFCheckpoint includes it
  
  ## DBD: DBD is a database of predicted transcription factors in completely sequenced genomes. http://www.transcriptionfactor.org
  
  dbd <- fread("zcat TF_DBs/DBD_predictedTF.gz",skip=1) # Not necessary, TFCheckpoint was created in 2013 and it includes DBD
  
  ## GO: GO:0005667[Transcription factor complex], GO:0003700[TF activity, sequence specific DNA binding]
  
  mart <-  useMart("ensembl",dataset="hsapiens_gene_ensembl")
  go.TFcomplex <- getBM(attributes=c('hgnc_symbol','go_id'), filters = 'go_parent_term', values = 'GO:0005667', mart = mart)
  go.TFcomplex$go_id <- "GO_TF_COMPLEX" ; go.TFcomplex <- unique(go.TFcomplex); 
  colnames(go.TFcomplex) <- c('Symbol',"Source")
  
  go.TFactivity <- getBM(attributes=c('hgnc_symbol','go_id'), filters = 'go_parent_term', values = 'GO:0003700', mart = mart)
  go.TFactivity$go_id <- "GO_TF_ACTIVITY"; go.TFactivity <- unique(go.TFactivity); 
  colnames(go.TFactivity) <- c('Symbol',"Source")
  
  ## FANTOM5 -- fantom.gsc.riken.jp/5/sstar/Browse_Transcription_Factors_hg19
  
  fantom <- fread("/data/claudia_gebhard/CIMP/TF_DBs/FANTOM_TF.csv") # Updated regularly, use!
  fantom <- fantom[,Source:= "FANTOM"][,c("Symbol","Source")]
  
  ## TFCheckpoint -- compiles AnimalTFDB, DBD, GO, JASPAR, TFCat ... [http://www.tfcheckpoint.org/index.php/data-sources]
  
  tfcheck <- fread("/data/claudia_gebhard/CIMP/TF_DBs/TFCheckpoint_compilation.txt")
  tfhuman <- tfcheck[entrez_human != 0,.(Symbol=gene_symbol)]
  tfhuman$Source <- "TFCHECKPOINT"
  
  ## ChEA 
  
  chea.tf <- fread("cut -f1 /data/claudia_gebhard/CIMP/TF_DBs/ChEA_2016",header=F)
  chea.tf <- chea.tf[grep('Human',V1)]
  chea <- as.data.table(do.call(rbind,strsplit(chea.tf$V1,'_'))[,c(1)])
  colnames(chea) <- c('Symbol') # Before we kept cells as well
  chea$Source <- "CHEA"
  
  ## ChEA3
  
  chea3.all <- fread("cut -f1 /data/claudia_gebhard/CIMP/TF_DBs/all_tissues.TFs.gmt")
  chea3.hema <- fread("cut -f1 /data/claudia_gebhard/CIMP/TF_DBs/hematopoietic.TFs.gmt")
  chea3 <- unique(rbind(chea3.all,chea3.hema))
  chea3$Source <- "CHEA3"
  
  ## ENCODE
  
  encode1 <- fread("cut -f1 /data/claudia_gebhard/CIMP/TF_DBs/ENCODE_TF_ChIP-seq_2015",header=F)
  encode1 <- encode1[grep('hg19',V1)]
  encode1 <- as.data.table(do.call(rbind,strsplit(encode1$V1,'_'))[,c(1)])
  colnames(encode1) <- c('Symbol')
  encode1$Source <- "ENCODE1"
  
  ## ENCODE from Harmonizome [http://amp.pharm.mssm.edu/Harmonizome/dataset/ENCODE+Transcription+Factor+Targets]
  
  encode2 <- fread("zcat /data/claudia_gebhard/CIMP/TF_DBs/ENCODE_Harmonizome.txt.gz | cut -f1")
  encode2$Source <- "ENCODE2"
  
  ## Merge information from multiple databases
  
  tf.megalist <- unique(rbindlist(list(go.TFactivity,go.TFactivity,fantom,tfhuman,chea,encode1,encode2)))
  tf.megalist <- tf.megalist[,.(Source=list(Source),Number=.N),by=Symbol]
 
  return(tf.megalist) 
}

#fwrite("/data/claudia_gebhard/")

#tf.michael <- fread("/data/claudia_gebhard/CIMP/data_michael/TFcatalog.txt")

# https://genomebiology.biomedcentral.com/articles/10.1186/s13059-018-1597-8 - READ

normalize_matrices <- function(gr.reference,bigwigs,ExtendSize,CORES=20) {
  for (file in bigwigs) { if (!file.exists(file)) { stop(sprintf("File %s does not exist!",file)) } }
  #/ Create the normalizedMatrix that EnrichedHeatmap accepts as input.
  #/ We use the targets center (width=1) and let the function extend by our preferred window size
  gr.extended  <- resize(gr.reference, fix = "center", width = ExtendSize*2) 
  BigWig <- lapply(bigwigs,function(bigwig) rtracklayer::import(bigwig, 
                                                                format = "BigWig", selection = BigWigSelection(gr.extended)))
  normMatrices <- mclapply(BigWig,function(x) {
    normalizeToMatrix(signal = x, target = resize(gr.extended, fix = "center", width = 1), 
                      background = 0, keep = c(0, 0.99),target_ratio = 0,  mean_mode = "w0",       
                      value_column = "score", extend = ExtendSize,smooth=TRUE)
  },mc.cores=CORES)
  
  return(normMatrices)
}

# Make boxplots without outliers
# https://stackoverflow.com/questions/25124895/no-outliers-in-ggplot-boxplot-with-facet-wrap
calc_boxplot_stat <- function(x) {
  coef <- 1.5
  n <- sum(!is.na(x))
  # calculate quantiles
  stats <- quantile(x, probs = c(0.0, 0.25, 0.5, 0.75, 1.0))
  names(stats) <- c("ymin", "lower", "middle", "upper", "ymax")
  iqr <- diff(stats[c(2, 4)])
  # set whiskers
  outliers <- x < (stats[2] - coef * iqr) | x > (stats[4] + coef * iqr)
  if (any(outliers)) {
    stats[c(1, 5)] <- range(c(stats[2:4], x[!outliers]), na.rm = TRUE)
  }
  return(stats)
}

calc_stat <- function(x) {
  coef <- 1.5
  n <- sum(!is.na(x))
  # calculate quantiles
  stats <- quantile(x, probs = c(0.1, 0.25, 0.5, 0.75, 0.9))
  names(stats) <- c("ymin", "lower", "middle", "upper", "ymax")
  return(stats)
}

starbust.plot <- function(merged,FDR_METH,FDR_RNA,mcipsig=-log10(0.005),rnasig=-log10(0.005),
                          ntop=15,highlight=NULL,SYMBOL='symbol',YLIMS=NULL,XLIMS=NULL,addCor=F) {
  require("ggrepel")
  merged$CLASS <- paste(ifelse(merged[[FDR_METH]] > mcipsig,"UPMCIP",
                            ifelse(merged[[FDR_METH]] < -mcipsig,"DWNMCIP","NSMCIP")),
                     ifelse(merged[[FDR_RNA]] > rnasig,"UPRNA",
                            ifelse(merged[[FDR_RNA]] < -rnasig,"DWNRNA","NSRNA")),sep=".")
  merged$CLASS[grep("NS",merged$CLASS)] <- "NS"
  
  colors <- c('NS'='grey','UPMCIP.UPRNA'='#EFC000FF','UPMCIP.DWNRNA'='#8F7700FF',
              'DWNMCIP.DWNRNA'="#023e8aFF",'DWNMCIP.UPRNA'="#0077b6FF")
  
  data.even <- rbind(head(merged[order(get(FDR_METH),decreasing = T)][get(FDR_METH) > 0 & CLASS != 'NS'],ntop),
                     head(merged[order(get(FDR_METH),decreasing = F)][get(FDR_METH) < 0 & CLASS != 'NS'],ntop))
  
  if (is.null(XLIMS)) {
    XLIMS <- c(plyr::round_any(min(merged[[FDR_METH]]), 5,f=floor),plyr::round_any(max(merged[[FDR_METH]]), 10,f=ceiling))
  }
  if (is.null(YLIMS)) {
    YLIMS <- c(plyr::round_any(min(merged[[FDR_RNA]]), 5,f=floor),plyr::round_any(max(merged[[FDR_RNA]]), 10,f=ceiling))  
  }
  
  cors <- cor.test(merged[[FDR_METH]],merged[[FDR_RNA]]); print (cors)
  
  starbust <- ggplot(merged,aes(x=get(FDR_METH),y=get(FDR_RNA),color=CLASS)) + geom_point(aes(size = CLASS == "NS")) + 
    scale_size_manual(values=c(1,0.5)) + scale_color_manual(values=colors) + 
    geom_vline(xintercept=c(mcipsig,-mcipsig), linetype="dashed", color = "black", size=0.2) +
    geom_hline(yintercept=c(rnasig,-rnasig), linetype="dashed", color = "black",size=0.2) +
    labs(subtitle=sprintf("MCIP threshold: %0.2f | RNA-seq threshold: %0.2f",mcipsig,rnasig),
                                title='Starbust plot', x='DNA Methylation (Log10 FDR x sign)',
                                y='Gene Expression (Log10 FDR x sign)') + 
    xlim(XLIMS) + ylim(YLIMS) + theme_Publication2() + theme(legend.position = "none") + 
    geom_text_repel(data=data.even, aes(x=get(FDR_METH),y=get(FDR_RNA),label=get(SYMBOL)),color="black",size=3,max.overlaps=50) +
    geom_point(data=data.even,aes(x=get(FDR_METH),y=get(FDR_RNA)), shape=21,size=3,color="black")
  
  if (!is.null(highlight)) {
    
    starbust <- starbust + geom_text_repel(data=merged[symbol %in% REL.GENES & CLASS != "NS"], 
                                           aes(x=get(FDR_METH),y=get(FDR_RNA),label=symbol),color="black",size=3) +
      geom_point(data=merged[symbol %in% REL.GENES & CLASS != "NS"],aes(x=get(FDR_METH),y=get(FDR_RNA)),
                 shape=21,size=3,color="black")
    
  }
  if (addCor == T) {
    starbust <- starbust + annotate("text",x=-Inf,y=Inf,label=ifelse(cors$p.value == 0,
                                    sprintf("r = %0.2f | p-value < 2.2e-16",cors$estimate),
                                    sprintf("r = %0.2f | p-value = %0.2e",cors$estimate,cors$p.value)),
                                    color="black",vjust=1.5, hjust=-0.1,fontface=2)
  }
  return(starbust)
}

make.starbust.cimps <- function(merged,FDR_METH,FDR_RNA,colors,XLIMS,YLIMS,SYMBOL='symbol',
                                mcipsig,rnasig,addCor=F,ntop=20,LABEL='symbol',nsHex=T) {
  
  merged$CLASS <- paste(ifelse(merged[[FDR_METH]] > mcipsig,"UPMCIP",
                               ifelse(merged[[FDR_METH]] < -mcipsig,"DWNMCIP","NSMCIP")),
                        ifelse(merged[[FDR_RNA]] > rnasig,"UPRNA",
                               ifelse(merged[[FDR_RNA]] < -rnasig,"DWNRNA","NSRNA")),sep=".")
  merged$CLASS[grep("NS",merged$CLASS)] <- "NS"
  merged$ALPHA <- ifelse(merged$TF == T,1,0.25)
  
  options(scipen=999); cors <- cor.test(merged[[FDR_METH]],merged[[FDR_RNA]])
  
  data.even <- merged[TF==T & hematopoiesis == T & CLASS != "NS"]
  data.even <- data.even[,.SD[which.max(abs(get(FDR_METH)))],by=eval(SYMBOL)]
  data.even <- rbind(head(data.even[order(get(FDR_METH),decreasing = T)][get(FDR_METH) > 0 & CLASS != 'NS'],ntop),
                     head(data.even[order(get(FDR_METH),decreasing = F)][get(FDR_METH) < 0 & CLASS != 'NS'],ntop))
  no.sig <- merged[CLASS == "NS"]
  # Downsamples NS to make figure less heavy
  merged <- rbind(merged[CLASS != "NS"],no.sig[sample(1:nrow(no.sig),min(10000,nrow(no.sig)))])
  starbust <- ggplot(merged,aes(x=get(FDR_METH),y=get(FDR_RNA),color=CLASS))
  if (nsHex == T) {
    starbust <- starbust + geom_hex(data=no.sig,bins=100,aes(alpha=log(after_stat(count)+0.1)),
                                    fill='lightgrey',color=NA) + # ,color='lightgrey',linewidth=0.1
      geom_point(data=merged[CLASS != "NS"],aes(alpha=I(ALPHA)),shape=16)
  } else {
    starbust <- starbust + geom_point(aes(size = CLASS == "NS",alpha=I(ALPHA)),shape=16) # Removed + ggplot(merged,aes(x=get(FDR_METH),y=get(FDR_RNA)))
  } 
  starbust <- starbust + scale_size_manual(values=c(1.5,0.5)) + scale_color_manual(values=colors) + 
  geom_vline(xintercept=c(mcipsig,-mcipsig), linetype="dashed", color = "black", size=0.2) +
  geom_hline(yintercept=c(rnasig,-rnasig), linetype="dashed", color = "black",size=0.2) +
  labs(subtitle=sprintf("MCIP threshold: %0.2f | RNA-seq threshold: %0.2f",mcipsig,rnasig),
       title='Starbust plot', x='DNA Methylation (Log10 FDR x sign)',
       y='Gene Expression (Log10 FDR x sign)') + 
  xlim(XLIMS) + ylim(YLIMS) + theme_Publication2() + theme(legend.position = "none")+
  geom_text_repel(data=data.even,max.overlaps=50, aes(x=get(FDR_METH),y=get(FDR_RNA),label=get(LABEL)),
                  color="red",size=3,fontface='bold') +
  geom_point(data=data.even, aes(x=get(FDR_METH),y=get(FDR_RNA)), shape=21,size=3,color="red")
  if (addCor == T) {
    starbust <- starbust + annotate("text",x=-Inf,y=Inf,label=ifelse(cors$p.value == 0,
                                     sprintf("r = %0.2f | p-value < 2.2e-16",cors$estimate),
                                     sprintf("r = %0.2f | p-value = %0.2e",cors$estimate,cors$p.value)),
                                    color="black",vjust=1.5, hjust=-0.05,fontface=2,size=4.5)
  }
  return(starbust)
}

geom_boxplot_no_outliers <- function (mapping = NULL, data = NULL, stat = "boxplot", position = "dodge2", 
          ..., outlier.colour = NULL, outlier.color = NULL, outlier.fill = NULL, 
          outlier.shape = 19, outlier.size = 1.5, outlier.stroke = 0.5, 
          outlier.alpha = NULL, notch = FALSE, notchwidth = 0.5, varwidth = FALSE, 
          na.rm = FALSE, orientation = NA, show.legend = NA, inherit.aes = TRUE) 
{
  if (is.character(position)) {
    if (varwidth == TRUE) 
      position <- position_dodge2(preserve = "single")
  }
  else {
    if (identical(position$preserve, "total") & varwidth == 
        TRUE) {
      cli::cli_warn("Can't preserve total widths when {.code varwidth = TRUE}.")
      position$preserve <- "single"
    }
  }
  layer(data = data, mapping = mapping, stat = stat, geom = GeomBoxplot, 
        position = position, show.legend = show.legend, inherit.aes = inherit.aes, 
        params = list2(outlier.colour = outlier.color %||% outlier.colour, 
                       outlier.fill = outlier.fill, outlier.shape = outlier.shape, 
                       outlier.size = outlier.size, outlier.stroke = outlier.stroke, 
                       outlier.alpha = outlier.alpha, notch = notch, notchwidth = notchwidth, 
                       varwidth = varwidth, na.rm = na.rm, orientation = orientation, 
                       ...))
}
