# Supplementary material for: Epigenetic alterations affecting hematopoietic regulatory networks as drivers of mixed myeloid/lymphoid leukemia
Source: Nat Commun. 2024 Jul 7;15:5693. doi: 10.1038/s41467-024-49811-y (PMC11228033; doi:10.1038/s41467-024-49811-y)
Supplement: Supplementary file 5 — Supplementary Code 1 [file 41467_2024_49811_MOESM5_ESM.zip › CIMP_signature_analysis.R]

library(fgsea)
library(HGNChelper)
library(GSVA)
BPPARAM=BiocParallel::MulticoreParam(15)
source("~/scripts/specific/cimp/cimp_project_functions.R")
a
#===============================================================================
# DATA PREPARATION
#===============================================================================

# Annotation
GTF.v30 <- as.data.table(rtracklayer::import.gff("/genomes/homo_sapiens/hg38/transcripts/gencode.v30.annotation.gff3"))
GTF.v39 <- as.data.table(rtracklayer::import.gff("/genomes/homo_sapiens/hg38/transcripts/gencode.v39.annotation.gtf.gz"))
# GTF v30 was used in quantification, but the newer version contains the newest gene symbols
GTF.v39$gene_id <- gsub("\\.\\d+","",GTF.v39$gene_id); GTF.v30$gene_id <- gsub("\\.\\d+","",GTF.v30$gene_id)
ensembl2hugo <- rbind(GTF.v39[type == "gene",.(gene_id,symbol=gene_name)],
                      GTF.v30[type == "gene",.(gene_id,symbol=gene_name)][!gene_id %in% GTF.v39$gene_id])
ensembl2hugo$symbol <- replaceGeneSymbols(ensembl2hugo$symbol,expand=F)

# Use the latest gene identifiers from the HGNCHelper package
# It does not seem to update withdrawn correctly, since it only checks the complete_set file 
hgnc.table <- data.table(getCurrentHumanMap())

# Use AML dataset. We cannot use T-ALL because they do not belong to myeloid lineage
load(file="/data/claudia_gebhard/CIMP/RNA/analysis/dds.rdata")
rownames(dds.rna) <- gsub("\\.\\d+","",rownames(dds.rna))
dds.rna <- dds.rna[,order(colData(dds.rna)$Disease)]
dds.rna <- DESeq(dds.rna,BPPARAM=BPPARAM)

dds.rna <- dds.rna[,colData(dds.rna)$Disease != 'MPAL']
colData(dds.rna)$Disease <- droplevels(colData(dds.rna)$Disease)

vsd <- varianceStabilizingTransformation(dds.rna,blind=T)

metadata <- data.frame(
        fread('/data/claudia_gebhard/CIMP/metadata/metadata_combined.csv',sep=',',header=T),row.names="Patient_ID")

ha.sub <- HeatmapAnnotation(df = colData(dds.rna)[,"Subtype",drop=F], col = list(Subtype=palette.cimp), 
                            show_legend=T,show_annotation_name=F,which="column")
ha.type <- HeatmapAnnotation(df = colData(dds.rna)[,"Disease",drop=F], col = list(Disease=palette.cimp), 
                             show_legend=T,show_annotation_name=F,which="column")

#===============================================================================
# ETP-ALL SIGNATURES
#===============================================================================

#-------------------------------------------------------------------------------
# CREATE DN2-LEUKEMIA SIGNATURE
#-------------------------------------------------------------------------------

library(htmg430pmmmrefseqcdf)
library(htmg430pmmmrefseq.db)
library(htmg430pmmmrefseqprobe)
library(affy)

htmg430plus2.geneName = toTable(htmg430pmmmrefseqSYMBOL)
fns = list.celfiles(path="/data/claudia_gebhard/CIMP/RNA/gene_signatures/rosenberg",full.names=TRUE)

abatch = ReadAffy(filenames=fns,cdfname = "htmg430pmmmrefseq") # In newer version of Bioconductor, we can use the CDF here
RMA <- rma(abatch)
GEP_RMA = exprs(RMA)
colnames(GEP_RMA) = gsub("GSM\\d+_([A-Z_0-9]+).CEL.*","\\1",colnames(GEP_RMA))

genesRepr = unique(htmg430plus2.geneName$symbol)
GEP_RMA.dat <- matrix(NA,ncol=ncol(GEP_RMA),nrow=length(genesRepr))
for (i in 1:length(genesRepr)) {
        
        GEP_RMA.dat[i,] = colMeans(GEP_RMA[htmg430plus2.geneName[htmg430plus2.geneName$symbol%in%genesRepr[i],]$probe_id,,drop=F])
        
}

rownames(GEP_RMA.dat) = genesRepr; colnames(GEP_RMA.dat) <- colnames(GEP_RMA)

coldata <- fread("/data/claudia_gebhard/CIMP/RNA/gene_signatures/rosenberg/DN2_metadata.txt")
design <- model.matrix(~0+coldata$group)
colnames(design) <- gsub("coldata\\$group","",colnames(design))
rownames(design) <- coldata$id

fit <- lmFit(GEP_RMA.dat, design)
cont.matrix <- makeContrasts(contrasts="DN2_derived_leukemia-DN2_WT", levels=fit$design)
fit2 <- contrasts.fit(fit, cont.matrix)
fit2 <- eBayes(fit2)
res.ma <- as.data.table(topTable(fit2, adjust="BH",number=Inf),keep.rownames = 'ID')

riemke <- res.ma[adj.P.Val < 0.05 & abs(logFC) > 1]
riemke <- riemke[,Direction := ifelse(logFC > 0,"UP","DOWN")]

riemke$ID <- toupper(riemke$ID)

#-------------------------------------------------------------------------------
# CREATE CUSTOM C2 DATASET
#-------------------------------------------------------------------------------

# Coustan-Smith: a) DE genes expressed in ETP used for clustering of T-ALL (derived from Rothenberg et al)
coustan.etp <- fread("/data/claudia_gebhard/CIMP/RNA/gene_signatures/etp/Coustan_SignatureTcells.txt")
# b) Top 150 probe sets DE in 9 ETP-ALL vs T-ALL
coustan.etpall <- data.table(openxlsx::read.xlsx("/data/claudia_gebhard/CIMP/RNA/gene_signatures/etp/Coustan_ETP_ALL_DE.xlsx","Coustan_SignatureETPvsTALL"))

# Rothenberg: ETP signatures, UP and DOWN, used in the GSEA of Coustan-Smith + C2 (taken from a heatmap)
rothenberg <- fread("/data/claudia_gebhard/CIMP/RNA/gene_signatures/etp/Rothenberg_ETP.txt")

# Zhang et al, limma gene expression signature of 12 ETP versus 40 non-ETP T-ALL samples
zhang <- fread("/data/claudia_gebhard/CIMP/RNA/gene_signatures/etp/ZhangETPvsALL_DE.txt")

C2 <- msigdbr(species = "Homo sapiens", category = "C2")
C2.list <- C2 %>% split(x = .$gene_symbol, f = .$gs_name)
                            
C2.list[["mETP_Rothenberg_Up"]] <- rothenberg[Direction == "UP"]$Gene
C2.list[["mETP_Rothenberg_Down"]] <- rothenberg[Direction == "DOWN"]$Gene
C2.list[["mETP_CoustanSmith"]] <- coustan.etp$`Gene symbol`
C2.list[["ETP-ALL_CoustanSmith_Up"]] <- coustan.etpall[Direction == "UP"]$Gene
C2.list[["ETP-ALL_CoustanSmith_Down"]] <- coustan.etpall[Direction == "DOWN"]$Gene
C2.list[["ETP-ALL_Zhang_Up"]] <- zhang[Direction == "UP" & `FoldChange(G2/G1)` > 2]$Genes
C2.list[["ETP-ALL_Zhang_Down"]] <- zhang[Direction == "DOWN" & `FoldChange(G2/G1)` < -2]$Genes
C2.list[["DN2leukemia_Riemke_Down"]] <- riemke[Direction == "DOWN"]$ID
C2.list[["DN2leukemia_Riemke_Up"]] <- riemke[Direction == "UP"]$ID

## Add datasets from Mullighan himself
# NOTE: Dick_Mar2013 sets are the same as Dick sets -- Laurenti et al, Nature 2013
# Ebert signatures come from PMID: 21241896, Table S2
ncol <- max(count.fields('/data/claudia_gebhard/CIMP/RNA/gene_signatures/GSEA.geneSet.addExtraPAX5.gmt', sep = "\t"),na.rm=T)
mul.genesets = read.csv("/data/claudia_gebhard/CIMP/RNA/gene_signatures/GSEA.geneSet.addExtraPAX5.gmt",sep="\t",header=FALSE,
                        stringsAsFactors = FALSE,col.names=paste0('V', seq_len(ncol)),row.names="V1")
mul.genesets$V2 = NULL # Remove web address
# We only keep the custom datasets, the others are a bit outdated
mul.genesets <- mul.genesets[which(row.names(mul.genesets) == "Ebert_TCELL_up50"):nrow(mul.genesets),]

mul.sets = setNames(split(as.matrix(mul.genesets),seq(nrow(mul.genesets))),row.names(mul.genesets))
# They assigned gene symbols to their newer versions, resulting in /// when it was split
mul.sets = lapply(mul.sets,function(x) { gsub(" ","",unlist(strsplit(x[x != ""],"///"))) })

C2.list <- append(C2.list,mul.sets)

# Update HUGO approved names of all gene sets
C2.list <- lapply(C2.list,function(x)unique(replaceGeneSymbols(x)))

ensembl2hugo$symbol <- replaceGeneSymbols(ensembl2hugo$symbol,expand=F)

#-------------------------------------------------------------------------------
# RUN GSEA
#-------------------------------------------------------------------------------

setwd("/data/claudia_gebhard/CIMP/RNA/gene_signatures/gsea")

workbook <- createWorkbook()
gsea.tall <- do_gsea_dds(dds.rna,C2.list,comparison=c("CIMP","T-ALL"),output="C2_CIMP_vs_T-ALL",condition="Disease",
            workbook=workbook,ensembl2hugo = ensembl2hugo,BPPARAM,palette=palette.cimp[c("CIMP","T-ALL")])
gsea.aml <- do_gsea_dds(dds.rna,C2.list,comparison=c("CIMP","AML"),output="C2_CIMP_vs_AML",condition="Disease",
            workbook=workbook,ensembl2hugo = ensembl2hugo,BPPARAM,palette=palette.cimp[c("CIMP","AML")])
gsea.cd34 <- do_gsea_dds(dds.rna,C2.list,comparison=c("CIMP","CD34"),output="C2_CIMP_vs_CD34",condition="Disease",
            workbook=workbook,ensembl2hugo = ensembl2hugo,BPPARAM,palette=palette.cimp[c("CIMP","CD34")])
saveWorkbook(workbook, "SummaryResults_GSEA_C2_Mullighan.xlsx",overwrite=TRUE)

relevant.terms <- c("ETP","Silenced","AML","GMP","CMP","Lymphoid","Myeloid","HSC",
                    "MPP","LSC","HEMATOPOIETIC","TCELL","NK","MEP","CML","TALL","T-ALL")

shorten_paths <- function(GSEA,relevant.terms) {
  
  GSEA <- GSEA[grep(pattern = paste0(relevant.terms,collapse="|"),pathway,ignore.case = T)]
  GSEA$pathway <- gsub("REACTOME_","",GSEA$pathway)

  GSEA$pathway <- ifelse(nchar(GSEA$pathway) > 30,paste0(substr(x=GSEA$pathway,start=1,stop=30),"...",
                                                   substr(x=GSEA$pathway,start=nchar(GSEA$pathway)-5,
                                                          stop=nchar(GSEA$pathway))), GSEA$pathway)
  return(GSEA)
}

gsea.cd34 <- data.table(read.xlsx("SummaryResults_GSEA_C2_Mullighan.xlsx",sheet = "C2_CIMP_vs_CD34"))[!is.na(NES)]
gsea.cd34 <- shorten_paths(gsea.cd34,relevant.terms)
gsea.cd34.top5 <- rbind(head(gsea.cd34[order(NES,decreasing=T)],5),tail(gsea.cd34[order(NES,decreasing=T)],5))

write.xlsx(gsea.cd34.top5,file='/data/claudia_gebhard/CIMP/paper/source/Fig2E_CD34.xlsx')

p.cd34 <- ggplot(gsea.cd34.top5,aes(y=reorder(pathway,NES),x=NES,fill=NES>0)) + # also possible to fill=padj
  geom_bar(stat='identity') + theme_cowplot() + labs(x="NES",y="Pathway")+ 
  scale_fill_manual(values = rev(unname(palette.cimp[c("CIMP","CD34")])),labels=c("CD34","CIMP"),name="Group")

gsea.tall <- data.table(read.xlsx("SummaryResults_GSEA_C2_Mullighan.xlsx",sheet = "C2_CIMP_vs_T-ALL"))[!is.na(NES)]
gsea.tall <- shorten_paths(gsea.tall,relevant.terms)
gsea.tall.top5 <- rbind(head(gsea.tall[order(NES,decreasing=T)],5),tail(gsea.tall[order(NES,decreasing=T)],5))

write.xlsx(gsea.tall.top5,file='/data/claudia_gebhard/CIMP/paper/source/Fig2E_TALL.xlsx')

p.tall <- ggplot(gsea.tall.top5,aes(y=reorder(pathway,NES),x=NES,fill=NES>0)) + # also possible to fill=padj
  geom_bar(stat='identity') + theme_cowplot() + labs(x="NES",y="Pathway")+
  scale_fill_manual(values = rev(unname(palette.cimp[c("CIMP","T-ALL")])),labels=c("T-ALL","CIMP"),guide=F)

gsea.aml <- data.table(read.xlsx("SummaryResults_GSEA_C2_Mullighan.xlsx",sheet = "C2_CIMP_vs_AML"))[!is.na(NES)]
gsea.aml <- shorten_paths(gsea.aml,relevant.terms)
gsea.aml.top5 <- rbind(head(gsea.aml[order(NES,decreasing=T)],5),tail(gsea.aml[order(NES,decreasing=T)],5))

write.xlsx(gsea.aml.top5,file='/data/claudia_gebhard/CIMP/paper/source/Fig2E_AML.xlsx')

p.aml <- ggplot(gsea.aml.top5,aes(y=reorder(pathway,NES),x=NES,fill=NES>0)) + # also possible to fill=padj
  geom_bar(stat='identity') + theme_cowplot() + labs(x="NES",y="Pathway")+ 
  scale_fill_manual(values = rev(unname(palette.cimp[c("CIMP","AML")])),labels=c("CIMP","AML"),guide=F)

pdf("/data/claudia_gebhard/CIMP/RNA/gene_signatures/gsea/GSEA_top5_ALL_barplot.pdf",width=8,height=8)
plot_grid(p.cd34, p.aml, p.tall, align="v",axis='l',ncol=1)
dev.off()

#-------------------------------------------------------------------------------
# CLUSTER VARIOUS SIGNATURES
#-------------------------------------------------------------------------------

rna.sum[,ranking_AML := abs(log10(pvalue_AML))*sign(log2FoldChange_AML)]
rna.sum[,ranking_TALL := abs(log10(pvalue_TALL))*sign(log2FoldChange_TALL)]
rna.sum[,ranking_CD34 := abs(log10(pvalue_CD34))*sign(log2FoldChange_TALL)]

genelist.CIMPvsTALL <- sort(setNames(rna.sum$ranking_TALL,rna.sum$symbol))
genelist.CIMPvsAML <- sort(setNames(rna.sum$ranking_AML,rna.sum$symbol))
genelist.CIMPvsCD34 <- sort(setNames(rna.sum$ranking_CD34,rna.sum$symbol))

pdf("Heatmaps.pdf",width=10,height=10)     
for (signature in c("ETP-ALL_CoustanSmith_Up","ETP-ALL_CoustanSmith_Down","ETP-ALL_Zhang_Up","ETP-ALL_Zhang_Down",
                    "DN2leukemia_Riemke_Up","DN2leukemia_Riemke_Up","DN2leukemia_Riemke_Down","mETP_Rothenberg_Up",
                    "PEG_ETPUp50","PEG_ETPDown50","AML_SilencedCEBPAUP","AML_SilencedCEBPADOWN",
                    "Dick_HSC250","Dick_GMP250","Dick_ETP250","Ebert_TCELL_up250","Ebert_Myeloid.Up250")) {
               
heatmap_gsea(signature,pathlist = C2.list,vsd=vsd,comparison=c("CIMP","T-ALL"),
             dds=dds.rna,hugo = ensembl2hugo,condition="Disease",palette=palette.cimp)
heatmap_gsea(signature,pathlist = C2.list,vsd=vsd,comparison=c("CIMP","AML"),
             dds=dds.rna,hugo = ensembl2hugo,condition="Disease",palette=palette.cimp)
heatmap_gsea(signature,pathlist = C2.list,vsd=vsd,comparison=c("CIMP","CD34"),
             dds=dds.rna,hugo = ensembl2hugo,condition="Disease",palette=palette.cimp)
print(plotEnrichment(pathway = C2.list[[signature]],stats=genelist.CIMPvsAML) + 
              ggtitle(sprintf("%s: CIMP vs AML",signature),subtitle=do.call(
                      sprintf,c("FDR=%f NES=%f",gsea.aml[pathway==signature,.(padj,NES)]))) )
print(plotEnrichment(pathway = C2.list[[signature]],stats=genelist.CIMPvsTALL) + 
              ggtitle(sprintf("%s: CIMP vs T-ALL",signature),subtitle=do.call(
                      sprintf,c("FDR=%f NES=%f",gsea.tall[pathway==signature,.(padj,NES)]))) )
print(plotEnrichment(pathway = C2.list[[signature]],stats=genelist.CIMPvsCD34) + 
              ggtitle(sprintf("%s: CIMP vs CD34",signature),subtitle=do.call(
                      sprintf,c("FDR=%f NES=%f",gsea.cd34[pathway==signature,.(padj,NES)]))) )
}
dev.off()  

#-------------------------------------------------------------------------------
# PLOT ENRICHMENT
#-------------------------------------------------------------------------------

# Barcodeplot from edgeR looks very nice, but that compares

# Van Galen, Cell 2019
# For unsupervised clustering of TCGA samples according to six tumor-derived gene signatures 
# we first log-transformed the RPKM expression levels and calculated Z-scores. We then calculated 
# pairwise Euclidean distances between samples and performed hierarchical clustering using Ward’s method.
# 
# In addition to the unsupervised clustering analysis, we also calculated expression 
# scores for cell type-specific signatures in bulk profiles using a similar approach 
# as described above for the scoring of gene signatures in single cells: For each gene
# in a given signature, we selected the 100 genes with the smallest difference in average
# expression level as a background gene set. The average expression of the background gene
# set was then subtracted from the respective signature gene, and the average of the resulting 
# values of all signature genes was kept as the signature score. A similar approach for scoring
# bulk expression samples has been described previously (Puram et al., 2017).


#===============================================================================
# CELL TYPE SIGNATURE ANALYSIS
#===============================================================================

# dir.create("/data/claudia_gebhard/CIMP/celltypes")
# setwd("/data/claudia_gebhard/CIMP/celltypes")

# Consider cameraPR

# https://www.ncbi.nlm.nih.gov/pubmed/30827681
# https://support.bioconductor.org/p/98463/, https://www.biostars.org/p/173024/

## IMPORT AND PREPARE SIGNATURE ##
COLORS = circlize::colorRamp2(c(-3, 0, 3),c('steelblue4','white','firebrick4'))

#-------------------------------------------------------------------------------
# VAN GALEN SIGNATURES
#-------------------------------------------------------------------------------

vangalen <- fread('/data/claudia_gebhard/CIMP/RNA/gene_signatures/vangalen/Tumor_Derived_Signature_Updated.csv')
for (n in colnames(vangalen)) set(vangalen,i=NULL,j=n,value=replaceGeneSymbols(vangalen[[n]],expand=F))
sets.names <- ensembl2hugo[symbol %in% unlist(vangalen)]

gene_sets <- as.list(vangalen)
gene_sets30 <- as.list(vagalen[1:30,])

## EXTRACT AML DATA ##
FPM.AML <- fpm(dds.rna)
FPM.AML <- FPM.AML[,colData(dds.rna)$Disease == "AML"] # Remove ALL
FPM.AML <- FPM.AML[rownames(FPM.AML) %in% sets.names$gene_id,]
rownames(FPM.AML) <- na.omit(sets.names$symbol[match(rownames(FPM.AML),sets.names$gene_id)])

# VSD
VSD.AML <- assay(vsd)[,colData(dds.rna)$Disease == "AML"]
VSD.AML <- VSD.AML[rownames(VSD.AML) %in% sets.names$gene_id,]
rownames(VSD.AML) <- na.omit(sets.names$symbol[match(rownames(VSD.AML),sets.names$gene_id)])

## SINGLE SAMPLE GSEA ##

gsea <- gsva(as.matrix(log2(FPM+0.01)),gene_sets,method="ssgsea",kcdf="Gaussian") # Gaussian if value is log(CPM). Otherwise Poisson
# gsea.30 <- gsva(as.matrix(FPM),gene_sets30,method="ssgsea",kcdf="Gaussian")

gsea.vsd <- gsva(as.matrix(VSD),gene_sets,method="ssgsea",kcdf="Gaussian")
gsea.vsd.z <- (gsea.vsd - rowMeans(gsea.vsd))/ genefilter::rowSds(gsea.vsd)
svg('ClusteringVanGalenGSEA_VSD_Z.svg',width=12,height=8)
Heatmap(gsea.vsd.z,cluster_rows = F,column_split = 7, border = T,column_names_gp = gpar(fontsize = 6),top_annotation = ha,
        clustering_distance_columns="euclidean",clustering_method_columns='ward.D')
dev.off()

svg('ClusteringVanGalenGSEA_VSD.svg',width=12,height=8)
Heatmap(gsea.vsd,cluster_rows = F,column_split = 7, border = T,column_names_gp = gpar(fontsize = 6),top_annotation = ha,
        clustering_distance_columns="euclidean",clustering_method_columns='ward.D')
dev.off()

## CLUSTERING OF SIGNATURE GENES ##

# Z-score top 30
genes.z <- (FPM - rowMeans(FPM))/ genefilter::rowSds(FPM) # By rows because we compare to other patients, not to other genes
genes.z <- genes.z[rownames(genes.z) %in% unlist(gene_sets30),,drop=F] # Keep only top 30
signature.fil <- unlist(gene_sets30)[unlist(gene_sets30) %in% rownames(genes.z)] # Prepare split of the heatmap
signature.fil <- signature.fil[!duplicated(signature.fil)] # Remove duplicates
y <- ordered(gsub("[0-9]*","",names(signature.fil)),levels=unique(gsub("[0-9]*","",names(signature.fil))))

svg('ClusteringSignature_FPM30.svg',width=12,height=8)
Heatmap(genes.z[signature.fil,], name = "mat", row_split = y,row_title_rot=0,
        clustering_distance_columns="euclidean",clustering_method_columns='ward.D',column_names_gp=gpar(fontsize=6),
        row_names_gp=gpar(fontsize=6),col = COLORS, border = T, cluster_rows=F, column_split=7,
        row_order = row.names(genes.z),top_annotation = ha) # Genes.z should have the same order as y!
dev.off()

# Z-score no top 30
genes.z <- (FPM - rowMeans(FPM))/ genefilter::rowSds(FPM) # By rows because we compare to other patients, not to other genes
signature.fil <- unlist(gene_sets)[unlist(gene_sets) %in% rownames(genes.z)] # Prepare split of the heatmap
signature.fil <- signature.fil[!duplicated(signature.fil)] # Remove duplicates
y <- ordered(gsub("[0-9]*","",names(signature.fil)),levels=unique(gsub("[0-9]*","",names(signature.fil))))

# Log2FPM

# VSD
svg('ClusteringSignature_VSD.svg',width=12,height=8)
Heatmap(VSD[signature.fil,], name = "Expression", row_split = y,row_title_rot=0,
        clustering_distance_columns="euclidean",clustering_method_columns='ward.D',column_names_gp=gpar(fontsize=6),
        row_names_gp=gpar(fontsize=6), border = T, cluster_rows=F,column_split=6,
        row_order = row.names(genes.z),top_annotation = ha) # Genes.z should have the same order as y!
dev.off()

# VSD with Z-score: chosen
genes.vsd.z <- (VSD - rowMeans(VSD))/ genefilter::rowSds(VSD)
svg('ClusteringSignature_VSD_Z.svg',width=12,height=8)
Heatmap(genes.vsd.z[signature.fil,], name = "Z-score", row_split = y,row_title_rot=0,
        clustering_distance_columns="euclidean",clustering_method_columns='ward.D',column_names_gp=gpar(fontsize=6),
        row_names_gp=gpar(fontsize=6), border = T, cluster_rows=F,column_split=7,
        row_order = row.names(genes.z),top_annotation = ha) # Genes.z should have the same order as y!
dev.off()

#-------------------------------------------------------------------------------
# HEMATOPOIETIC SIGNATURES 
#-------------------------------------------------------------------------------

Ebert250_UP <- grep("l-ERY",grep("Ebert.*up250",names(C2.list),value=T,ignore.case = T),value=T,invert = T)
Dick250_UP <- grep("Mar2013",grep("Dick.*250",names(C2.list),value=T,ignore.case = T),invert=F,value=T)

assay.vsd <- data.table(merge(assay(vsd),ensembl2hugo,by.x='row.names',by.y="gene_id"))[,-"Row.names"]
assay.vsd <- data.frame(assay.vsd[,lapply(.SD,mean),by=symbol],row.names="symbol",check.names = F)

FPM <- data.table(merge(fpm(dds.rna),ensembl2hugo,by.x='row.names',by.y="gene_id"))[,-"Row.names"]
FPM <- data.frame(FPM[,lapply(.SD,mean),by=symbol],row.names="symbol",check.names=F)

signature.dick <- unlist(C2.list[Dick250_UP])[unlist(C2.list[Dick250_UP]) %in% row.names(assay.vsd)] # Prepare split of the heatmap
y.dick <- ordered(gsub("Mar2013_([A-Za-z]+).*","\\1",names(signature.dick)),
                  levels=unique(gsub("Mar2013_([A-Za-z]+).*","\\1",names(signature.dick))) ) 
vsd.dick <- assay.vsd[signature.dick,]
fpm.dick <- FPM[signature.dick,]

signature.ebert <- unlist(C2.list[Ebert250_UP])[unlist(C2.list[Ebert250_UP]) %in% row.names(assay.vsd)]
y.ebert <- ordered(gsub("[_\\.][Uu]p[0-9]*","",names(signature.ebert)),levels=
                           unique(gsub("[_\\.][Uu]p[0-9]*","",names(signature.ebert))))
vsd.ebert <- assay.vsd[signature.ebert,]
fpm.ebert <- FPM[signature.ebert,]

signature.dick <- signature.dick[!duplicated(signature.dick)] # Remove duplicates

subtypes.split <- factor(colData(dds.rna)[,"Subtype",drop=F][colnames(assay.vsd),],
                         levels=c("CD34","AML","CEBPA_DM","inv(16)","t(11q23)","t(15;17)","t(8;21)","t(9;22)",
                         "CIMP","T-ALL"))

zscore <- function(x) {return((x - rowMeans(x))/ genefilter::rowSds(x))}

## SINGLE SAMPLE GSEA ##

# Ebert
gsea.ebert <- gsva(as.matrix(fpm.ebert),C2.list[Ebert250_UP],method="ssgsea",kcdf="Gaussian")
gsea.ebert.z <- zscore(gsea.ebert)
pdf('/data/claudia_gebhard/CIMP/RNA/gene_signatures/gsea/Ebert_ssGSEA_Z.pdf',width=8,height=5.5)
Heatmap(gsea.ebert.z,cluster_rows = F,border = T,column_names_gp = gpar(fontsize = 6),top_annotation = ha.type,
        clustering_distance_columns="euclidean",clustering_method_columns='ward.D',show_column_names = F)
dev.off()

pdf('/data/claudia_gebhard/CIMP/RNA/gene_signatures/gsea/Ebert_ssGSEA_Z_nocluster.pdf',width=8,height=5.5)
Heatmap(gsea.ebert.z,cluster_rows = F,border = T,column_names_gp = gpar(fontsize = 6),top_annotation = ha.sub,
        cluster_columns=F,column_split =subtypes.split,column_title_rot = 90,show_column_names = F)
dev.off()

# Dick
gsea.dick <- gsva(as.matrix(fpm.dick),C2.list[Dick250_UP],method="ssgsea",kcdf="Gaussian")
rownames(gsea.dick) <- gsub("Dick_Mar2013_(.*)_250","\\1",rownames(gsea.dick))
gsea.dick.z <-  zscore(gsea.dick)
pdf('/data/claudia_gebhard/CIMP/RNA/gene_signatures/gsea/Dick_ssgSEA_VSD_Z.pdf',width=8,height=5.5)
Heatmap(gsea.dick.z,cluster_rows = F,border = T,column_names_gp = gpar(fontsize = 6),top_annotation = ha.type,
        clustering_distance_columns="manhattan",clustering_method_columns='ward.D',show_column_names = F)
dev.off()

pdf('/data/claudia_gebhard/CIMP/RNA/gene_signatures/gsea/Dick_ssgSEA_VSD_Z_nocluster.pdf',width=8,height=5.5)
Heatmap(gsea.dick.z,cluster_rows = F,border = T,column_names_gp = gpar(fontsize = 6),top_annotation = ha.sub,
        cluster_columns=F, column_split =subtypes.split,column_title_rot = 90,show_column_names = F)
dev.off()

## CLUSTERING BASED ON SIGNATURES ##

# EBERT SIGNATURES
vsd.ebert.z <- zscore(vsd.ebert)
# Without clustering
pdf('/data/claudia_gebhard/CIMP/RNA/gene_signatures/gsea/ClusteringEbert_VSD_Z_nocluster.pdf',width=8,height=5.5)
Heatmap(vsd.ebert.z,top_annotation = ha.sub,show_row_names = F,border=T, row_split=y.ebert,cluster_columns=F,
        cluster_rows=F,show_column_dend = F,row_title_rot=0,
        column_split =subtypes.split,column_title_rot = 45,show_column_names = F)
dev.off()
# With unsupervised clustering
pdf('/data/claudia_gebhard/CIMP/RNA/gene_signatures/gsea/ClusteringEbert_VSD_Z.pdf',width=8,height=5.5)
Heatmap(vsd.ebert.z,top_annotation = ha.type,show_row_names = F,border=T, row_split=y.ebert,
        cluster_rows=F,show_column_dend = T,row_title_rot=0,cluster_columns=T,
        clustering_distance_columns="manhattan",clustering_method_columns='ward.D',show_column_names = F)
dev.off()


# DICK SIGNATURES
vsd.dick.z <- zscore(vsd.dick)
# Without clustring
pdf('/data/claudia_gebhard/CIMP/RNA/gene_signatures/gsea/ClusteringDick_VSD_Z_nocluster.pdf',width=8,height=5.5)
Heatmap(vsd.dick.z,top_annotation = ha.sub,show_row_names = F,border=T, row_split=y.dick,cluster_columns=F,
        cluster_rows=F,show_column_dend = F,row_title_rot=0,
        column_split =subtypes.split,column_title_rot = 90,show_column_names = F)
dev.off()
# With unsupervised clustering
pdf('/data/claudia_gebhard/CIMP/RNA/gene_signatures/gsea/ClusteringDick_VSD_Z.pdf',width=8,height=5.5)
Heatmap(vsd.dick.z,top_annotation = ha.type,show_row_names = F,border=T, row_split=y.dick,
        cluster_rows=F,show_column_dend = T,row_title_rot=0,cluster_columns=T,
        clustering_distance_columns="manhattan",clustering_method_columns='ward.D',show_column_names = F)
dev.off()

#-------------------------------------------------------------------------------
# SUMMARIZE SIGNATURES -- Fig S4C-D
#-------------------------------------------------------------------------------

coldata.dm <- data.frame(colData(dds.rna)[,'Disease',drop=F])
coldata.dm$Disease <- factor(coldata.dm$Disease,levels=c("AML","CEBPA_DM","T-ALL","CD34","CIMP","MPAL"))
coldata.dm$Disease[colData(dds.rna)$Subtype == "CEBPA_DM"] <- "CEBPA_DM"

make_boxplot_gsea <- function(gsea.sum,path,name,tableOnly=F) {
  
  m.gsea.sum <- t(data.frame(gsea.sum[,-"Row.names"][,lapply(.SD,mean,trim=0.25),by=Disease],row.names="Disease"))
  if (tableOnly == T) {
    return(list(barplot=melt(gsea.sum),heatmap=m.gsea.sum))
  }
  
  pdf(sprintf("%s/Boxplot_%s.pdf",path,name),width=6,height=4)
  print( ggplot(melt(gsea.sum),aes(x=Disease,y=value,fill=Disease)) + geom_boxplot() + 
    facet_wrap(~variable,scales="free_y",ncol=4) + labs(y='ssGSEA score') +
    scale_fill_manual(values=palette.cimp[levels(gsea.sum$Disease)]) +
    geom_signif(comparisons = list(c("CIMP","AML"),c("CIMP","T-ALL")),
                test="wilcox.test",step_increase=0.1,textsize=3) + theme_classic() +
    theme(axis.text.x = element_text(angle = 45,  hjust=1), strip.background =element_rect(fill=NA,color=NA),
          strip.text.x = element_text(size = 10, face='bold'),legend.position="bottom",
          legend.background = element_rect(fill = NA, colour = "black"),aspect.ratio=1,
    ) )
  dev.off()
  ggplot(melt(gsea.sum),aes(x=Disease,y=variable,group=Disease,fill=value)) + 
    geom_tile(color="white",lwd=1,linetype=1) + 
    scale_fill_gradientn(colors=c("blue","white","red"),breaks=c(-0.5,0,0.5),
                         oob=scales::squish,limits=c(-0.5,0.5)) +
    theme_clusters
  
  pdf(sprintf("%s/Heatmap_%s.pdf",path,name),width=7,height=7)
  draw( Heatmap(zscore(m.gsea.sum),cluster_rows = F,cluster_columns = F,
          name="Z-score",rect_gp = gpar(col = "white", lwd = 2),row_names_side = "left",
          width = ncol(m.gsea.sum)*unit(7, "mm"),height = nrow(m.gsea.sum)*unit(7, "mm"),column_names_rot = 45) )
  dev.off()
  
  
}

## EBERT
gsea.ebert.sum = data.table(merge(data.frame(t(gsea.ebert),check.names=F),coldata.dm,by="row.names"))

## DICK
gsea.dick.sum <- data.table(merge(data.frame(t(gsea.dick),check.names=F),coldata.dm,by="row.names")) 

make_boxplot_gsea(gsea.dick.sum,path="/data/claudia_gebhard/CIMP/RNA/gene_signatures/gsea/",name='ssGSEA_Dick')
make_boxplot_gsea(gsea.ebert.sum,path="/data/claudia_gebhard/CIMP/RNA/gene_signatures/gsea/",name='ssGSEA_Ebert')

ssGSEa.dick.tables <- make_boxplot_gsea(gsea.ebert.sum,name='ssGSEA_Dick',tableOnly=T)
write.xlsx(ssGSEa.dick.tables$barplot,'/data/claudia_gebhard/CIMP/paper/source/FigS4C.xlsx',rowNames=T)
write.xlsx(data.frame(ssGSEa.dick.tables$heatmap),'/data/claudia_gebhard/CIMP/paper/source/FigS4D.xlsx',rowNames=T)
