# Supplementary material for: Epigenetic alterations affecting hematopoietic regulatory networks as drivers of mixed myeloid/lymphoid leukemia
Source: Nat Commun. 2024 Jul 7;15:5693. doi: 10.1038/s41467-024-49811-y (PMC11228033; doi:10.1038/s41467-024-49811-y)
Supplement: Supplementary file 5 — Supplementary Code 1 [file 41467_2024_49811_MOESM5_ESM.zip › epic_array.R]

library(data.table)
library(ggplot2)
library(cowplot)
library(RColorBrewer)

source("D:/Roger/Work/ErasmusMC/scripts/genomics_functions.R")
# source("E:/Roger/Work/ErasmusMC/scripts/specific/cimp/cimp_project_functions.R")

#----------------------------------------------------------------------
# Differential methylation barplots
#----------------------------------------------------------------------

diff.files <- list.files("D:/Roger/Work/ErasmusMC/CIMP/Paper/diff_methylation/",full.names = T)

scale.changes <- c("Gain2"="#004645","Gain"="#009192","No change"="darkgrey","Loss2"="#523803","Loss"="#b5833b") # Isfahan1

theme_cowplot2 <- theme_cowplot() + theme(axis.title.x = element_text(color="black", size=14, face="bold"),
                                          axis.title.y = element_text(color="black", size=14, face="bold"),
                                          axis.text.x=element_text(colour="black",face="bold"),
                                          axis.text.y=element_text(colour="black",face="bold"),
                                          strip.text.x = element_text(size = 12, colour = "black",face="bold"),
                                          axis.line = element_line(colour = 'black', size = 1),
                                          axis.ticks = element_line(colour = "black", size = 1))


diff.AML <- fread(grep("AML",diff.files,value=T))
diff.TALL <- fread(grep("vs_TALL",diff.files,value=T))
diff.ETP <- fread(grep("ETP",diff.files,value=T))

diff.results <- rbindlist(list(
diff.TALL[,.N,mean.diff > 0][,.(Difference=c("Gain","Loss"),N*c(1,-1),Comparison="CIMP vs T-ALL")],
diff.AML[,.N,mean.diff > 0][,.(Difference=c("Gain","Loss"),N*c(1,-1),Comparison="CIMP vs AML")],
diff.ETP[,.N,mean.diff > 0][,.(Difference=c("Gain","Loss"),N*c(1,-1),Comparison="CIMP vs ETP-ALL")])
)

pdf("D:/Roger/Work/ErasmusMC/CIMP/Paper/diff_methylation/diff_methylation.pdf",width=10,height=4)
ggplot(diff.results,aes(x=Difference,y=V2,fill=Difference)) + geom_col() + facet_wrap(~Comparison,scales = "free") + 
  labs(y="Number of DMRs") +  scale_fill_manual(values=scale.changes[c(2,3,5)],guide='none') + 
 theme_cowplot2 + theme(legend.position="bottom",axis.title.x=element_blank()) 
dev.off()

#----------------------------------------------------------------------
# Enrichment dot plots
#----------------------------------------------------------------------

cimp.vs.etp[,frank(.SD,),by='Change']
  
cimp.vs.etp <- data.table(openxlsx::read.xlsx("C:/Users/Roger/Dropbox/CIMP_AML/20230112_SupplementalTables1.xlsx",sheet=20))
cimp.vs.etp <- cimp.vs.etp[,ord := frank(.(qscore,Change),ties.method = "first")][order(qscore,decreasing = T)][,head(.SD,15),by='Change']

pdf("E:/Roger/Work/ErasmusMC/CIMP/Paper/cimp_aml_output_files/GeneOntology_CIMPvsETP.pdf",width=10,height=6)
ggplot(cimp.vs.etp,aes(x=qscore,y=factor(ord),color=`p.adjust`,size=Count)) + geom_point() + 
  scale_color_gradient(name='Adjusted p-value',low="#cc0000", high="#fa7f70") + theme_bw() +  
   facet_wrap(~Change,scales='free',drop=T) + 
  scale_y_discrete(labels=cimp.vs.etp[,setNames(str_wrap(Description,width=30),ord)]) + labs(y="GO term")
dev.off()

cimp.vs.tall <- data.table(openxlsx::read.xlsx("C:/Users/Roger/Dropbox/CIMP_AML/20230112_SupplementalTables1.xlsx",sheet=19))
cimp.vs.tall <- cimp.vs.tall[,ord := frank(.(qscore,Change),ties.method = "first")][order(qscore,decreasing = T)][,head(.SD,15),by='Change']

pdf("E:/Roger/Work/ErasmusMC/CIMP/Paper/cimp_aml_output_files/GeneOntology_CIMPvsTALL.pdf",width=10,height=6)
ggplot(cimp.vs.tall,aes(x=qscore,y=factor(ord),color=`p.adjust`,size=Count)) + geom_point() + 
  scale_color_gradient(name='Adjusted p-value',low="#cc0000", high="#fa7f70") + theme_bw() +  
  facet_wrap(~Change,scales='free',drop=T) + 
  scale_y_discrete(labels=cimp.vs.tall[,setNames(str_wrap(Description,width=30),ord)]) + labs(y="GO term")
dev.off()

cimp.vs.aml <- data.table(openxlsx::read.xlsx("C:/Users/Roger/Dropbox/CIMP_AML/20230112_SupplementalTables1.xlsx",sheet=18))
cimp.vs.aml <- cimp.vs.aml[,ord := frank(.(qscore,Change),ties.method = "first")][order(qscore,decreasing = T)][,head(.SD,15),by='Change']

pdf("E:/Roger/Work/ErasmusMC/CIMP/Paper/cimp_aml_output_files/GeneOntology_CIMPvsAML.pdf",width=10,height=6)
ggplot(cimp.vs.aml,aes(x=qscore,y=factor(ord),color=`p.adjust`,size=Count)) + geom_point() +  facet_wrap(~Change,scales='free',drop=T) + 
  scale_color_gradient(name='Adjusted p-value',low="#cc0000", high="#fa7f70") + theme_bw() +  
    scale_y_discrete(labels=cimp.vs.aml[,setNames(str_wrap(Description,width=30),ord)]) + labs(y="GO term")
dev.off()

#----------------------------------------------------------------------
# LOLA plots
#----------------------------------------------------------------------

## Hematopoietic TFs
library(biomaRt)
#new_config <- httr::config(ssl_verifypeer = FALSE)
#httr::set_config(new_config, override = FALSE)
mart <- biomaRt::useMart("ensembl", dataset = "hsapiens_gene_ensembl")
#ensembl <- useEnsembl(biomart = "genes", dataset = "hsapiens_gene_ensembl")
go.hematopoiesis <- getBM(attributes=c('hgnc_symbol','go_id'), filters = 'go_parent_term', values = 'GO:0030097', mart = mart)

## Hematopoietic tissues
hema.tissues <- c("B-Cells","B-cell","B cell","T-cell","T cell","Leukaemia","leukemia",
                  "Erythroid","Erythro","Hematopoietic","myeloma","Monocyte","lymphoblast",
                  "myeloid","Megakaryocyt","Macrophage","lymphocyt","Granulocyt","Blood","Lymphoma","GM12878",
                  "GM19238","K562","GM19240","NB4","Raji","Dnd41","GM12891","GM19239")

check_for_hema <- function(dt.lola) {
  hema <- dt.lola[grep(hema.regex,cellType)][which.min(qValue)]
  if (nrow(hema) == 0) {
    dt.lola[which.min(qValue)]
  } else {hema}
}
hema.regex <- paste0(hema.tissues,collapse='|')

make.unique.names <- function(NAMES) {
  
  for (i in unique(NAMES)) {
    occurrences <- NAMES[NAMES == i]
    if (length(occurrences) > 1) {
      NAMES[NAMES == i] <- paste0(occurrences[1:length(occurrences)],"[",1:length(occurrences),"]")
    }
  }
  return(NAMES)
}

plot_lola <- function(locResults,SET,PVAL=10,TOP=50,VALUE='pValueLog',DEC=T,
                      COL='codex',NAME=NULL,PLOT="bar",SAVE=NULL,hematopoietic=T) {
  
  collec <- locResults[Change == SET & collection %in% COL & pValueLog > PVAL]
  if(VALUE=="pValueLog"){VALUE2="oddsRatio"}else{VALUE2="pValueLog"}
  # Standardize names: c-MYC --> MYC; GATA-1 --> GATA1
  collec$id <- replaceGeneSymbols(gsub("([A-Z]+)-([A-Z])","\\2", 
                    gsub("-([0-9])","\\1",toupper(gsub("[_(].*","",collec$antibody)))),expand=F)
  
  # Select only the top hematopoietic tissue, or if none the top tissue
  if(hematopoietic == T) {
    collec <- collec[,check_for_hema(.SD),by=id] 
  } else { collec <- collec[,.SD[which.min(qValue)],by=id] }
  
  # Select N most significant hits                  
  collec <- collec[,head(.SD[order(get(VALUE),decreasing=T)],TOP),by=collection]
  
  #collec$id <- make.unique.names(paste0(gsub("_.*","",collec$antibody)," - ",stringr::str_trunc(collec$cellType,width=30,side='right')))
  collec$id <- factor(collec$id ,levels=collec$id[order(collec[[VALUE]],decreasing=!DEC)])
  colors.labels <- ifelse(levels(collec$id) %in% go.hematopoiesis$hgnc_symbol,"red","black")
  if (PLOT == "bar") {
    myPalette <- colorRampPalette(rev(brewer.pal(11, "Spectral")))
    sc <- scale_fill_gradientn(colours = myPalette(TOP),name=VALUE2)
    p <- ggplot(collec,aes(x=id,y=get(VALUE),fill=get(VALUE2))) + ggtitle(sprintf("%s - %s",NAME,COL)) + sc +
      geom_col() + theme_cowplot2 + labs(x='',y=VALUE) + theme(
        axis.text.x = element_text(angle = 45,hjust=1,size=12), # vjust = 0.5 for angle = 90
        axis.text.y = ggtext::element_markdown(color=colors.labels),
        axis.title.y = element_blank(), plot.margin = margin(t=1,r=6, b=1,l=30)) +  coord_flip()
    if (!is.na(sd(collec[[VALUE]])) & sd(collec[[VALUE]])/mean(collec[[VALUE]]) > 0.1) {
      p <- p + theme(legend.position = c(0.81, 0.5)) 
    } 
  } else if (PLOT == "dotplot")
    p <- ggplot(collec,aes(x=get(VALUE),y=id)) + geom_segment(aes(yend=id),xend=0) +
    geom_point(aes(size=get(VALUE),colour = cellType)) + theme_cowplot2  + 
    ggtitle(sprintf("%s - %s",NAME,COL)) + coord_flip()
  if (!is.null(SAVE) && grepl(".png$",SAVE)) { png(SAVE,width=800,height=800); print(p); dev.off()
  } else if (!is.null(SAVE)) {pdf(SAVE,width=4+length(collec$id)/8,height=8.5); print(p); dev.off() } else {
    p
  }
}

theme_cowplot2 <- theme_cowplot() + theme(axis.title.x = element_text(color="black", size=14, face="bold"),
                                          axis.title.y = element_text(color="black", size=14, face="bold"),
                                          axis.text.x=element_text(colour="black",face="bold"),
                                          axis.text.y=element_text(colour="black",face="bold"),
                                          strip.text.x = element_text(size = 12, colour = "black",face="bold"),
                                          axis.line = element_line(colour = 'black', size = 1),
                                          axis.ticks = element_line(colour = "black", size = 1))

# CIMP vs AML
lola.cimpvsaml <- data.table(openxlsx::read.xlsx("C:/Users/Roger/Dropbox/CIMP_AML/20230214_SupplementalTables.xlsx",sheet="ST24 - EPIC LOLA CIMPvsAML"))

pdf("D:/Roger/Work/ErasmusMC/CIMP/Paper/cimp_aml_output_files/LOLA_EPIC_CIMPvsAML_Hyper_Codex_OR.pdf",width=7.5,height=8.5)
plot_lola(lola.cimpvsaml,SET="Hypermethylated",TOP=25,NAME="Hyper - CIMP vs AML",COL=c("codex"),VALUE='oddsRatio')
dev.off()
pdf("D:/Roger/Work/ErasmusMC/CIMP/Paper/cimp_aml_output_files/LOLA_EPIC_CIMPvsAML_Hyper_ENCODE_OR.pdf",width=7.5,height=8.5)
plot_lola(lola.cimpvsaml,SET="Hypermethylated",TOP=25,NAME="Hyper - CIMP vs AML",COL=c("encode_tfbs"),VALUE='oddsRatio')
dev.off()
pdf("D:/Roger/Work/ErasmusMC/CIMP/Paper/cimp_aml_output_files/LOLA_EPIC_CIMPvsAML_Hypo_Codex_OR.pdf",width=7.5,height=8.5)
plot_lola(lola.cimpvsaml,SET="Hypomethylated",TOP=25,NAME="Hypo - CIMP vs AML",COL=c("codex"),VALUE='oddsRatio')
dev.off()
pdf("D:/Roger/Work/ErasmusMC/CIMP/Paper/cimp_aml_output_files/LOLA_EPIC_CIMPvsAML_Hypo_ENCODE_OR.pdf",width=7.5,height=8.5)
plot_lola(lola.cimpvsaml,SET="Hypomethylated",TOP=25,NAME="Hypo - CIMP vs AML",COL=c("encode_tfbs"),VALUE='oddsRatio')
dev.off()

# pdf("D:/Roger/Work/ErasmusMC/CIMP/Paper/cimp_aml_output_files/LOLA_EPIC_CIMPvsAML_Hyper_OR.pdf",width=14,height=8)
# plot_lola(lola.cimpvsaml[Change=="Hypermethylated"],NAME="CIMP vs AML",COL=c("codex","encode_tfbs"),TOP=120) +
#   facet_grid(~collection,scales = 'free_x',space='free')
# dev.off()
# pdf("D:/Roger/Work/ErasmusMC/CIMP/Paper/cimp_aml_output_files/LOLA_EPIC_CIMPvsAML_Hypo_OR.pdf",width=14,height=8)
# plot_lola(lola.cimpvsaml[Change=="Hypomethylated"],NAME="CIMP vs AML",COL=c("codex","encode_tfbs"),TOP=120) +
#   facet_grid(~collection,scales = 'free_x',space='free')
# dev.off()

# CIMP vs T-ALL
lola.cimpvstall <- data.table(openxlsx::read.xlsx("C:/Users/Roger/Dropbox/CIMP_AML/20230214_SupplementalTables.xlsx",sheet="ST25 - EPIC LOLA CIMPvsTALL"))

pdf("D:/Roger/Work/ErasmusMC/CIMP/Paper/cimp_aml_output_files/LOLA_EPIC_CIMPvsTALL_Hyper_Codex_OR.pdf",width=7.5,height=8.5)
plot_lola(lola.cimpvstall,SET="Hypermethylated",TOP=25,NAME="Hyper - CIMP vs T-ALL",COL=c("codex"),VALUE='oddsRatio')
dev.off()
pdf("D:/Roger/Work/ErasmusMC/CIMP/Paper/cimp_aml_output_files/LOLA_EPIC_CIMPvsTALL_Hyper_ENCODE_OR.pdf",width=7.5,height=8.5)
plot_lola(lola.cimpvstall,SET="Hypermethylated",TOP=25,NAME="Hyper - CIMP vs T-ALL",COL=c("encode_tfbs"),VALUE='oddsRatio')
dev.off()
pdf("D:/Roger/Work/ErasmusMC/CIMP/Paper/cimp_aml_output_files/LOLA_EPIC_CIMPvsTALL_Hypo_Codex_OR.pdf",width=7.5,height=8.5)
plot_lola(lola.cimpvstall,SET="Hypomethylated",TOP=25,NAME="Hypo - CIMP vs T-ALL",COL=c("codex"),VALUE='oddsRatio')
dev.off()
pdf("D:/Roger/Work/ErasmusMC/CIMP/Paper/cimp_aml_output_files/LOLA_EPIC_CIMPvsTALL_Hypo_ENCODE_OR.pdf",width=7.5,height=8.5)
plot_lola(lola.cimpvstall,SET="Hypomethylated",TOP=25,NAME="Hypo - CIMP vs T-ALL",COL=c("encode_tfbs"),VALUE='oddsRatio')
dev.off()
# 
# pdf("D:/Roger/Work/ErasmusMC/CIMP/Paper/cimp_aml_output_files/LOLA_EPIC_CIMPvsTALL_Hyper.pdf",width=14,height=8)
# plot_lola(lola.cimpvstall[Change=="Hypermethylated"],NAME="CIMP vs T-ALL",COL=c("codex","encode_tfbs"),TOP=120) +
#   facet_grid(~collection,scales = 'free_x',space='free')
# dev.off()
# pdf("D:/Roger/Work/ErasmusMC/CIMP/Paper/cimp_aml_output_files/LOLA_EPIC_CIMPvsTALL_Hypo.pdf",width=14,height=8)
# plot_lola(lola.cimpvstall[Change=="Hypomethylated"],NAME="CIMP vs T-ALL",COL=c("codex","encode_tfbs"),TOP=120) +
#   facet_grid(~collection,scales = 'free_x',space='free')
# dev.off()

# CIMP vs ETP-ALL
lola.cimpvsetp <- data.table(openxlsx::read.xlsx("C:/Users/Roger/Dropbox/CIMP_AML/20230214_SupplementalTables.xlsx",sheet="ST26 - EPIC LOLA CIMPvsETP"))

pdf("D:/Roger/Work/ErasmusMC/CIMP/Paper/cimp_aml_output_files/LOLA_EPIC_CIMPvsETP_Hyper_Codex_OR.pdf",width=7.5,height=8.5)
plot_lola(lola.cimpvstall,SET="Hypermethylated",TOP=25,NAME="Hyper - CIMP vs ETP-ALL",COL=c("codex"),VALUE='oddsRatio')
dev.off()
pdf("D:/Roger/Work/ErasmusMC/CIMP/Paper/cimp_aml_output_files/LOLA_EPIC_CIMPvsETP_Hyper_ENCODE_OR.pdf",width=7.5,height=8.5)
plot_lola(lola.cimpvstall,SET="Hypermethylated",TOP=25,NAME="Hyper - CIMP vs ETP-ALL",COL=c("encode_tfbs"),VALUE='oddsRatio')
dev.off()
pdf("D:/Roger/Work/ErasmusMC/CIMP/Paper/cimp_aml_output_files/LOLA_EPIC_CIMPvsETP_Hypo_Codex_OR.pdf",width=7.5,height=8.5)
plot_lola(lola.cimpvstall,SET="Hypomethylated",TOP=25,NAME="Hypo - CIMP vs ETP-ALL",COL=c("codex"),VALUE='oddsRatio')
dev.off()
pdf("D:/Roger/Work/ErasmusMC/CIMP/Paper/cimp_aml_output_files/LOLA_EPIC_CIMPvsETP_Hypo_ENCODE_OR.pdf",width=7.5,height=8.5)
plot_lola(lola.cimpvstall,SET="Hypomethylated",TOP=25,NAME="Hypo - CIMP vs ETP-ALL",COL=c("encode_tfbs"),VALUE='oddsRatio')
dev.off()

pdf("D:/Roger/Work/ErasmusMC/CIMP/Paper/cimp_aml_output_files/LOLA_EPIC_CIMPvsETP_Hyper.pdf",width=14,height=8)
plot_lola(lola.cimpvsetp[Change=="Hypermethylated"],NAME="CIMP vs ETP-ALL",COL=c("codex","encode_tfbs"),TOP=120) +
  facet_grid(~collection,scales = 'free_x',space='free')
dev.off()
pdf("D:/Roger/Work/ErasmusMC/CIMP/Paper/cimp_aml_output_files/LOLA_EPIC_CIMPvsETP_Hypo.pdf",width=14,height=8)
plot_lola(lola.cimpvsetp[Change=="Hypomethylated"],NAME="CIMP vs ETP-ALL",COL=c("codex","encode_tfbs"),TOP=120) +
  facet_grid(~collection,scales = 'free_x',space='free')
dev.off()
