# Supplementary material for: Epigenetic alterations affecting hematopoietic regulatory networks as drivers of mixed myeloid/lymphoid leukemia
Source: Nat Commun. 2024 Jul 7;15:5693. doi: 10.1038/s41467-024-49811-y (PMC11228033; doi:10.1038/s41467-024-49811-y)
Supplement: Supplementary file 5 — Supplementary Code 1 [file 41467_2024_49811_MOESM5_ESM.zip › epigenetic_integration.R]

libs <- c("DESeq2","data.table","dplyr","DiffBind","parallel","HGNChelper","openxlsx")
sapply(libs,library,character.only=T)
source("~/scripts/genomics_functions.R")
source("~/scripts/specific/cimp/cimp_project_functions.R")
source("~/scripts/style_koundy.R")

dir.create("/data/claudia_gebhard/CIMP/analysis/epigenetic_integration")

metadata <- fread('/data/claudia_gebhard/CIMP/metadata/metadata_combined.csv',sep=',',header=T) %>%
  rename(label=Patient_ID)

#-------------------------------------------------------------------------------
# General functions
#-------------------------------------------------------------------------------

assign_by_overlap <- function(gr.peaks,gr.subject,minoverlap,replaceNames=T) {
  
  peaks <- setnames(as.data.table(gr.peaks)[,-c("width","strand")],'seqnames','chr')
  peaks[,c("peakID","peakName") := .(1:nrow(peaks),if(replaceNames==T){
    paste0(chr,"_",start,"_",end)}else{names(gr.peaks)})]
  
  hits <- findOverlaps(gr.peaks,gr.subject)
  ovPeaks <- gr.peaks[queryHits(hits)]
  intersect <- pintersect(ovPeaks, gr.subject[subjectHits(hits)])
  overlap <- width(intersect)*100 / width(ovPeaks)
  
  ovMax <- rbindlist(lapply(split(1:length(hits),queryHits(hits)),FUN=function(x){
    list("subjectHits"=subjectHits(hits)[x][which.max(overlap[x])],"overlap"=max(overlap[x]))  }),idcol='peakID')
  ovMax <- cbind(ovMax,as.data.table(mcols(gr.subject)[ovMax$subjectHits,,drop=F]))
  ovMax$peakID <- as.integer(ovMax$peakID)
  #ovMax = dt.hits[,.SD[which.max(overlap)],by=queryHits]
  assignedPeaks <- merge(peaks,ovMax,by='peakID',all.x=T,sort=F)
  for (col in colnames(assignedPeaks)) {set(assignedPeaks,i=which(is.na(assignedPeaks[[col]])),j = col,value=0)}
  return(assignedPeaks)
  
}

#-------------------------------------------------------------------------------
# Co-accessibility
#-------------------------------------------------------------------------------

calculate_peak_correlation <- function(annotated.peaks,wsize,CORES=30,fromFeature='Promoter',
                                       outputType=c("df","list")) {
  outputType <- match.arg(outputType)
  # This function requires previous annotation of peaks to identify those that overlap with promoters
  # Those are used as reference to calculate correlation with putative-enhancers
  if (!fromFeature %in% c("Promoter","Enhancer")) {stop("Specify either Promoter or Enhancer")}
  allRegions <- annotated.peaks$all_regions
  allRegions$peakID <- 1:nrow(allRegions)
  
  nameToFeature <- ifelse(fromFeature == "Promoter","peakName","geneName")
  nameFromFeature <- ifelse(fromFeature == "Promoter","geneName","peakName")
  ixFeatures <- setNames(which(allRegions$class == fromFeature),allRegions[class == fromFeature][[nameFromFeature]])
  
  corPeaks <- mclapply(ixFeatures,FUN=function(rix) {
    
    centerFeature <- allRegions[rix]
    # Delimit the search window based on window size
    peaksInWindow <- allRegions[chr == centerFeature$chr & start > (centerFeature$start - wsize/2) &
                                  end < (centerFeature$end + wsize/2) &
                                  (class != fromFeature | peakName == centerFeature$peakName)]
    if (nrow(peaksInWindow) <= 1) message(sprintf("Window around %s is empty",centerFeature[[nameFromFeature]]))
    peaksInWindowMat <- peaksInWindow[,-c('chr','start','end','geneName','class','peakID')]
    peaksInWindowMat <- as.matrix(peaksInWindowMat,rownames='peakName')
    allcors <- cor(t(peaksInWindowMat))
    corsFromFeature <- allcors[centerFeature$peakName,colnames(allcors) != centerFeature$peakName,drop=T]
    if (fromFeature == "Enhancer") { 
      names(corsFromFeature) <- peaksInWindow[peakName != centerFeature$peakName]$geneName
      # Remove duplicate names
      #corsFromFeature <- sapply(unique(names(corsFromFeature)),function(x) max(corsFromFeature[names(corsFromFeature) == x]) )
      corsFromFeature <- sort(corsFromFeature)[!duplicated(names(sort(corsFromFeature)),fromLast=T)]
    }
    return(corsFromFeature)
  },mc.cores=CORES)
  if (outputType == "df") {
    corPeaks <- setNames(data.table(names(corPeaks),corPeaks),c(nameFromFeature,paste0(nameToFeature,"Target")))
    outputCors <- allRegions |> left_join(corPeaks,by=nameFromFeature)
  } else {
    outputCors <- corPeaks
  }
  
  return(outputCors)
}

plot_correlation <- function(gene,annotated.peaks,wsize=500000,metadata=NULL,colors=NULL,selected=NULL,STRAND=1) {
  
  allRegions <- annotated.peaks$all_regions
  prom <- allRegions[class == "Promoter" & geneName == gene]
  peaksInWindow <- allRegions[chr == prom$chr & start > (prom$start - wsize/2) &
                                end < (prom$end + wsize/2)]
  molten.list <- lapply(peaksInWindow[class == "Enhancer"]$peakName,FUN=function(x) {
    molten <- data.table::transpose(peaksInWindow[peakName %in% c(prom$peakName,x),
                       -c("geneName","chr","start","end","peakName")],
                       make.names='class',keep.names='label')[,.(label,Promoter,Enhancer,region=x)]
    
  })
  valuesToPlot <- rbindlist(molten.list)
  valuesToPlot[,c("chr","start","end") := tstrsplit(region,'_',type.convert=T)]
  valuesToPlot[, region := round(STRAND*(prom$start - (start + (end - start)/2))/1000,1) ]
  valuesToPlot$region <- factor(paste0(valuesToPlot$region,"kb"),levels=paste0(sort(unique(valuesToPlot$region)),"kb"))
  if(!is.null(metadata)) {
    valuesToPlot <- merge(valuesToPlot,metadata,by='label',all.x=T)
  } else {
    valuesToPlot$Disease <- "unknown"
  }
  if(!is.null(selected)) {
    valuesToPlot <- valuesToPlot[region %in% selected]
  }
  cors <- valuesToPlot[, .(Disease="AML",pcc=round(cor(Enhancer,Promoter),2)),by=region]
  ggplot(valuesToPlot,aes(x=Enhancer,y=Promoter,fill=Disease)) + facet_wrap(~region,scales='free') +
    geom_point(shape=21) +theme_bw() + scale_fill_manual(values=c(colors,"unknown"="black")) + 
    geom_text(data=cors,aes(label=pcc), x=Inf, y=Inf, hjust=1, vjust=1.2) + ggtitle(gene)

}

#-------------------------------------------------------------------------------
# TAD boundaries
#-------------------------------------------------------------------------------

check_tads_enhancers <- function(gr.peaks,proms,gr.tads) {
  
  peak.tads <- setnames(assign_by_overlap(granges(gr.peaks),gr.tads),"subjectHits","tadID")
  promoter.tads <- setnames(assign_by_overlap(granges(proms),gr.tads,replaceNames=F),"subjectHits","tadID")
  # Exclude TADs below a certain overlap
  peak.tads[overlap < 10]$tadID <- 0 # Here we still want to keep them!
  promoter.tads <- promoter.tads[overlap > 50]
  # Store all genes for each TAD as a vector
  promoter.tads <- promoter.tads[,.(geneName=.(peakName)),by=tadID]
  merged.tads <- peak.tads |> left_join(promoter.tads[,.(tadID,geneName)],by='tadID')
  return(merged.tads)
  
}

#-------------------------------------------------------------------------------
# Known enhancers
#-------------------------------------------------------------------------------

## With the old file from GeneLoc
#...................................................................................................
# genehancer <- data.table(openxlsx::read.xlsx("/genomes/homo_sapiens/hg19/regulatory/genehancer.xlsx"))
# genehancer[,c("enhID","genes") := .(1:.N,lapply(stringr::str_match_all(
#   genehancer$attributes,"connected_gene=([A-Z0-9\\.\\-]+);score=([0-9\\.]+)"),
#                             function(x)setNames(as.numeric(x[,3]),x[,2])))]
# genehancer2 <- genehancer[feature.name != "Promoter",.(chrom,start,end,genes,enhID)]

# checkGHSymbols <- checkGeneSymbols(unlist(sapply(atac.genehancer$genes,names)))
# tableGHSymbols <- setNames(checkGHSymbols$Suggested.Symbol,checkGHSymbols$x)
# 
# atac.genehancer$genes <- mclapply(atac.genehancer$genes,function(x) {
#   if (is.null(x)) {return(x)}
#   names(x) <- tableGHSymbols[names(x)]
#   x <- x[names(x) %in% putativeProm$gene_name]
#   return(x)
# },mc.cores=50)
#...................................................................................................

assign_to_genehancer <- function(peaks,genehancer.file) {
  
  genehancer <- data.table(rtracklayer::readGFF(genehancer.file))
  genehancer$connected_gene <- replaceGeneSymbols(genehancer$connected_gene,expand=F)
  genehancer2 <- genehancer[,.(seqid,start,end,genes=connected_gene)]
  
  gr.genehancer <- sort(makeGRangesFromDataFrame(genehancer2,keep.extra.columns = T))
  # Convert to hg19
  gr.genehancer <- sort(unlist(rtracklayer::liftOver(gr.genehancer,chain=rtracklayer::import.chain(
    '/genomes/homo_sapiens/hg19/hg38ToHg19.over.chain'))))
  
  atac.genehancer <- assign_by_overlap(granges(peaks),gr.genehancer)
  atac.genehancer[overlap < 5,genes := NA ,by=peakID]
  atac.genehancer$genes[!atac.genehancer$genes %in% tss$gene_name] <- NA
  return(atac.genehancer)
  
}

#-------------------------------------------------------------------------------
# Loops boundaries
#-------------------------------------------------------------------------------

annotate_with_loops <- function(gr.peaks,loop.coords,proms,padding=5000,MAXGAP=5000,replaceNames=T,
                                outputType=c("df","list")) {
  outputType <- match.arg(outputType)
  gr.peaks$peakID <- 1:length(gr.peaks)
  if(replaceNames == T) {
    gr.peaks$peakName <- paste0(seqnames(gr.peaks),"_",start(gr.peaks),"_",end(gr.peaks))
  } else {
    gr.peaks$peakName <- names(gr.peaks)
  }
  peaks <- as.data.table(gr.peaks)[,.(chr=seqnames,start,end,peakID,peakName)]
  
  loop.coords[, `:=` (loopID=1:nrow(loop.coords),loopName=`#Loop name`)]
  anchor1 <- makeGRangesFromDataFrame(loop.coords[,.(chr=chr1,start=start1-padding,end=end1+padding)])
  anchor2 <- makeGRangesFromDataFrame(loop.coords[,.(chr=chr2,start=start2-padding,end=end2+padding)])
  
  # We look for overlaps between each anchor and either promoters (TSS) or putative enhancers
  enh.L <- findOverlaps(gr.peaks,anchor1,maxgap=MAXGAP)
  enh.R <- findOverlaps(gr.peaks,anchor2,maxgap=MAXGAP)
  prom.L <- findOverlaps(proms,anchor1,maxgap=MAXGAP)
  prom.R <- findOverlaps(proms,anchor2,maxgap=MAXGAP)
  
  # Match genes contacted by the right anchor of a loop with enhancers contacted by the left anchor
  genes.R <- data.table(loopID=subjectHits(prom.R),gene=proms$gene_name[queryHits(prom.R)])
  enh.genes.LR <- merge(as.data.table(enh.L)[,.(loopID=subjectHits,peakID=queryHits)],genes.R,by="loopID",all.x=T)
  # And viceversa
  genes.L <- data.table(loopID=subjectHits(prom.L),gene=proms$gene_name[queryHits(prom.L)])
  enh.genes.RL <- merge(as.data.table(enh.R)[,.(loopID=subjectHits,peakID=queryHits)],genes.L,by="loopID",all.x=T)
  # Combine all gene-peak pairs and reduce to a one peak per row
  linked.peaks <- merge(enh.genes.LR,enh.genes.RL,by="peakID",suffixes=c("_LR","_RL"))
  linked.peaks <- linked.peaks[!is.na(gene_LR) | !is.na(gene_RL)]
  linked.peaks <- linked.peaks[,.(gene=.(unique(na.omit(c(gene_LR,gene_RL)))),
                                  loopID=.(unique(na.omit(c(loopID_LR,loopID_RL))))),by=peakID]
  output.peaks <- merge(peaks,linked.peaks,by='peakID')
  if (outputType == 'list') {
    output.peaks <- setNames(output.peaks$gene,output.peaks$peakName)
  }
  return(output.peaks)
}

#-------------------------------------------------------------------------------
# Proximity
#-------------------------------------------------------------------------------

annotate_nearest <- function(gr.peaks,gr.promoters,wsize=500000,THREADS=50,replaceNames=T,outputType=c('df','list')) {
  
  outputType <- match.arg(outputType)
  
  peaks <- as.data.table(gr.peaks) |> rename(chr=seqnames) |> mutate(
    peakID = 1:length(gr.peaks),peakName=paste0(chr,"_",start,"_",end))
  
  extendedPeaks <- gr.peaks + wsize
  hitsPromoters <- findOverlaps(extendedPeaks,gr.promoters)
  nearestTSS <- split(subjectHits(hitsPromoters),queryHits(hitsPromoters))
  
  distancesTSS <- mcmapply(FUN=function(x) {
    nearGenes.id <- nearestTSS[[x]]
    distances <- distance(granges(gr.peaks)[as.integer(x)],gr.promoters[ nearGenes.id ])
    geneDistances <- sort(setNames(distances,names(gr.promoters)[nearGenes.id]))
    geneDistances <- geneDistances[!duplicated(names(geneDistances))]
    return(geneDistances)
  },names(nearestTSS),USE.NAMES=T,mc.cores=THREADS)
  if (replaceNames) { names(distancesTSS) <- peaks[peakID %in% names(nearestTSS)]$peakName }
  if (outputType == "df") {
    distancesTSS <- data.table(peakID = as.integer(names(nearestTSS)),closestTSS=distancesTSS)
    distancesTSS <- merge(peaks,distancesTSS,by='peakID',all.x=T)
  }
  
  return(distancesTSS)
}

#-------------------------------------------------------------------------------
# Integration
#-------------------------------------------------------------------------------

mergedtlist <- function(...,by) {
  Reduce(function(x, y) merge(x, y, all.x=TRUE),...)
}

score_gene_linkage <- function(dtTargets,x) {
  rank <- switch(x,
                 corGenes=cut(dtTargets$corGenes,breaks = c(0,0.20,0.40,0.60,0.80,1),labels=c(0,1,3,5,7)),
                 closestTSS=cut(frankv(round(dtTargets$closestTSS,-2),order=1,ties.method='min',na.last=T),
                                c(0,1,3,5,10),labels=c(5,3,1,0)),
                 geneHancer=cut(frankv(round(dtTargets$geneHancer,1),order=-1,ties.method='min',na.last=T),
                                c(0,1,3,5,10),labels=c(3,2,1,0)),
                 TADgenes = factor(ifelse(is.na(dtTargets$TADgenes),0,3)),
                 loopsGenes = factor(ifelse(is.na(dtTargets$loopsGenes),0,5))
  )
  as.numeric(levels(rank))[rank]
}

#-------------------------------------------------------------------------------
# Entire annotation pipeline
#-------------------------------------------------------------------------------

assign_peak_targets <- function(mergedAnnotations,id,debug=F) {
  
  list.annotations <- lapply(as.list(mergedAnnotations[peakID == id,-c('chr','start','end','peakID')]),function(x){
    # Convert everything to numeric to ensure the same behaviour
    targets <- x[[1]]; class(targets) <- 'numeric'
    dtAnno <- as.data.table(as.data.frame(targets[!duplicated(names(targets))]),keep.rownames="gene")
    # Assign different column names to every table to avoid merging them together later
    colnames(dtAnno)[2] <- runif(1)
    return(dtAnno)
  })
  
  dtTargets <- Reduce(function(x, y) merge(x, y, all=TRUE,by='gene'),list.annotations[sapply(list.annotations,nrow) > 0])
  if (is.null(dtTargets)) {return(NA)} # If all data is missing, return NULL instead of calculating scores
  colnames(dtTargets)[2:ncol(dtTargets)] <- names(list.annotations[sapply(list.annotations,nrow) > 0])
  
  if (debug == T) { return(dtTargets)} # To check the contribution of each element
  
  ranksTargets <- lapply(setNames(colnames(dtTargets[,-'gene']),colnames(dtTargets[,-'gene'])),
                         function(x) score_gene_linkage(dtTargets,x))
  ranksTargets <- cbind(dtTargets[,'gene'],as.data.table(ranksTargets))  
  sumRanksTargets <- ranksTargets[,.(sumRanks=sum(.SD,na.rm=T)),by=gene]
  
  return(sumRanksTargets[order(sumRanks,decreasing = T)])
}

run_annotations_pipeline <- function(atac.counts,putativeProm,tss,gr.tads,loop.coords,genehancer.file) {

  message("[Info 1] Annotate peaks")
  annotated.peaks <- extract_enhancers(atac.counts,putativeProm,minoverlap = 1)
  # Check the order is preserved when annotating promoters
  all(annotated.peaks$peaks_promoters$start == start(atac.counts)[annotated.peaks$index_promoter])
  
  names(atac.counts) <- annotated.peaks$all_regions$peakName
  #names(atac.counts)[annotated.peaks$index_promoter] <- annotated.peaks$peaks_promoters$geneName
  
  message("[Info 2] Calculate correlation")
  atac.cors.enh <- calculate_peak_correlation(annotated.peaks,wsize=500000,CORES=50,
                                              fromFeature = 'Enhancer')
  #write.xlsx(atac.cors.enh,"/data/claudia_gebhard/CIMP/analysis/epigenetic_integration/CorATACEnh.xlsx")
  message("[Info 3] Assign enhancers and genes to TADs")
  atac.tads <- check_tads_enhancers(atac.counts,proms=putativeProm,gr.tads)
  
  message("[Info 4] Assign enhancers to genes by loops")
  atac.loops <- annotate_with_loops(granges(atac.counts),loop.coords,proms=putativeProm)
  
  message("[Info 5] Annotate nearest genes")
  atac.nearest <- annotate_nearest(atac.counts,tss,wsize=500000,THREADS=50)
  
  message("[Info 6] Annotate genes based on GeneHancer")
  atac.genehancer <- assign_to_genehancer(atac.counts,genehancer.file="/genomes/homo_sapiens/hg38/regulatory/GeneHancer_v5.18.gff")
  
  message("[Info 7] Merge annotations")
  # We create a data table with every annotation as a column
  mergedAnnotations <- mergedtlist(list(atac.cors.enh[class == "Enhancer",.(peakID,chr,start,end,corGenes=geneNameTarget)],
                                        atac.nearest[,.(peakID,closestTSS)],
                                        atac.loops[,.(peakID,loopsGenes=gene)],
                                        atac.tads[,.(peakID,TADgenes=geneName)],
                                        atac.genehancer[,.(peakID,geneHancer=genes)]
  ))
  # Add names to TAD/loop/genehancers so that they have row names when transformed into data frame
  # Note that with lapply (instead of sapply) we would lose the information for multiple genes
  mergedAnnotations$TADgenes <- sapply(mergedAnnotations$TADgenes,function(x)setNames(rep(1,length(x)),x))
  mergedAnnotations$loopsGenes <- sapply(mergedAnnotations$loopsGenes,function(x)setNames(rep(1,length(x)),x))
  # Do the same here, except for missing values
  mergedAnnotations$geneHancer <- lapply(mergedAnnotations$geneHancer,function(x) {
    x <- x[!is.na(x)]; setNames(rep(1,length(x)),x)})
  
  # Above 40 cores, improvement is limited
  rankedTargets <- mclapply(mergedAnnotations$peakID,function(x) {
    assign_peak_targets(mergedAnnotations,id=x)},mc.cores=50)
  # rankedTargetsDebug <-  mclapply(mergedAnnotations$peakID,function(x) {
  #   assign_peak_targets(mergedAnnotations,id=x,debug = T)},mc.cores=50)
  
  names(rankedTargets) <- names(rankedTargetsDebug) <- mergedAnnotations$peakID
  
  mergedAnnotations$consensusGene <- sapply(rankedTargets,function(x)x[1][[1]])
  
  mergedAnnotationsDist <- merge(mergedAnnotations,as.data.table(tss),by.x=c("consensusGene","chr"),
                                 by.y=c('gene_name',"seqnames"),suffix=c('_enh','_gene'))
  mergedAnnotationsDist[, dist := ifelse(strand == "+",1,-1) * round( ((start_enh + (end_enh - start_enh)/2) - 
                                                                         (start_gene + (end_gene - start_gene)/2))/1000) ]
  mergedAnnotationsDist[, c("peakName","peakLabel") := .(paste0(chr,'_',start_enh,'_',end_enh),
                                                         paste0(consensusGene,'_',dist))]
  mergedAnnotationsDist <- mergedAnnotationsDist[,.SD[which.min(abs(dist))],by='peakName']
  
  # Check that there are no genes missing aside from those that lack an NA. Possible reasons why genes
  # would be missing are wrong assignment of names
  mergedAnnotations[!is.na(consensusGene)]$peakID[!mergedAnnotations[!is.na(consensusGene)]$peakID %in% mergedAnnotationsDist$peakID]
  
  return(mergedAnnotationsDist)

}

#===============================================================================
# Enhancer-promoter assignment
#===============================================================================

## Load GTF to obtain gene data

GTF <- as.data.table(rtracklayer::import.gff("/genomes/homo_sapiens/hg19/transcripts/gencode.v30.gtf"))
genes <- GTF[(gene_type == "protein_coding") & type == "gene",.(seqnames,start,end,strand,gene_name,
                                                                gene_id=gsub("\\..*","",gene_id))]
genes$gene_name <- replaceGeneSymbols(genes$gene_name,expand=F)
gr.genes <- makeGRangesFromDataFrame(genes,keep.extra.columns = T)
gr.genes <- dropSeqlevels(keepStandardChromosomes(gr.genes),"chrM",pruning.mode = 'coarse')
names(gr.genes) <- gr.genes$gene_name #gr.genes$gene_id

putativeProm <- promoters(gr.genes,upstream = 500,downstream = 500)
tss <- promoters(gr.genes,upstream = 0,downstream = 0)

## Load TADs

tads <- fread("sed -r 's/#merged=[0-9]+//' /data/claudia_gebhard/CIMP/hic/homer_analyses/merged_groups.tad.2D.bed")
gr.tads <- makeGRangesFromDataFrame(tads[,.(chr=chr1,start=start1,end=end2,
                                            tadName=paste0(chr1,"_",start1,"_",end1))],keep.extra.columns = T)
## Load loops

loop.data <- fread("/data/claudia_gebhard/CIMP/hic/homer_analyses/merged_groups.loop.scores.txt")
colnames(loop.data) <- gsub(".dir","",colnames(loop.data))
loop.coords <- loop.data[,c(1:7,9),with=F]

## Load ATAC-seq

load("/data/claudia_gebhard/CIMP/ATAC/analysis/DiffBind_ATAC_reduced/DiffBind_object.RData")
atac.counts <- dba.count(diffobject,peaks=NULL,score = DBA_SCORE_RPKM,summits=F)
atac.counts <- dba.peakset(atac.counts,bRetrieve=T,DataType = DBA_DATA_GRANGES)
colnames(mcols(atac.counts)) <- diffobject$samples$SampleID

annotated.peaks <- extract_enhancers(atac.counts,putativeProm,minoverlap = 1)
# Check the order is preserved when annotating promoters
all(annotated.peaks$peaks_promoters$start == start(atac.counts)[annotated.peaks$index_promoter])

atac.cors.prom <- calculate_peak_correlation(annotated.peaks,wsize=500000,CORES=50,
                                             fromFeature='Promoter',outputType = 'df')

# Plot CEBPA correlation
cebpa.cor <- plot_correlation("CEBPA",annotated.peaks,metadata=metadata[,.(label,Disease)],
                              colors=palette.cimp,wsize=100000,STRAND=-1)

png("/data/claudia_gebhard/CIMP/analysis/epigenetic_integration/CorATACEnh_CEBPA.png",res=100,width=800,height=600)
print(cebpa.cor)
dev.off()

pdf("/data/claudia_gebhard/CIMP/analysis/epigenetic_integration/CorATACEnh_CEBPA.pdf",width=8,height=6)
print(cebpa.cor)
dev.off()

mergedAnnotations.ATAC <- run_annotations_pipeline(atac.counts,putativeProm,tss,gr.tads,loop.coords,genehancer.file)

## Load H3K27ac-seq

load("/data/claudia_gebhard/CIMP/chip_h3k27ac/analysis/DiffBind_reduced/DiffBind_object.RData")
k27.counts <- dba.count(diffobject,peaks=NULL,score = DBA_SCORE_RPKM,summits=F)
k27.counts <- dba.peakset(k27.counts,bRetrieve=T,DataType = DBA_DATA_GRANGES)

annotated.peaks <- extract_enhancers(k27.counts,putativeProm,minoverlap = 1)
# Check the order is preserved when annotating promoters
all(annotated.peaks$peaks_promoters$start == start(k27.counts)[annotated.peaks$index_promoter])

names(k27.counts)[annotated.peaks$index_promoter] <- annotated.peaks$peaks_promoters$geneName

k27.cors <- calculate_peak_correlation(annotated.peaks,wsize=500000,CORES=50)

mergedAnnotationsDist.K27 <- run_annotations_pipeline(k27.counts,putativeProm,tss,gr.tads,loop.coords,genehancer.file)

#-------------------------------------------------------------------------------
# Verify correlation with expression
#-------------------------------------------------------------------------------

load("/data/claudia_gebhard/CIMP/RNA/analysis/clustering_20211124/tximport_RNA.RData")

coldata.rna <- data.frame(metadata,row.names='label')[colnames(txi$counts),c("Disease","Subtype"),drop=F]
dds.rna <- DESeqDataSetFromTximport(txi,coldata.rna,design=~Disease)
#  Filter non-expressed genes (average CPM < 1) to reduce memory and speed up computation
# dds.rna <- dds.rna[edgeR::aveLogCPM(counts(dds.rna)) > 1,] 
dds.rna <- DESeq(dds.rna)

counts.rna <- data.table(counts(dds.rna,normalized=T),keep.rownames='gene_id')[,gene_id := gsub("\\..*","",gene_id)]
counts.rna <- merge(counts.rna,genes[,.(gene_id,gene_name)],by='gene_id')[,-'gene_id']
counts.rna <- counts.rna[,lapply(.SD,mean),by='gene_name']

annoATAC <- data.table(data.frame(mcols(atac.counts),check.names=F),keep.rownames='peakName')
annoATAC <- merge(annoATAC,mergedAnnotationsDist[,.(gene_name=consensusGene,peakName,peakLabel)],by='peakName')
annoATAC <- annoATAC[gene_name %in% counts.rna$gene_name]

annoRNA <- counts.rna[,intersect(colnames(counts.rna),c(colnames(annoATAC))),with=F]
annoATAC <- annoATAC[,c("peakName",'peakLabel',colnames(annoRNA)),with=F]

corATACvsRNA <- mclapply(annoATAC$peakName,function(peak) {
  atac <- annoATAC[peakName == peak]
  gene <- atac$gene_name
  rna <- annoRNA[gene_name == gene]
  cor <- cor(as.numeric(atac[,-c('peakName','peakLabel','gene_name')]),as.numeric(rna[,-'gene_name']))
  return(c(peak,atac$peakLabel,gene,cor))
},mc.cores=100)

corATACvsRNA <- data.table(do.call(rbind,corATACvsRNA))
colnames(corATACvsRNA) <- c("peakName",'peakLabel','gene','cor')
corATACvsRNA$cor <- as.numeric(corATACvsRNA$cor)
mean( as.numeric(corATACvsRNA$cor),na.rm=T)

# Compare with using only closest

annoProximal <- atac.counts[names(atac.counts) %in% annoATAC$peakName ] # Use the same peaks, otherwise it could be promoters 
annoProximal <- ChIPpeakAnno::annotatePeakInBatch(annoProximal,AnnotationData = gr.genes,select='first')
annoProximal <- data.table(data.frame(mcols(annoProximal),check.names = F))[,c(colnames(mcols(atac.counts)),"peak","feature"),with=F]
setnames(annoProximal,old=c("peak","feature"),new=c("peakName","gene_name"))

annoProximal <- annoProximal[,c("peakName",colnames(annoRNA)),with=F]

corATACvsRNAProximal <- mclapply(annoProximal$peakName,function(peak) {
  atac <- annoProximal[peakName == peak]
  gene <- atac$gene_name
  rna <- annoRNA[gene_name == gene]
  cor <- cor(as.numeric(atac[,-c('peakName','peakLabel','gene_name')]),as.numeric(rna[,-'gene_name']))
  return(c(peak,gene,cor))
},mc.cores=100)

corATACvsRNAProximal <- data.table(do.call(rbind,corATACvsRNAProximal))
colnames(corATACvsRNAProximal) <- c("peakName",'gene','cor')
corATACvsRNAProximal$cor <- as.numeric(corATACvsRNAProximal$cor)
mean( as.numeric(corATACvsRNAProximal$cor),na.rm=T)

# There is little difference: our ensemble method achieves correlation of 0.1258 and using just
# the closest gene gives correlation of 0.1202. A very small improvement...

#===================================================================================================
# DATA ANALYSIS
#===================================================================================================

# Prepare data

mart <- biomaRt::useMart("ensembl", dataset = "hsapiens_gene_ensembl")
go.hematopoiesis <- biomaRt::getBM(attributes=c('hgnc_symbol','go_id'), filters = 'go_parent_term', values = 'GO:0030097', mart = mart)
michael.tfs <- read.xlsx("/data/claudia_gebhard/CIMP/regulatory_regions/TFMichael_Updated.xlsx")

# ATAC-seq
load("/data/claudia_gebhard/CIMP/ATAC/analysis/DiffBind_ATAC_reduced/DiffBind_object.RData")
diffobject.atac <- diffobject; remove(diffobject)

combined.ATAC <- combine_diffbind(diffobject.atac,gr.genes,conditions=c("AML","T-ALL"),treatment="CIMP")
combined.ATAC.annotated <- merge(combined.ATAC,mergedAnnotationsDist.ATAC[,.(peakID,peakLabel,consensusGene)],by='peakID')
setnames(combined.ATAC.annotated,'consensusGene','gene_name')

# H3K27ac
load("/data/claudia_gebhard/CIMP/chip_h3k27ac/analysis/DiffBind_reduced/DiffBind_object.RData")
diffobject.K27 <- diffobject; remove(diffobject)

combined.K27 <- combine_diffbind(diffobject.K27,gr.genes,conditions=c("AML","T-ALL"),treatment="CIMP")
combined.K27.annotated <- merge(combined.K27,mergedAnnotationsDist.K27[,.(peakID,peakLabel,consensusGene)],by='peakID')
setnames(combined.K27.annotated,'consensusGene','gene_name')

# RNA-seq
combined.RNA <- combine_deseq(dds.rna,genes,factor='Disease',conditions=c("AML","T-ALL"),treatment='CIMP')
combined.RNA$gene_name <- replaceGeneSymbols(combined.RNA$gene_name,expand=F)

rna_atac <- merge(combined.ATAC.annotated,combined.RNA,by='gene_name',all.x=T,suffix=c("_ATAC","_RNA"))
rna_atac$hematopoiesis <- rna_atac$gene_name %in% go.hematopoiesis$hgnc_symbol
rna_atac$TF <- rna_atac$gene_name %in% michael.tfs$Suggested.Symbol

pdf("/data/claudia_gebhard/CIMP/analysis/epigenetic_integration/Starbust_ATACRNA_CIMPvsAML_Hex.pdf",width=7,height=7)
make.starbust.cimps(rna_atac,FDR_METH='logFDR_CIMPvsAML_ATAC',FDR_RNA='logFDR_CIMPvsAML_RNA',colors=colors.starbust,ntop=10,
                    XLIMS=c(-15,15),YLIMS=c(-40,40),mcipsig=-log10(0.005),rnasig=-log10(0.005),addCor=T,LABEL='peakLabel') +
  labs(x="ATAC-seq (Log10 FDR x sign)")
dev.off()

pdf("/data/claudia_gebhard/CIMP/analysis/epigenetic_integration/Starbust_ATACRNA_CIMPvsT-ALL_Hex.pdf",width=7,height=7)
make.starbust.cimps(rna_atac,FDR_METH='logFDR_CIMPvsT-ALL_ATAC',FDR_RNA='logFDR_CIMPvsT-ALL_RNA',colors=colors.starbust,ntop=10,
                    XLIMS=c(-15,15),YLIMS=c(-25,25),mcipsig=-log10(0.005),rnasig=-log10(0.005),addCor=T,LABEL='peakLabel') +
  labs(x="ATAC-seq (Log10 FDR x sign)")
dev.off()

write.xlsx(rna_atac,"/data/claudia_gebhard/CIMP/analysis/epigenetic_integration/ATAC_RNA_Integration.xlsx")

rna_k27 <- merge(combined.K27.annotated,combined.RNA,by='gene_name',all.x=T,suffix=c("_K27","_RNA"))
rna_k27$hematopoiesis <- rna_k27$gene_name %in% go.hematopoiesis$hgnc_symbol
rna_k27$TF <- rna_k27$gene_name %in% michael.tfs$Suggested.Symbol

pdf("/data/claudia_gebhard/CIMP/analysis/epigenetic_integration/Starbust_K27RNA_CIMPvsAML_Hex.pdf",width=7,height=7)
make.starbust.cimps(rna_k27,FDR_METH='logFDR_CIMPvsAML_K27',FDR_RNA='logFDR_CIMPvsAML_RNA',colors=colors.starbust,ntop=10,
                    XLIMS=c(-15,15),YLIMS=c(-40,40),mcipsig=-log10(0.005),rnasig=-log10(0.005),addCor=T,LABEL='peakLabel') +
  labs(x=bquote(bold("H3K27ac ChIP-seq ("~log[10]~"FDR x sign )")),y=bquote(bold("Gene Expression ("~log[10]~"FDR x sign )")))
dev.off()

pdf("/data/claudia_gebhard/CIMP/analysis/epigenetic_integration/Starbust_K27RNA_CIMPvsT-ALL_Hex.pdf",width=7,height=7)
make.starbust.cimps(rna_k27,FDR_METH='logFDR_CIMPvsT-ALL_K27',FDR_RNA='logFDR_CIMPvsT-ALL_RNA',colors=colors.starbust,ntop=10,
                    XLIMS=c(-15,15),YLIMS=c(-20,20),mcipsig=-log10(0.005),rnasig=-log10(0.005),addCor=T,LABEL='peakLabel') +
  labs(x=bquote(bold("H3K27ac ChIP-seq ("~log[10]~"FDR x sign )")),y=bquote(bold("Gene Expression ("~log[10]~"FDR x sign )")))
dev.off()

write.xlsx(rna_k27,"/data/claudia_gebhard/CIMP/analysis/epigenetic_integration/H3K27ac_RNA_Integration.xlsx")
