# Supplementary material for: Epigenetic alterations affecting hematopoietic regulatory networks as drivers of mixed myeloid/lymphoid leukemia
Source: Nat Commun. 2024 Jul 7;15:5693. doi: 10.1038/s41467-024-49811-y (PMC11228033; doi:10.1038/s41467-024-49811-y)
Supplement: Supplementary file 5 — Supplementary Code 1 [file 41467_2024_49811_MOESM5_ESM.zip › get_jaspar_matrices.R]

library(httr)
library(data.table)
library(TFBSTools)

URL <- "https://jaspar.genereg.net/api/"

all.matrices <- GET("https://jaspar.genereg.net/api/v1/matrix/?page_size=1000&collection=CORE&tax_id=9606",httr::accept_json())
all.matrices <- httr::content(all.matrices)

jaspar.core.human <- rbindlist(all.matrices$results)

m.list <- mcmapply(FUN=function(m) {
  m.json <- GET(sprintf("%sv1/matrix/%s",URL,m),httr::accept_json())
  m.cats <- lapply(httr::content(m.json)[c("type","class","family","name")],'[[',1)
#  m.list[[m]] <- m.cats
},jaspar.core.human$matrix_id,USE.NAMES=T,mc.cores=25,SIMPLIFY = F)

# Option 1: add tags to existing list of matrices

pwm_jaspar <- readJASPARMatrix("/data/roger/motif_databases/JASPAR2022_CORE_redundant_pfms_jaspar.txt")

# To replace names with capital letters (only if we have non-human)
# for (i in 1:length(pwm_jaspar)) { pwm_jaspar[[i]]@name <- toupper(pwm_jaspar[[i]]@name)}
names(pwm_jaspar) <- ID(pwm_jaspar) # Use unique IDs as names
pwm_jaspar <- pwm_jaspar[ID(pwm_jaspar) %in% names(m.list)]
for (i in ID(pwm_jaspar)) { pwm_jaspar[[i]]@tags <- m.list[[i]]}

save(pwm_jaspar,file = "/data/roger/resources/jaspar_human_annotated.RData")
