# Supplementary material for: Epigenetic alterations affecting hematopoietic regulatory networks as drivers of mixed myeloid/lymphoid leukemia
Source: Nat Commun. 2024 Jul 7;15:5693. doi: 10.1038/s41467-024-49811-y (PMC11228033; doi:10.1038/s41467-024-49811-y)
Supplement: Supplementary file 5 — Supplementary Code 1 [file 41467_2024_49811_MOESM5_ESM.zip › hic_data_analysis2.R]

require(umap)
library(DESeq2)
library(plotgardener)
library(TxDb.Hsapiens.UCSC.hg19.knownGene)
library(openxlsx)
BPPARAM = BiocParallel::MulticoreParam(workers=20)

# TO DO: 1. Calculate differences in TAD boundaries 2. Use Limma instead of DESeq2. 3. Compare AML and T-ALL

#===============================================================================
# UNBIASED ANALYSIS OF HIC DATA
#===============================================================================

dir.create("/data/claudia_gebhard/CIMP/analysis/hic")

metadata.hic <- data.frame(
  fread('/data/claudia_gebhard/CIMP/metadata/metadata_combined.csv',sep=',',header=T),row.names="Patient_ID")

metrics.hic <- fread("/data/claudia_gebhard/CIMP/hic/summary_hicup_short.txt")

h3k27.aml <- data.table(read.xlsx("/data/claudia_gebhard/CIMP/chip_h3k27ac/analysis/DiffBind_reduced/SummaryResults_DiffBind.xlsx",1))
h3k27.tall <- data.table(read.xlsx("/data/claudia_gebhard/CIMP/chip_h3k27ac/analysis/DiffBind_reduced/SummaryResults_DiffBind.xlsx",6))
h3k27.aml.tall <- data.table(read.xlsx("/data/claudia_gebhard/CIMP/chip_h3k27ac/analysis/DiffBind_reduced/SummaryResults_DiffBind.xlsx",11))

# We generated new analyses for the AML vs T-ALL comparison
ctcf.aml.tall <- data.table(read.xlsx("/data/claudia_gebhard/CIMP/CTCF/analysis/2022_07/SummaryResults_DiffBind.xlsx",11)) 
mcip.aml.tall <- data.table(read.xlsx("/data/claudia_gebhard/CIMP/MCIp/analysis/2022_07/SummaryResults_DiffBind.xlsx",16))

#--------------------------------------------------------------------------------------
# TADs
#--------------------------------------------------------------------------------------

#tad.scores <- fread("/data/claudia_gebhard/CIMP/hic/homer_analyses/merged.tad.scores.txt")
tad.coords <- fread("/data/claudia_gebhard/CIMP/hic/homer_analyses/merged_groups.tad.scores.txt")
#tad.scores <- fread("/data/claudia_gebhard/CIMP/hic/homer_2/merged_groups.tad.scores.txt")
colnames(tad.coords) <- gsub(".dir","",colnames(tad.coords))
colnames(tad.coords) <- gsub("#TAD name","regions",colnames(tad.coords))
tad.scores <- data.frame(tad.coords[,grepl("HiC|regions",c(colnames(tad.coords))),with=F],row.names = 1)
colnames(tad.scores) <- gsub(".*_([D0-9]+).IR","\\1",colnames(tad.scores))
colnames(tad.scores)[grep("CD34",colnames(tad.scores))] <- c("CD34_1","CD34_2","CD34_3")

metadata.hic <- metadata[colnames(tad.scores),]
reads.hic <- sapply(row.names(metadata.hic),function(x) {metrics.hic$Deduplication_Read_Pairs_Uniques[grep(x,metrics.hic$File)]} )

pal <- na.omit(palette.cimp[as.character(unique(metadata.hic[["Disease"]]))])

# rv = rowVars(tad.scores)
# select = order(rv, decreasing=TRUE)[seq_len(min(500, length(rv)))]

pca.tad.scores <- prcomp(t(tad.scores))

pdf("/data/claudia_gebhard/CIMP/analysis/hic/tad_pca.pdf",width=8,height=7) # Fig 7A
ggPCA(pca.tad.scores,fac=metadata.hic$Disease) + geom_text(size=2.7,vjust=1,hjust=1) + ggtitle("PCA TADs") +
  scale_colour_manual(values=pal,name="Group") + theme_clusters
dev.off()

write.xlsx(as.data.frame(pca.tad.scores$x),'/data/claudia_gebhard/CIMP/paper/source/Fig7A.xlsx',rowNames=T)

umap.tads<- umap(t(tad.scores),n_neighbors=5)
pdf("/data/claudia_gebhard/CIMP/analysis/hic/tad_umap.pdf",width=8,height=7)
ggplot.umap(umap.tads,fac=metadata.hic$Disease) + geom_text(size=2.7,vjust=1,hjust=1) + 
  scale_colour_manual(values=pal,name="Group") + theme_clusters
dev.off()

# NO CD34
tad.scores.leukemia <- tad.scores[,grep("CD34",colnames(tad.scores),value=T,invert=T)]
pca.tad.scores <- prcomp(t(tad.scores.leukemia))

pdf("/data/claudia_gebhard/CIMP/analysis/hic/tad_pca_nocd34.pdf",width=8,height=7)
ggPCA(pca.tad.scores,fac=metadata.hic[colnames(tad.scores.leukemia),]$Disease) + geom_text(size=2.7,vjust=1,hjust=1) + ggtitle("PCA TADs") +
  scale_colour_manual(values=pal,name="Group") + theme_clusters
dev.off()

pdf("/data/claudia_gebhard/CIMP/analysis/hic/tad_umap_nocd34.pdf",width=8,height=7)
ggplot.umap(umap(t(tad.scores.leukemia),n_neighbors=4),fac=metadata.hic[colnames(tad.scores.leukemia),]$Disease) + 
geom_text(size=2.7,vjust=1,hjust=1) + theme_clusters + scale_colour_manual(values=pal,name="Group")
dev.off()

# Average TAD size 
data.table(do.call(rbind,strsplit(row.names(tad.scores),"[:-]")))[,as.numeric(V3) - as.numeric(V2)] %>% mean()
summary(tads.k562$end - tads.k562$start)


#--------------------------------------------------------------------------------------
# LOOPS
#--------------------------------------------------------------------------------------

loop.data <- fread("/data/claudia_gebhard/CIMP/hic/homer_analyses/merged_groups.loop.scores.txt")
#loop.scores <- fread("/data/claudia_gebhard/CIMP/hic/homer_2/merged_groups.loop.2D.bed")
colnames(loop.data) <- gsub(".dir","",colnames(loop.data))
loop.scores <- data.frame(loop.data[,grepl("HiC|name",c(colnames(loop.data))),with=F],row.names = 1)
loop.coords <- loop.data[,c(1:7,9),with=F]
colnames(loop.scores) <- gsub(".*_([D0-9]+).Score","\\1",colnames(loop.scores))
colnames(loop.scores)[grep("CD34",colnames(loop.scores))] <- c("CD34_1","CD34_2","CD34_3")

pca.loops <- prcomp(t(loop.scores))
pdf("/data/claudia_gebhard/CIMP/analysis/hic/loop_pca.pdf") # Fig 7B
ggPCA(pca.loops,fac=metadata.hic$Disease) + geom_text(size=2.7,vjust=1,hjust=1) + ggtitle("PCA loops") +
  scale_colour_manual(values=pal,name="Group") + theme_clusters
dev.off()

write.xlsx(as.data.frame(pca.loops$x),'/data/claudia_gebhard/CIMP/paper/source/Fig7B.xlsx',rowNames=T)

umap.loops <- umap(t(loop.scores),n_neighbors=5)
pdf("/data/claudia_gebhard/CIMP/analysis/hic/loop_umap.pdf",width=8,height=7)
ggplot.umap(umap.loops,fac=metadata.hic$Disease) + geom_text(size=2.7,vjust=1,hjust=1)
dev.off()

# Average loop size
data.table(do.call(rbind,strsplit(row.names(loop.scores),"[:-]")))[,as.numeric(V3) - as.numeric(V2)] %>% mean() # 500kb
summary(loops.k562$y2 - loops.k562$x1) # 500kb

# NO CD34
loop.scores.leukemia <- loop.scores[,grep("CD34",colnames(loop.scores),value=T,invert=T)]
pca.loops <- prcomp(t(loop.scores.leukemia))

pdf("/data/claudia_gebhard/CIMP/analysis/hic/loop_pca_nocd34.pdf",width=8,height=7)
ggPCA(pca.loops,fac=metadata.hic[colnames(loop.scores.leukemia),]$Disease) + geom_text(size=2.7,vjust=1,hjust=1) + ggtitle("PCA loops") +
  scale_colour_manual(values=pal,name="Group") + theme_clusters
dev.off()

pdf("/data/claudia_gebhard/CIMP/analysis/hic/loop_umap_nocd34.pdf",width=8,height=7)
ggplot.umap(umap(t(loop.scores.leukemia),n_neighbors=4),fac=metadata.hic[colnames(loop.scores.leukemia),]$Disease) +
  geom_text(size=2.7,vjust=1,hjust=1) + theme_clusters + scale_colour_manual(values=pal,name="Group") 
dev.off()

#-------------------------------------------------------------------------------
# DIFFERENTIAL LOOP CALLING
#-------------------------------------------------------------------------------

## DESeq2                       
                          
loop.scores100 <- round(loop.scores*100,0) # To prevent differences being lost by rounding up
coldata.hic <- metadata[colnames(loop.scores),c("Disease","Subtype"),drop=F]
dds.loops <- DESeqDataSetFromMatrix(countData = loop.scores100,colData=coldata.hic,design=~Disease)
#sizeFactors(dds.chip) <- diffobject$norm$DESeq2$norm.facs
dds.loops <- DESeq(dds.loops,parallel = T , BPPARAM = BPPARAM)
vsd.loops <- varianceStabilizingTransformation(dds.loops, blind = TRUE,fitType = "parametric")

vsd.loops.leukemia <- vsd.loops[,grep("CD34",colnames(vsd.loops),value=T,invert=T)]

  pdf("/data/claudia_gebhard/CIMP/analysis/hic/loops_vsd_heatmap.pdf",width=8,height=7)
  deseq.heatmap(vsd.loops.leukemia,metadata = metadata.hic[metadata.hic$Disease != 'CD34','Disease',drop=F],
  cols.per.category=list(Disease=palette.cimp[as.character(unique(metadata.hic$Disease))]),NTOP=500)
  dev.off()

pdf("/data/claudia_gebhard/CIMP/analysis/hic/loop_vsd_pca.pdf",width=8,height=7)
deseq.PCA(vsd.loops,intgroup="Disease",ntop=500) +  geom_text(size=2.7,vjust=1,hjust=1) +
  scale_colour_manual(values=pal,name="Group") + theme_clusters
dev.off()

pdf("/data/claudia_gebhard/CIMP/analysis/hic/loop_vsd_pca_noCD34.pdf",width=8,height=7)
deseq.PCA(vsd.loops.leukemia,intgroup="Disease",ntop=500) +  geom_text(size=2.7,vjust=1,hjust=1) +
  scale_colour_manual(values=pal,name="Group") + theme_clusters
dev.off()

pdf("/data/claudia_gebhard/CIMP/analysis/hic/loop_vsd_umap_noCD34.pdf",width=8,height=7)
deseq.umap(vsd.loops.leukemia,intgroup="Disease",ntop=500,NEIGHBORS=5) +  geom_text(size=2.7,vjust=1,hjust=1) +
  scale_colour_manual(values=pal,name="Group") + theme_clusters
dev.off()

res.loops.aml <- as.data.table(results(dds.loops,contrast = c("Disease","CIMP","AML")),keep.rownames='regions')
res.loops.tall <- as.data.table(results(dds.loops,contrast = c("Disease","CIMP","T-ALL")),keep.rownames='regions')

loops.baseMeanPerLvl <- sapply( levels(dds.loops[["Disease"]]), function(lvl) 
  rowMeans( counts(dds.loops,normalized=TRUE)[,dds.loops[["Disease"]] == lvl] ))

res.loops.aml <- cbind(res.loops.aml,loops.baseMeanPerLvl)
res.loops.tall <- cbind(res.loops.tall,loops.baseMeanPerLvl)

#-------------------------------------------------------------------------------
# DIFFERENTIAL TAD CALLING
#-------------------------------------------------------------------------------

## DESeq2                       

tad.scores100 <- round(tad.scores*100,0) # To prevent differences being lost by rounding up
dds.tads <- DESeqDataSetFromMatrix(countData = tad.scores100,colData=coldata.hic,design=~Disease)
#sizeFactors(dds.chip) <- diffobject$norm$DESeq2$norm.facs
dds.tads <- DESeq(dds.tads,parallel = T , BPPARAM = BPPARAM)
vsd.tads <- varianceStabilizingTransformation(dds.tads, blind = TRUE,fitType = "parametric")

vsd.tads.leukemia <- vsd.tads[,grep("CD34",colnames(vsd.tads),value=T,invert=T)]

pdf("/data/claudia_gebhard/CIMP/analysis/hic/tad_vsd_heatmap.pdf",width=8,height=7)
deseq.heatmap(vsd.tads.leukemia ,metadata = metadata.hic[metadata.hic$Disease != 'CD34','Disease',drop=F],
              cols.per.category=list(Disease=palette.cimp[as.character(unique(metadata.hic$Disease))]),NTOP=500)
dev.off()

pdf("/data/claudia_gebhard/CIMP/analysis/hic/tad_vsd_pca.pdf",width=8,height=7)
deseq.PCA(vsd.tads,intgroup="Disease") +  geom_text(size=2.7,vjust=1,hjust=1) +
  scale_colour_manual(values=pal,name="Group") + theme_clusters
dev.off()

pdf("/data/claudia_gebhard/CIMP/analysis/hic/tad_vsd_pca_noCD34.pdf",width=8,height=7)
deseq.PCA(vsd.tads.leukemia,intgroup="Disease") +  geom_text(size=2.7,vjust=1,hjust=1) +
  scale_colour_manual(values=pal,name="Group") + theme_clusters
dev.off()

pdf("/data/claudia_gebhard/CIMP/analysis/hic/tad_vsd_umap_noCD34.pdf",width=8,height=7)
deseq.umap(vsd.tads.leukemia,intgroup="Disease",NEIGHBORS = 4) +  geom_text(size=2.7,vjust=1,hjust=1) +
  scale_colour_manual(values=pal,name="Group") + theme_clusters
dev.off()

res.tads.aml <- as.data.table(results(dds.tads,contrast = c("Disease","CIMP","AML")),keep.rownames='regions')[,-c("lfcSE","stat")]
res.tads.tall <- as.data.table(results(dds.tads,contrast = c("Disease","CIMP","T-ALL")),keep.rownames='regions')[,-c("lfcSE","stat")]

tads.baseMeanPerLvl <- sapply( levels(dds.tads[["Disease"]]), function(lvl) 
  rowMeans( counts(dds.tads,normalized=TRUE)[,dds.tads[["Disease"]] == lvl] ))

res.tads.aml <- cbind(res.tads.aml,tads.baseMeanPerLvl)
res.tads.tall <- cbind(res.tads.tall,tads.baseMeanPerLvl)

res.tads.sum <- merge(res.tads.aml,res.tads.tall,by=c("regions","CIMP","AML","T-ALL","CD34","baseMean"),
                      suffixes=c("_AML","_TALL"))

#-------------------------------------------------------------------------------
# PLOTTING OF DIFFERENTIAL LOOPS/TADs -- Fig 7C-D
#-------------------------------------------------------------------------------

# TADs
barplot.dds.tads <- deseq.barplot(dds.tads,contrasts = list(c("Disease","CIMP","AML"),c("Disease","CIMP","T-ALL"),c("Disease","AML","T-ALL")),fold=0) +
  scale_fill_manual(values=scale.changes) + labs(y="Number of TADs")

pdf("/data/claudia_gebhard/CIMP/analysis/hic/hic_barplot_TADs.pdf",width=7,height=3.5)
print(barplot.dds.tads)
dev.off()

write.xlsx(barplot.dds.tads$data,file='/data/claudia_gebhard/CIMP/paper/source/Fig7C.xlsx')

# Loops
barplot.dds.loops <- deseq.barplot(dds.loops,contrasts = list(c("Disease","CIMP","AML"),c("Disease","CIMP","T-ALL"),c("Disease","AML","T-ALL")),fold=0) +
  scale_fill_manual(values=scale.changes) + labs(y="Number of loops")

pdf("/data/claudia_gebhard/CIMP/analysis/hic/hic_barplot_loops.pdf",width=7,height=3.5)
print(barplot.dds.loops)
dev.off()

write.xlsx(barplot.dds.loops$data,file='/data/claudia_gebhard/CIMP/paper/source/Fig7D.xlsx')

#===============================================================================
# PLOTGARDENER EXPERIMENTS. TRY GENOVA TOO?
#===============================================================================

hic.cd34 <- setNames(list.files("/data/claudia_gebhard/CIMP/hic/matrices/",
                                pattern="CD34.*hic",full.names = T),c("CD34_1","CD34_2","CD34_3"))
hic.aml <- sapply(row.names(subset(metadata.hic,Disease == "AML")),function(x) {
  list.files("/data/claudia_gebhard/CIMP/hic/matrices", pattern=sprintf("%s.*hic",x),full.names=T)})
hic.tall <- sapply(row.names(subset(metadata.hic,Disease == "T-ALL")),function(x) {
  list.files("/data/claudia_gebhard/CIMP/hic/matrices", pattern=sprintf("%s.*hic",x),full.names=T)})
hic.cimp <-  sapply(row.names(subset(metadata.hic,Disease == "CIMP")),function(x) {
  list.files("/data/claudia_gebhard/CIMP/hic/matrices", pattern=sprintf("%s.*hic",x),full.names=T)})

combine_hic <- function(files,PARAMS,norm.sizes=NULL) {
  
  if (is.null(norm.sizes)) {
    hicDataChromRegion1 <- lapply(files,function(x) readHic(file = x,assembly = "hg19",params=PARAMS,
                                                            res_scale = "BP",norm="KR"))
  } else {
    hicDataChromRegion1 <- lapply(seq_along(files),function(x) {counts = readHic(file = files[[x]],assembly = "hg19",params=PARAMS,
                                                                                 res_scale = "BP",norm="KR"); depth <- as.numeric(norm.sizes[names(files)[x]])
                                                                                 counts$counts <- counts$counts*10**8/depth ; return(counts) })  
  }
  
  hic_sum <- hicDataChromRegion1 %>% purrr::reduce(left_join, by = paste(PARAMS$chrom,c("A","B"),sep='_')) %>% 
    replace(is.na(.), 0) %>% mutate(sum = rowSums(dplyr::select(., starts_with("counts")))) %>% 
    dplyr::select(-c(starts_with("counts")))
  return(hic_sum)
  
}

combine_chip <- function(files,PARAMS) {
  
  bwRegions <- lapply(files,function(x) {readBigwig(file = x,  chrom = PARAMS$chrom,
                                                    chromstart = PARAMS$chromstart,chromend = PARAMS$chromend)})
  bwSum <- bwRegions %>% purrr::reduce(left_join, by = c("seqnames","start","end")) %>% dplyr::select(-c(matches("width|strand"))) %>%
    replace(is.na(.), 0) %>% mutate(sum = rowSums(dplyr::select(.,matches("score")))) %>% 
    dplyr::select(-c(starts_with("score"))) %>% rename(score=sum)
  return(bwSum)
  
}

visualize_diffhic <- function(region,feature,hic1,hic2,data_list,loop.data,tad.data,
                              extra=NULL,labels,palette,bufferSize=1000,RES=10000,ZRANGE=c(0,70),
                              Y=1.5,autoscale=F,NORM=NULL) {
  if (!all(feature %in% c("loop","TAD"))) {
    stop("Feature must be either loop or TAD")
  }

  split.region <- strsplit(region,"[:-]")[[1]]
  region.param <- pgParams(chrom = split.region[1],chromstart=as.numeric(split.region[2])-bufferSize,
                        chromend=as.numeric(split.region[3])+bufferSize,resolution=RES,
                        x = 0.25, width = 2.75*Y, just = c("left", "top"), default.units = "inches",
                        res_scale="BP",norm="KR")
  
  region.param2 <- pgParams(chrom = split.region[1],chromstart=as.numeric(split.region[2])-bufferSize,
                            chromend=as.numeric(split.region[3])+bufferSize,resolution=RES,
                            x = 0.25, width = 2.75*Y, just = c("left", "top"), default.units = "inches",
                            res_scale="BP",norm="KR",assembly="hg19")

  pageCreate(width = 3.25*Y, height = (4+1*length(data_list))*Y, default.units = "inches",showGuides = FALSE, xgrid = 0, ygrid = 0)
  
  hic_data1 <- combine_hic(hic1,PARAMS=region.param,norm=NORM)
  hic_data2 <- combine_hic(hic2,PARAMS=region.param,norm=NORM)
  
  hicPlot_top <- plotHicSquare(data = hic_data1, params = region.param,
    zrange = ZRANGE,half = "top", y = 0.25*Y, height = 2.75*Y)
  hicPlot_bottom <- plotHicSquare(data = hic_data2, params = region.param,
    zrange = ZRANGE,half = "bottom",y = 0.25*Y, height = 2.75*Y)
    #palette = colorRampPalette(brewer.pal(n=9,"YlOrRd")))
  plotText(labels[1],x=0,y=1.6*Y,fontcolor = palette[labels[1]],fontface='bold',fontsize=8*Y)
  plotText(labels[2],x=3.2*Y,y=1.6*Y,fontcolor = palette[labels[2]],fontface='bold',fontsize=8*Y)
  
  ## Annotate pixels
  tad.data[,c('chr' ,'start','end') := tstrsplit(tad.data$regions,"[:\\-]")]
  if(!region %in% tad.data$regions){
    sig.tads <- tad.data[padj < 0.05 & chr == region.param2$chrom &
                                              start >= region.param2$chromstart & end <= region.param2$chromend ]  
    if (nrow(sig.tads) > 0) { gr <- makeGRangesFromDataFrame(sig.tads) }
  } else {
    gr <- makeGRangesFromDataFrame(tad.data[regions == region ])
  }
  #seqlevelsStyle(gr) <- "NCBI"
  sig.loops <- loop.data[padj < 0.05 & chr1 == region.param2$chrom &
              start1 >= region.param2$chromstart & end2 <= region.param2$chromend]

  if ("loop" %in% feature & nrow(sig.loops) > 0) {
    pixels <- annoPixels(plot = hicPlot_top, data = sig.loops[,.(chr1=chr1,start1,end1,chr2=chr2,start2,end2)], 
                         type = "circle",gp=gpar(col="red"))
    pixels <- annoPixels(plot = hicPlot_bottom, data = sig.loops[,.(chr1=chr1,start1,end1,chr2=chr2,start2,end2)], 
                         type = "circle",gp=gpar(col="red"))
  }
  if ("TAD" %in% feature) {
    domainAnno <- annoDomains(plot = hicPlot_top, data = gr, linecolor = palette[labels[1]])
    domainAnno <- annoDomains(plot = hicPlot_bottom, data = gr, linecolor = palette[labels[2]])
  }
  
  annoGenomeLabel(plot = hicPlot_top,scale = "Kb", x = 0.25, y = 3.01*Y,fontsize=8*Y)
  annoHeatmapLegend(plot = hicPlot_top, x = 3.2*Y, y = 0.3*Y, width = 0.12, height = 1,
                    just = c("left", "top"), default.units = "inches")
  
  suppressMessages(plotPairsArches(data = loop.data[padj > 0.05,.(chr1,start1,end1,chr2,start2,end2)],params = region.param2,y = 3.25*Y, height = 0.25*Y,
                  linecolor = "fill", flip = TRUE,fill="black"))
  suppressMessages(plotPairsArches(data = loop.data[padj < 0.05 & log2FoldChange > 0,.(chr1,start1,end1,chr2,start2,end2)],params = region.param2,y = 3.25*Y, height = 0.25*Y,
                  linecolor = "fill", flip = TRUE,fill="green"))
  suppressMessages(plotPairsArches(data = loop.data[padj < 0.05 & log2FoldChange < 0,.(chr1,start1,end1,chr2,start2,end2)],params = region.param2,y = 3.25*Y, height = 0.25*Y,
                  linecolor = "fill", flip = TRUE,fill="red"))
  
  genes_gm <- plotGenes(params = region.param2, stroke = 1, fontsize = 7*Y, strandLabels = FALSE, y = 3.5*Y, height = 0.4*Y)
  
  ylast = 3.90
  
  # Add extra tracks
  for (data_group in data_list) {
    data1 <- combine_chip(data_group[[1]],PARAMS=region.param2)
    data2 <- combine_chip(data_group[[2]],PARAMS=region.param2)
    
    max.group <- max(sapply(list(data1,data2),function(x)quantile(x$score,0.999)))
    signal1 <- plotSignal(data = data1, params=region.param2,linecolor=palette[labels[1]],fill=palette[labels[1]],
                               y = ylast*Y, height = 0.25*Y, just = c("left", "top"), default.units = "inches",
                               range=if(autoscale==T){NULL}else{c(0,max.group)})
    signal2 <- plotSignal(data = data2, params=region.param2,linecolor=palette[labels[2]],fill=palette[labels[2]],
                               y = (ylast+0.25)*Y, height = 0.25*Y, just = c("left", "top"), default.units = "inches",
                               range=if(autoscale==T){NULL}else{c(0,max.group)})
    plotText(label = sprintf("%s %s",data_group[[4]],labels[1]), fontsize = 8*Y, fontcolor = palette[labels[1]],
             x = -0.5*Y, y = (ylast+0.1)*Y, just = c("left", "top"), default.units = "inches")
    plotText(label = sprintf("%s %s",data_group[[4]],labels[2]), fontsize = 8*Y, fontcolor = palette[labels[2]],
             x = -0.5*Y, y = (ylast+0.35)*Y, just = c("left", "top"), default.units = "inches")
    
    diff.sig <- data_group[[3]][chr==split.region[1] & start > as.numeric(split.region[2]) & 
                            end < as.numeric(split.region[3])][FDR < 0.05]
    
    if (nrow(diff.sig) > 0) {
      for (n in 1:nrow(diff.sig)) {
        annoHighlight(plot = signal1,chrom = split.region[1],chromstart = diff.sig[[n,'start']]-1000, 
                      chromend = diff.sig[[n,'end']]+1000,fill=ifelse(diff.sig[[n,'Fold']]>0,'#009192','#b5833b'),
                      y = ylast*Y, height = 0.5*Y, just = c("left", "top"),default.units = "inches")
      } 
    } 
    ylast=ylast+0.25*2

  }

  if(!is.null(extra)) {
    extra.plot <- plotSignal(data = extra, params=region.param2,linecolor="purple",
                               y = (ylast)*Y, height = 0.25*Y, just = c("left", "top"), default.units = "inches")
    plotText(label = sprintf("P300 K562"), fontsize = 8*Y, fontcolor = "purple",
             x = -0.5*Y, y = (ylast+0.15)*Y, just = c("left", "top"), default.units = "inches")
  }
}

# Loops
for (n in c(1:5,305:310)) {
png(sprintf("/data/claudia_gebhard/CIMP/analysis/hic/diffloop_%s.png",n),width=600,height=1000)
visualize_diffhic(res.aml[padj < 0.05][order(log2FoldChange)]$regions[n],
                  hic.cimp[1:5],hic.aml[1:5],ctcf1=CIMP.CTCF[1:4],ctcf2=AML.CTCF[1:4],
                  ctcf.sum,mcip1=CIMP.mcip[1:4],mcip2=AML.mcip[1:4],mcip.aml,
                  feature="loop", labels=c("CIMP","AML"),palette=palette.cimp,
                  bufferSize=200000,RES=10000,ZRANGE=c(0,15),coords=loop.coords)
dev.off()
# TADs
png(sprintf("/data/claudia_gebhard/CIMP/analysis/hic/diffTAD_%s.png",n),width=600,height=1000)
visualize_diffhic(res.tads.aml[padj < 0.05][order(log2FoldChange)]$regions[n],feature="TAD",
                  hic.cimp[1:5],hic.aml[1:5],
                  data_list=list(MCIP=list(CIMP.mcip[1:4],AML.mcip[1:4],mcip.aml,"MCIP"),
                       CTCF=list(CIMP.CTCF[1:4],AML.CTCF[1:4],ctcf.aml,"CTCF")),
                       labels=c("CIMP","AML"),palette=palette.cimp,
                  bufferSize=500000,RES=10000,ZRANGE=c(0,15),tad.coords=tad.coords,loop.data=res.loops.aml3,Y=1)
dev.off()
}


# For TADs, check: 1) is there a DE gene, and how many; 2) is there a DB CTCF site (edges); 3) is there a H3K27ac peak

#===============================================================================
# ANNOTATE HIC AND INTEGRATE DATA
#===============================================================================

# NOTE: Salmon was used with the hg38 version, which has some differences even if it is the same
# Gencode version. But we need the coordinates from hg19
GTF.gencode30 <- as.data.table(rtracklayer::import.gff(
  "/genomes/homo_sapiens/hg19/transcripts/gencode.v30.gtf"))

rna.sum <- data.table(read.xlsx("/data/claudia_gebhard/CIMP/analysis/meth_expression/DiffGeneExpressionDESeq2.xlsx"))

genes.rna <- unique(GTF.gencode30[type == "gene",.(seqnames,start,end,gene_id,symbol=gene_name)])
genes.rna$symbol <- replaceGeneSymbols(genes.rna$symbol,expand=F)
gr.genes.rna <- makeGRangesFromDataFrame(genes.rna,keep.extra.columns = T)


metadata <- data.frame(
  fread('/data/claudia_gebhard/CIMP/metadata/metadata_combined.csv',sep=',',header=T),row.names="Patient_ID")

AML.ids <- rownames(metadata[metadata$Disease == "AML",])
CIMP.ids <- rownames(metadata[metadata$Disease == "CIMP",])
TALL.ids <- rownames(metadata[metadata$Disease == "T-ALL",])

# Obtain H3K27ac tracks
CIMP.h3k27 <- Filter(length,sapply(CIMP.ids,function(x)grep("Input",list.files("/data/claudia_gebhard/CIMP/chip_h3k27ac/bigwig/",
                                                                 pattern=sprintf("%s.*RPKM",x),full.names=T),value=T,invert=T)))
TALL.h3k27 <- Filter(length,sapply(TALL.ids,function(x)grep("Input",list.files("/data/claudia_gebhard/CIMP/chip_h3k27ac/bigwig/",
                                                                 pattern=sprintf("%s.*RPKM",x),full.names=T),value=T,invert=T)))
AML.h3k27 <-  Filter(length,sapply(AML.ids,function(x)grep("Input",list.files("/data/bas/1_enhancer_analysis/chip_h3k27ac/All_samples/bigwig/",
                                                                pattern=sprintf("%s.*RPKM",x),full.names=T),value=T,invert=T)))

# Obtain CTCF tracks
CIMP.CTCF <- Filter(length,sapply(CIMP.ids,function(x)grep("Input",list.files("/data/claudia_gebhard/CIMP/CTCF/bigwig_normalized",
                                                                     pattern=sprintf("%s.*RPKM",x),full.names=T),value=T,invert=T)))
AML.CTCF <- Filter(length,sapply(AML.ids,function(x)grep("Input",list.files("/data/claudia_gebhard/CIMP/CTCF/bigwig_normalized",
                                                                   pattern=sprintf("%s.*RPKM",x),full.names=T),value=T,invert=T)))
TALL.CTCF <- Filter(length,sapply(TALL.ids,function(x)grep("Input",list.files("/data/claudia_gebhard/CIMP/CTCF/bigwig_normalized",
                                                                     pattern=sprintf("%s.*RPKM",x),full.names=T),value=T,invert=T)))

#-------------------------------------------------------------------------------
# TAD data: DEs inside and CTCFs at the boundaries
#-------------------------------------------------------------------------------

# https://www.sciencedirect.com/science/article/pii/S000292972100001X#bib25
# https://www.biostars.org/p/328856/ --> TAD boundaries equal to bin size
# https://www.nature.com/articles/s41467-018-03017-1 --> TAD boundaries equal to bin size

gr.tads <- GRanges(res.tads.aml$regions)

# Overlap with DE genes
ov.genes <- data.frame(TAD=queryHits(findOverlaps(gr.tads,gr.genes.rna)),
                       symbol=gr.genes.rna[subjectHits(findOverlaps(gr.tads,gr.genes.rna))]$symbol)
ov.genes.de <- data.table(merge(ov.genes,rna.sum,by="symbol",sort=F))

# Overlap with CTCF boundaries 
gr.tads.left <- GRanges(seqnames=gr.tads@seqnames,ranges=IRanges(start=gr.tads@ranges@start,width=1))
gr.tads.left <- resize(gr.tads.left, fix = "center", width = 5000) # resolution in HOMER
gr.tads.right<- GRanges(seqnames=gr.tads@seqnames,ranges=IRanges(start=end(gr.tads@ranges),width=1))
gr.tads.right <- resize(gr.tads.right, fix = "center", width = 5000) # resolution in HOMER

ov.ctcf.left <- findOverlaps(gr.tads.left,gr.ctcf.all)
ov.ctcf.right <- findOverlaps(gr.tads.right,gr.ctcf.all)

# Overlap with MCIP
ctcf.tads <- merge(as.data.table(ov.ctcf.left)[,.(TADL=queryHits,CTCF=subjectHits)],
      as.data.table(ov.ctcf.right)[,.(TADR=queryHits,CTCF=subjectHits)],by='CTCF',all=T)
ctcf.tads <- data.table(ctcf.tads,ctcf.sum[ctcf.tads $CTCF])

ctcf.tads.mcip <- merge(ctcf.tads,mcip.ctcf[,c("chr",'start','end',grep("MCIP",colnames(mcip.ctcf),value=T)),with=F],
      by=c('chr','start','end'),all.x=T)

# Select the CTCF with the minimum FDR in each boundary
ctcf.tads.mcip.aml.l <- ctcf.tads.mcip[,.SD[which.min(FDR_AML_CTCF)],
                                 by=TADL,.SDcols=grep("CIMP.vs.AML",colnames(ctcf.tads.mcip))]
ctcf.tads.mcip.aml.r <- ctcf.tads.mcip[,.SD[which.min(FDR_AML_CTCF)],
                                 by=TADR,.SDcols=grep("CIMP.vs.AML",colnames(ctcf.tads.mcip))]

ctcf.tads.mcip.tall.l <- ctcf.tads.mcip[,.SD[which.min(FDR_TALL_CTCF)],
                                 by=TADL,.SDcols=grep("CIMP.vs.TALL",colnames(ctcf.tads.mcip))]
ctcf.tads.mcip.tall.r <- ctcf.tads.mcip[,.SD[which.min(FDR_TALL_CTCF)],
                                 by=TADR,.SDcols=grep("CIMP.vs.TALL",colnames(ctcf.tads.mcip))]

## Combine everything in one table ##

# AML

res.tads.aml[,n:= 1:nrow(res.tads.aml)]
res.tads.aml.merge <- merge(res.tads.aml,ctcf.tads.mcip.aml.l,by.x='n',by.y='TADL',all.x=T)
res.tads.aml.merge <- merge(res.tads.aml.merge,ctcf.tads.mcip.aml.r,by.x='n',by.y='TADR',all.x=T,suffix=c("_L","_R"))

diffTAD_AML <- merge(res.tads.aml.merge,ov.genes.de[,.(TAD,log2FC_RNA=log2FoldChange_AML,FDR_RNA=padj_AML,symbol)],
      by.x='n',by.y='TAD',all.x=T)

diffTAD_AML$leukemia <- diffTAD_AML$symbol %in% leukemia$V1

write.xlsx(diffTAD_AML,file = "/data/claudia_gebhard/CIMP/analysis/hic/DiffTAD_AML.xlsx")

# T-ALL

res.tads.tall[,n:= 1:nrow(res.tads.tall)]
res.tads.tall.merge <- merge(res.tads.tall,ctcf.tads.mcip.tall.l,by.x='n',by.y='TADL',all.x=T)
res.tads.tall.merge <- merge(res.tads.tall.merge,ctcf.tads.mcip.tall.r,by.x='n',by.y='TADR',all.x=T,suffix=c("_L","_R"))

diffTAD_TALL <- merge(res.tads.tall.merge,ov.genes.de[,.(TAD,log2FC_RNA=log2FoldChange_TALL,FDR_RNA=padj_TALL,symbol)],
                     by.x='n',by.y='TAD',all.x=T)

diffTAD_TALL$leukemia <- diffTAD_TALL$symbol %in% leukemia$V1

write.xlsx(diffTAD_TALL,file = "/data/claudia_gebhard/CIMP/analysis/hic/DiffTAD_TALL.xlsx")

## Exploring the results ##

# CIMP vs AML
diffTAD_AML[FDR_RNA < 0.05 & (CIMP.vs.AML_CTCF_R == 'Loss' | CIMP.vs.AML_CTCF_L == "Loss") & padj < 0.05 & leukemia == T]

# Changes in CTCF accompanied by changes in MCIP
diffTAD_AML[FDR_RNA < 0.05 & (CIMP.vs.AML_CTCF_R == 'Loss' | CIMP.vs.AML_CTCF_L == "Loss") & padj < 0.05][
  CIMP.vs.AML_MCIP_L == 'Gain' | CIMP.vs.AML_MCIP_R == 'Gain']

# How many have changes in CTCF
nrow(diffTAD_AML[padj < 0.05][CIMP.vs.AML_CTCF_L == "Loss" | CIMP.vs.AML_CTCF_R == "Loss"])/nrow(diffTAD_AML[padj < 0.05])
nrow(diffTAD_AML[padj >= 0.05][CIMP.vs.AML_CTCF_L == "Loss" | CIMP.vs.AML_CTCF_R == "Loss"])/nrow(diffTAD_AML[padj >= 0.05])

pdf("/data/claudia_gebhard/CIMP/analysis/hic/CIMPvsAML_TAD_GASK1B.pdf",width=10,height=10)
visualize_diffhic("chr4:158905000-159094998",feature=c("TAD","loop"),
                  hic.cimp[1:5],hic.aml[1:5],
                  data_list=list(MCIP=list(CIMP.mcip[1:4],AML.mcip[1:4],mcip.aml,"MCIP"),
                                 CTCF=list(CIMP.CTCF[1:4],AML.CTCF[1:4],ctcf.aml,"CTCF"),
                                 H3K27ac=list(CIMP.h3k27[1:4],AML.h3k27[1:4],h3k27.aml,"H3K27ac")),
                  extra='/data/allfiles/chip/bigwig/p300_K562wt_DSMZ_190207_SN583_0351_ACCLWYACXX.bigwig',
                  labels=c("CIMP","AML"),palette=palette.cimp,bufferSize=200000,RES=10000,
                  ZRANGE=c(0,25),tad.data=res.tads.aml,loop.data=res.loops.aml3,Y=1,NORM=reads.hic)
dev.off()

pdf("/data/claudia_gebhard/CIMP/analysis/hic/CIMPvsAML_TAD_ANGPT2.pdf",width=10,height=10)
visualize_diffhic("chr8:6255000-6689998",feature=c("TAD","loop"),
                  hic.cimp[1:5],hic.aml[1:5],
                  data_list=list(MCIP=list(CIMP.mcip[1:4],AML.mcip[1:4],mcip.aml,"MCIP"),
                                 CTCF=list(CIMP.CTCF[1:4],AML.CTCF[1:4],ctcf.aml,"CTCF"),
                                 H3K27ac=list(CIMP.h3k27[1:4],AML.h3k27[1:4],h3k27.aml,"H3K27ac")),
                  extra='/data/allfiles/chip/bigwig/p300_K562wt_DSMZ_190207_SN583_0351_ACCLWYACXX.bigwig',
                  labels=c("CIMP","AML"),palette=palette.cimp,bufferSize=300000,RES=10000,
                  ZRANGE=c(0,20),tad.data=res.tads.aml,loop.data=res.loops.aml3,Y=1,NORM=reads.hic)
dev.off()

pdf("/data/claudia_gebhard/CIMP/analysis/hic/CIMPvsAML_TAD_CEBPA.pdf",width=10,height=10)
visualize_diffhic("chr19:33720000-33904998",feature=c("TAD","loop"),
                  hic.cimp[1:5],hic.aml[1:5],
                  data_list=list(MCIP=list(CIMP.mcip[1:4],AML.mcip[1:4],mcip.aml,"MCIP"),
                                 CTCF=list(CIMP.CTCF[1:4],AML.CTCF[1:4],ctcf.aml,"CTCF"),
                                 H3K27ac=list(CIMP.h3k27[1:4],AML.h3k27[1:4],h3k27.aml,"H3K27ac")),
                  extra='/data/allfiles/chip/bigwig/p300_K562wt_DSMZ_190207_SN583_0351_ACCLWYACXX.bigwig',
                  labels=c("CIMP","AML"),palette=palette.cimp,bufferSize=100000,RES=10000,
                  ZRANGE=c(0,60),tad.data=res.tads.aml,loop.data=res.loops.aml3,Y=1,NORM=reads.hic)
dev.off()

pdf("/data/claudia_gebhard/CIMP/analysis/hic/CIMPvsAML_TAD_CCR9.pdf",width=10,height=10)
visualize_diffhic("chr3:45790000-45979998",feature=c("TAD","loop"),
                  hic.cimp[1:5],hic.aml[1:5],
                  data_list=list(MCIP=list(CIMP.mcip[1:4],AML.mcip[1:4],mcip.aml,"MCIP"),
                                 CTCF=list(CIMP.CTCF[1:4],AML.CTCF[1:4],ctcf.aml,"CTCF"),
                                 H3K27ac=list(CIMP.h3k27[1:4],AML.h3k27[1:4],h3k27.aml,"H3K27ac")),
                  extra='/data/allfiles/chip/bigwig/p300_K562wt_DSMZ_190207_SN583_0351_ACCLWYACXX.bigwig',
                  labels=c("CIMP","AML"),palette=palette.cimp,bufferSize=200000,RES=10000,
                  ZRANGE=c(0,50),tad.data=res.tads.aml,loop.data=res.loops.aml3,Y=1,NORM=reads.hic)
dev.off()

# CIMP vs T-ALL
diffTAD_TALL[FDR_RNA < 0.05 & (CIMP.vs.TALL_CTCF_R == 'Loss' | CIMP.vs.TALL_CTCF_L == "Loss") & padj < 0.05]

pdf("/data/claudia_gebhard/CIMP/analysis/hic/CIMPvsTALL_TAD_ASCC1.pdf",width=10 ,height=10)
visualize_diffhic("chr10:73805000-74114998",feature=c("TAD","loop"),
                  hic.cimp[1:4],hic.tall[1:4],
                  data_list=list(MCIP=list(CIMP.mcip[1:4],TALL.mcip[1:4],mcip.tall,"MCIP"),
                                 CTCF=list(CIMP.CTCF[1:4],TALL.CTCF[1:4],ctcf.tall,"CTCF"),
                                 H3K27ac=list(CIMP.h3k27[1:4],TALL.h3k27[1:4],h3k27.tall,"H3K27ac")),
                  extra='/data/allfiles/chip/bigwig/p300_K562wt_DSMZ_190207_SN583_0351_ACCLWYACXX.bigwig',
                  labels=c("CIMP","T-ALL"),palette=palette.cimp,bufferSize=200000,RES=10000,
                  ZRANGE=c(0,50),tad.data=res.tads.tall,loop.data=res.loops.tall3,Y=1,NORM=reads.hic)
dev.off()

pdf("/data/claudia_gebhard/CIMP/analysis/hic/CIMPvsTALL_TAD_CEBPA.pdf",width=10,height=10)
visualize_diffhic("chr19:33720000-33904998",feature=c("TAD","loop"),
                  hic.cimp[1:4],hic.tall[1:4],
                  data_list=list(MCIP=list(CIMP.mcip[1:4],TALL.mcip[1:4],mcip.tall,"MCIP"),
                                 CTCF=list(CIMP.CTCF[1:4],TALL.CTCF[1:4],ctcf.tall,"CTCF"),
                                 H3K27ac=list(CIMP.h3k27[1:4],TALL.h3k27[1:4],h3k27.tall,"H3K27ac")),
                  extra='/data/allfiles/chip/bigwig/p300_K562wt_DSMZ_190207_SN583_0351_ACCLWYACXX.bigwig',
                  labels=c("CIMP","T-ALL"),palette=palette.cimp,bufferSize=100000,RES=10000,
                  ZRANGE=c(0,50),tad.data=res.tads.tall,loop.data=res.loops.tall3,Y=1,NORM=reads.hic)
dev.off()

## TAD boundary analysis

tad.boundaries <- rbind(as.data.table(gr.tads.left)[,.(chr=seqnames,start,end,n=1:.N)],
                        as.data.table(gr.tads.right)[,.(chr=seqnames,start,end,n=1:.N)])
tad.boundaries <- unique(merge(unique(merge(tad.boundaries,res.tads.aml[,.(n,log2FC_HIC_AML=log2FoldChange,padj_HIC_AML=padj)],by='n')),
                             res.tads.tall[,.(n,log2FC_HIC_TALL=log2FoldChange,padj_HIC_TALL=padj)],by='n'))
setkey(tad.boundaries, chr, start, end)

tad.boundaries.CTCF <- foverlaps(x=tad.boundaries,ctcf.sum[,.(chr,start,end,Fold_AML_CTCF,FDR_AML_CTCF,Fold_TALL_CTCF,FDR_TALL_CTCF)])
tad.vs.CTCF.AML <- tad.boundaries.CTCF %>% filter(padj_HIC_AML < 0.05 & FDR_AML_CTCF < 0.05) %>% mutate(DI_AML=ifelse(log2FC_HIC_AML > 0,"Gain","Loss")) %>% 
  ggplot(aes(x=DI_AML,y=Fold_AML_CTCF,fill=DI_AML)) + geom_boxplot() + geom_signif(comparisons = list(c("Gain","Loss"))) +
  theme_Publication2() + labs(x="Differential TAD insulation CIMP vs AML",y="CTCF fold change between CIMP and AML") +
  scale_fill_manual(values=scale.changes,guide='none')
tad.vs.CTCF.TALL <- tad.boundaries.CTCF %>% filter(padj_HIC_AML < 0.05 & FDR_TALL_CTCF < 0.05) %>% mutate(DI_TALL=ifelse(log2FC_HIC_TALL > 0,"Gain","Loss")) %>% 
  ggplot(aes(x=DI_TALL,y=Fold_TALL_CTCF,fill=DI_TALL)) + geom_boxplot() + geom_signif(comparisons = list(c("Gain","Loss"))) +
  theme_Publication2() + labs(x="Differential TAD insulation CIMP vs T-ALL",y="CTCF fold change between CIMP and T-ALL") +
  scale_fill_manual(values=scale.changes,guide='none')
pdf("/data/claudia_gebhard/CIMP/analysis/hic/TAD_CTCFFold.pdf",width=11,height=6)
tad.vs.CTCF.AML | tad.vs.CTCF.TALL
dev.off()

## Pie chart: Number of gains/losses of CTCF per type of TAD
# AML
num.ctcf.boundaries.AML <- unique(tad.boundaries.CTCF[,.(ctcf=ifelse(sum(is.na(Fold_AML_CTCF))==2,0,1),
                                                    gain=sum(Fold_AML_CTCF > 0.5 & FDR_AML_CTCF < 0.05,na.rm=T),
                                                    loss=sum(Fold_AML_CTCF < 0.5 & FDR_AML_CTCF < 0.05,na.rm=T),log2FC_HIC_AML,padj_HIC_AML),by=n])
num.ctcf.boundaries.AML$change_HIC <- factor(ifelse(num.ctcf.boundaries.AML$log2FC_HIC_AML > 0,'Gained TAD IR','Lost TAD IR'))
ctcf.per.tad.AML <- rbindlist(list(
  num.ctcf.boundaries.AML[loss != 0 & gain == 0 & padj_HIC_AML < 0.05,.(table(change_HIC),type='Loss CTCF')],
  num.ctcf.boundaries.AML[loss == 0 & gain != 0 & padj_HIC_AML < 0.05,.(table(change_HIC),type='Gain CTCF')],
  #num.ctcf.boundaries.AML[loss != 0 & gain != 0 & padj_HIC_AML < 0.05,.(table(change_HIC),type='Loss/Gain CTCF')],
  num.ctcf.boundaries.AML[ctcf == 0 & padj_HIC_AML < 0.05,.(table(change_HIC),type='No CTCF sites')],
  num.ctcf.boundaries.AML[loss == 0 & gain == 0 & padj_HIC_AML < 0.05,.(table(change_HIC),type='Unchanged CTCF')])
)

pie.ctcf.in.tadsAML <- ctcf.per.tad.AML %>% group_by(change_HIC) %>%  mutate(perc = N / sum(N)) %>% ggplot(aes(x="",y=perc,fill=type)) + 
  geom_col(col='black') + coord_polar(theta='y') + facet_wrap(~change_HIC) +
  geom_text(aes(label = scales::percent(perc,accuracy = 1)),position = position_stack(vjust = 0.5)) +
  theme_void() + theme(strip.text.x = element_text(size = 10,face = 'bold')) +  labs(fill = NULL)

pdf("/data/claudia_gebhard/CIMP/analysis/hic/TAD_CTCFnum_AML.pdf",width=7,height=4) # Fig 7E
print(pie.ctcf.in.tadsAML)
dev.off()

write.xlsx(pie.ctcf.in.tadsAML$data,file='/data/claudia_gebhard/CIMP/paper/source/Fig7E_TAD_AML.xlsx')

# T-ALL
num.ctcf.boundaries.TALL <- unique(tad.boundaries.CTCF[,.(ctcf=ifelse(sum(is.na(Fold_TALL_CTCF))==2,0,1),
                                                         gain=sum(Fold_TALL_CTCF > 0.5 & FDR_TALL_CTCF < 0.05,na.rm=T),
                                                         loss=sum(Fold_TALL_CTCF < 0.5 & FDR_TALL_CTCF < 0.05,na.rm=T),log2FC_HIC_TALL,padj_HIC_TALL),by=n])
num.ctcf.boundaries.TALL$change_HIC <- factor(ifelse(num.ctcf.boundaries.TALL$log2FC_HIC_TALL > 0,'Gained TAD IR','Lost TAD IR'))
ctcf.per.tad.TALL <- rbindlist(list(
  num.ctcf.boundaries.TALL[loss != 0 & gain == 0 & padj_HIC_TALL < 0.05,.(table(change_HIC),type='Loss CTCF')],
  #num.ctcf.boundaries.TALL[loss == 0 & gain != 0 & padj_HIC_TALL < 0.05,.(table(change_HIC),type='Gain CTCF')],
  #num.ctcf.boundaries.TALL[loss != 0 & gain != 0 & padj_HIC_TALL < 0.05,.(table(change_HIC),type='Loss/Gain CTCF')],
  num.ctcf.boundaries.TALL[ctcf == 0 & padj_HIC_TALL < 0.05,.(table(change_HIC),type='No CTCF sites')],
  num.ctcf.boundaries.TALL[loss == 0 & gain == 0 & padj_HIC_TALL < 0.05,.(table(change_HIC),type='Unchanged CTCF')])
)

ctcf.per.tad.TALL <- rbind(ctcf.per.tad.TALL,data.table(change_HIC=c("Gained TAD","Lost TAD"),N=0,type='Gain CTCF'),
      data.table(change_HIC=c("Gained TAD","Lost TAD"),N=0,type='Loss/Gain CTCF'))

pie.ctcf.in.tads.TALL <- ctcf.per.tad.TALL %>% group_by(change_HIC) %>%  mutate(perc = N / sum(N)) %>% ggplot(aes(x="",y=perc,fill=type)) + 
  geom_col(col='black') + coord_polar(theta='y') + facet_wrap(~change_HIC) +
  geom_text(aes(label = scales::percent(perc,accuracy = 1)),position = position_stack(vjust = 0.5)) +
  theme_void() + theme(strip.text.x = element_text(size = 10,face = 'bold')) +  labs(fill = NULL)

pdf("/data/claudia_gebhard/CIMP/analysis/hic/TAD_CTCFnum_TALL.pdf",width=7,height=4) # Fig S12D
print(pie.ctcf.in.tads.TALL)
dev.off()

write.xlsx(pie.ctcf.in.tads.TALL$data,file='/data/claudia_gebhard/CIMP/paper/source/FigS12_TAD_TALL.xlsx')

#-------------------------------------------------------------------------------
# Loop data: loops involving enhancer + promoter, gene in prom differentially expressed
#-------------------------------------------------------------------------------

# Peaks = pixels in contact matrix with higher contact frequency than in background
# Peak loci = anchors of the loop, interacting regions of a peak

## Add enhancer-promoter information

#enhancers <- fread('/data/bas/1_enhancer_analysis/RNA/erna/Enhancers_H3K27ac_30ov10_FANTOM.bed') # Only AML
enhancers <- fread("/data/claudia_gebhard/CIMP/analysis/Enhancers_ATAC_Fantom.bed")
enhancers <- makeGRangesFromDataFrame(enhancers[,.(chr=V1,start=V2,end=V3)])
promoters <- makeGRangesFromDataFrame(fread("/data/claudia_gebhard/CIMP/regulatory_regions/promoters_cage_H3K4me3.bed"),
                                      keep.extra.columns = T)

annotate_loops <- function(loop.coords,enhancers,promoters,padding=5000,MAXGAP=5000) {
 
  anchor1 <- makeGRangesFromDataFrame(loop.coords[,.(chr=chr1,start=start1-padding,end=end1+padding)])
  anchor2 <- makeGRangesFromDataFrame(loop.coords[,.(chr=chr2,start=start2-padding,end=end2+padding)])
  loop.coords[chr1 != chr2] # Check for interchromosomal loops
  mid.loops <- makeGRangesFromDataFrame(loop.coords[,.(chr=chr1,start=end1+padding,end=start2-padding)]) 
  
  loops.anno <- loop.coords[,1:7] %>% mutate(n=1:nrow(loop.coords)) %>% dplyr::rename(c('regions'='#Loop name'))
  
  loops.anno[,c("Enh_L","Enh_R","Prom_L","Prom_R") := 0]
  loops.anno[queryHits(findOverlaps(anchor1,enhancers,maxgap=MAXGAP))]$Enh_L <- T
  loops.anno[queryHits(findOverlaps(anchor2,enhancers,maxgap=MAXGAP))]$Enh_R <- T
  
  loops.anno[queryHits(findOverlaps(anchor1,promoters,maxgap=MAXGAP))]$Prom_L <- T
  loops.anno[queryHits(findOverlaps(anchor2,promoters,maxgap=MAXGAP))]$Prom_R <- T
  
  anchor1.genes <- unique(data.table(n=queryHits(findOverlaps(anchor1,promoters,maxgap=MAXGAP)),
  symbol=promoters$symbol[subjectHits(findOverlaps(anchor1,promoters,maxgap=MAXGAP))]))
  
  anchor2.genes <- unique(data.table(n=queryHits(findOverlaps(anchor2,promoters,maxgap=MAXGAP)),
                              symbol=promoters$symbol[subjectHits(findOverlaps(anchor2,promoters,maxgap=MAXGAP))]))
  
  loops.anno <- merge(loops.anno,anchor1.genes,all.x=T)
  loops.anno <- merge(loops.anno,anchor2.genes,all.x=T,suffix=c("_L","_R"))
  return(loops.anno)
}

loops.anno <- annotate_loops(loop.coords,enhancers,promoters,MAXGAP=25000)

# Add differential expression
loops.anno.de <- merge(loops.anno,rna.sum[,grep("TALL|AML|symbol",colnames(rna.sum)),with=F],
                      by.x="symbol_L",by.y='symbol',sort=F,all.x=T) # Left anchor
loops.anno.de <- merge(loops.anno.de,rna.sum[,grep("TALL|AML|symbol",colnames(rna.sum)),with=F],
      by.x="symbol_R",by.y='symbol',sort=F,all.x=T,suffix=c("_L","_R")) # Right anchor

loops.anno.de[Enh_L == 1 & Prom_R == 1 | Enh_R == 1 & Prom_L == 1]

## Overlap with CTCF by anchor side
anchor1 <- makeGRangesFromDataFrame(loop.coords[,.(chr=chr1,start=start1-5000,end=end1+5000)])
anchor2 <- makeGRangesFromDataFrame(loop.coords[,.(chr=chr2,start=start2-5000,end=end2+5000)])
mid.loops <- makeGRangesFromDataFrame(loop.coords[,.(chr=chr1,start=end1+5000,end=start2-5000)]) 

ov.loops.ctcf.left <- findOverlaps(anchor1,gr.ctcf.all)
ov.loops.ctcf.right <- findOverlaps(anchor2,gr.ctcf.all)
ov.loops.ctcf.mid <- findOverlaps(mid.loops,gr.ctcf.all)

ctcf.loops <- merge(merge(as.data.table(ov.loops.ctcf.left)[,.(LoopL=queryHits,CTCF=subjectHits)],
                    as.data.table(ov.loops.ctcf.right)[,.(LoopR=queryHits,CTCF=subjectHits)],by='CTCF',all=T),
                    as.data.table(ov.loops.ctcf.mid)[,.(LoopM=queryHits,CTCF=subjectHits)],by='CTCF',all=T)
ctcf.loops <- data.table(ctcf.loops,ctcf.sum[ctcf.loops$CTCF,grep("CIMP|AML|ALL",colnames(ctcf.sum)),with=F])

# Select the CTCF with the minimum FDR in each boundary
ctcf.loops.aml.l <- ctcf.loops[,.SD[which.min(FDR_AML_CTCF)],
                               by=LoopL,.SDcols=grep("CIMP.vs.AML|Fold_AML",colnames(ctcf.loops))]
ctcf.loops.aml.m <- ctcf.loops[,.SD[which.min(FDR_AML_CTCF)],
                               by=LoopM,.SDcols=grep("CIMP.vs.AML|Fold_AML",colnames(ctcf.loops))]
ctcf.loops.aml.r <- ctcf.loops[,.SD[which.min(FDR_AML_CTCF)],
                               by=LoopR,.SDcols=grep("CIMP.vs.AML|Fold_AML",colnames(ctcf.loops))]

ctcf.loops.aml <- merge(merge(ctcf.loops.aml.l,ctcf.loops.aml.m,by.x='LoopL',by.y='LoopM',suffix=c("_L","_M"),all=T),
      ctcf.loops.aml.r,by.x='LoopL',by.y='LoopR',all=T) %>% rename(CIMP.vs.AML_CTCF_R=CIMP.vs.AML_CTCF,
                                                             Loop=LoopL)

ctcf.loops.tall.l <- ctcf.loops[,.SD[which.min(FDR_TALL_CTCF)],
                                by=LoopL,.SDcols=grep("CIMP.vs.TALL|Fold_TALL",colnames(ctcf.loops))]
ctcf.loops.tall.m <- ctcf.loops[,.SD[which.min(FDR_TALL_CTCF)],
                                by=LoopM,.SDcols=grep("CIMP.vs.TALL|Fold_TALL",colnames(ctcf.loops))]
ctcf.loops.tall.r <- ctcf.loops[,.SD[which.min(FDR_TALL_CTCF)],
                                by=LoopR,.SDcols=grep("CIMP.vs.TALL|Fold_TALL",colnames(ctcf.loops))]

ctcf.loops.tall <- merge(merge(ctcf.loops.tall.l,ctcf.loops.tall.m,by.x='LoopL',by.y='LoopM',suffix=c("_L","_M"),all=T),
                        ctcf.loops.tall.r,by.x='LoopL',by.y='LoopR',all=T) %>% rename(CIMP.vs.TALL_CTCF_R=CIMP.vs.TALL_CTCF,
                                                                                     Loop=LoopL)
## Combine all data and filter
res.loops.aml2 <- merge(res.loops.aml,loops.anno.de[,grep('lfcSE|stat|TALL',colnames(loops.anno.de),invert = T),with=F],by='regions',all.x=T)
res.loops.aml3 <- merge(res.loops.aml2,ctcf.loops.aml,by.x='n',by.y="Loop",all.x=T)
# write.xlsx(x=res.loops.aml3,"/data/claudia_gebhard/CIMP/analysis/hic/DiffLoop_AML.xlsx")

res.loops.tall2 <- merge(res.loops.tall,loops.anno.de[,grep('lfcSE|stat|AML',colnames(loops.anno.de),invert = T),with=F],by='regions',all.x=T)
res.loops.tall3 <- merge(res.loops.tall2,ctcf.loops.tall,by.x='n',by.y="Loop",all.x=T)
res.loops.tall3[Enh_L == 1 & Prom_R == 1 | Enh_R == 1 & Prom_L == 1][padj < 0.05]

#write.xlsx(x=res.loops.tall3,"/data/claudia_gebhard/CIMP/analysis/hic/DiffLoop_TALL.xlsx")

# Loops CIMP vs AML

res.loops.aml3 <- data.table(read.xlsx("/data/claudia_gebhard/CIMP/analysis/hic/DiffLoop_AML.xlsx"))
aml.ehp <- res.loops.aml3[Enh_L == 1 & Prom_R == 1 | Enh_R == 1 & Prom_L == 1][padj < 0.05][
  ,.(n,regions,log2FoldChange,padj,log2FoldChange_AML_L,log2FoldChange_AML_R,
     symbol_L,symbol_R,CIMP.vs.AML_CTCF_L,CIMP.vs.AML_CTCF_R)]

aml.ehp[CIMP.vs.AML_CTCF_L != "No change" | CIMP.vs.AML_CTCF_R != "No change" ]
diff.loops.aml <- aml.ehp[! (is.na(log2FoldChange_AML_L) & is.na(log2FoldChange_AML_R)) & (is.na(log2FoldChange_AML_L) | is.na(log2FoldChange_AML_R) )]
diff.loops.aml <- diff.loops.aml[,.( log2FC_HIC=log2FoldChange,symbol=.(symbol_L,symbol_R)[which(!is.na(.SD[,c("log2FoldChange_AML_L","log2FoldChange_AML_R")]))],
              log2FC_RNA=max(.SD[,c("log2FoldChange_AML_L","log2FoldChange_AML_R")],na.rm=T) ),by=1:nrow(diff.loops.aml)]
ggsave("/data/claudia_gebhard/CIMP/analysis/hic/CIMPvsAML_LoopsvsExp.pdf",
ggplot(diff.loops.aml,aes(x=log2FC_HIC,y=log2FC_RNA,label=symbol)) + geom_point() + geom_text_repel() +
  ggpubr::stat_cor() + geom_smooth(method='lm') + theme_Publication2() + labs(x="Interaction log2(fold change) CIMP vs AML",
                                                                              y="Expression log2(fold change) CIMP vs AML"),
width=8,height=6) 

write.xlsx(diff.loops.aml[,-'nrow'],'/data/claudia_gebhard/CIMP/paper/source/Fig7F_AML.xlsx')

pdf("/data/claudia_gebhard/CIMP/analysis/hic/CIMPvsAML_Loop_GATA3.pdf",width=10,height=10)
visualize_diffhic("chr10:8100000-8380000",feature=c("loop","TAD"), # GATA3
                  hic.cimp[1:5],hic.aml[1:5],
                  data_list=list(MCIP=list(CIMP.mcip[1:4],AML.mcip[1:4],mcip.aml,"MCIP"),
                                 CTCF=list(CIMP.CTCF[1:4],AML.CTCF[1:4],ctcf.aml,"CTCF"),
                                 H3K27ac=list(CIMP.h3k27[1:4],AML.h3k27[1:4],h3k27.aml,"H3K27ac")),
                  extra='/data/allfiles/chip/bigwig/p300_K562wt_DSMZ_190207_SN583_0351_ACCLWYACXX.bigwig',
                  labels=c("CIMP","AML"),palette=palette.cimp,bufferSize=200000,RES=10000,
                  ZRANGE=c(0,50),tad.data=res.tads.aml,loop.data=res.loops.aml3,Y=1,NORM=reads.hic)
dev.off()

pdf("/data/claudia_gebhard/CIMP/analysis/hic/CIMPvsAML_Loop_DNAJC1.pdf",width=10,height=10)
visualize_diffhic("chr10:22290000-22545000",feature=c("loop","TAD"),
                  hic.cimp[1:5],hic.aml[1:5],
                  data_list=list(MCIP=list(CIMP.mcip[1:4],AML.mcip[1:4],mcip.aml,"MCIP"),
                                 CTCF=list(CIMP.CTCF[1:4],AML.CTCF[1:4],ctcf.aml,"CTCF"),
                                 H3K27ac=list(CIMP.h3k27[1:4],AML.h3k27[1:4],h3k27.aml,"H3K27ac")),
                  extra='/data/allfiles/chip/bigwig/p300_K562wt_DSMZ_190207_SN583_0351_ACCLWYACXX.bigwig',
                  labels=c("CIMP","AML"),palette=palette.cimp,bufferSize=200000,RES=10000,
                  ZRANGE=c(0,50),tad.data=res.tads.aml,loop.data=res.loops.aml3,Y=1,NORM=reads.hic)
dev.off()

pdf("/data/claudia_gebhard/CIMP/analysis/hic/CIMPvsAML_Loop_DNMT3B.pdf",width=10,height=10)
visualize_diffhic("chr20:31265000-31370000",feature=c("loop","TAD"),
                  hic.cimp[1:5],hic.aml[1:5],
                  data_list=list(MCIP=list(CIMP.mcip[1:4],AML.mcip[1:4],mcip.aml,"MCIP"),
                                 CTCF=list(CIMP.CTCF[1:4],AML.CTCF[1:4],ctcf.aml,"CTCF"),
                                 H3K27ac=list(CIMP.h3k27[1:4],AML.h3k27[1:4],h3k27.aml,"H3K27ac")),
                  extra='/data/allfiles/chip/bigwig/p300_K562wt_DSMZ_190207_SN583_0351_ACCLWYACXX.bigwig',
                  labels=c("CIMP","AML"),palette=palette.cimp,bufferSize=100000,RES=10000,
                  ZRANGE=c(0,50),tad.data=res.tads.aml,loop.data=res.loops.aml3,Y=1,NORM=reads.hic)
dev.off()

pdf("/data/claudia_gebhard/CIMP/analysis/hic/CIMPvsAML_Loop_IL6.pdf",width=10,height=10)
visualize_diffhic("chr7:22600000-22775000",feature=c("loop","TAD"), # IL6
                  hic.cimp[1:5],hic.aml[1:5],
                  data_list=list(MCIP=list(CIMP.mcip[1:4],AML.mcip[1:4],mcip.aml,"MCIP"),
                                 CTCF=list(CIMP.CTCF[1:4],AML.CTCF[1:4],ctcf.aml,"CTCF"),
                                 H3K27ac=list(CIMP.h3k27[1:4],AML.h3k27[1:4],h3k27.aml,"H3K27ac")),
                  extra='/data/allfiles/chip/bigwig/p300_K562wt_DSMZ_190207_SN583_0351_ACCLWYACXX.bigwig',
                  labels=c("CIMP","AML"),palette=palette.cimp,bufferSize=200000,RES=10000,
                  ZRANGE=c(0,50),tad.data=res.tads.aml,loop.data=res.loops.aml3,Y=1,NORM=reads.hic)
dev.off()


pdf("/data/claudia_gebhard/CIMP/analysis/hic/CIMPvsAML_Loop_CXCL2.pdf",width=10,height=10)
visualize_diffhic("chr4:74525000-75005000",feature=c("loop","TAD"), # IL6
                  hic.cimp[1:5],hic.aml[1:5],
                  data_list=list(MCIP=list(CIMP.mcip[1:4],AML.mcip[1:4],mcip.aml,"MCIP"),
                                 CTCF=list(CIMP.CTCF[1:4],AML.CTCF[1:4],ctcf.aml,"CTCF"),
                                 H3K27ac=list(CIMP.h3k27[1:4],AML.h3k27[1:4],h3k27.aml,"H3K27ac")),
                  extra='/data/allfiles/chip/bigwig/p300_K562wt_DSMZ_190207_SN583_0351_ACCLWYACXX.bigwig',
                  labels=c("CIMP","AML"),palette=palette.cimp,bufferSize=200000,RES=10000,
                  ZRANGE=c(0,50),tad.data=res.tads.aml,loop.data=res.loops.aml3,Y=1,NORM=reads.hic)
dev.off()

# Loops CIMP vs T-ALL

res.loops.tall3 <- data.table(read.xlsx("/data/claudia_gebhard/CIMP/analysis/hic/DiffLoop_TALL.xlsx"))
tall.ehp <- res.loops.tall3[Enh_L == 1 & Prom_R == 1 | Enh_R == 1 & Prom_L == 1][padj < 0.05][
  ,.(n,regions,log2FoldChange,padj,log2FoldChange_TALL_L,log2FoldChange_TALL_R,
     symbol_L,symbol_R,CIMP.vs.TALL_CTCF_L,CIMP.vs.TALL_CTCF_R)]
diffloops.tall <- tall.ehp[! (is.na(log2FoldChange_TALL_L) & is.na(log2FoldChange_TALL_R)) &
                       (is.na(log2FoldChange_TALL_L) | is.na(log2FoldChange_TALL_R) )]
diffloops.tall <- diffloops.tall[,.( log2FC_HIC=log2FoldChange,symbol=.(symbol_L,symbol_R)[which(!is.na(.SD[,c("log2FoldChange_TALL_L","log2FoldChange_TALL_R")]))],
                 log2FC_RNA=max(.SD[,c("log2FoldChange_TALL_L","log2FoldChange_TALL_R")],na.rm=T) ),by=1:nrow(diffloops.tall)]
ggsave("/data/claudia_gebhard/CIMP/analysis/hic/CIMPvsTALL_LoopsvsExp.pdf",
ggplot(diffloops.tall,aes(x=log2FC_HIC,y=log2FC_RNA,label=symbol)) + geom_point() + geom_text_repel() +
  ggpubr::stat_cor() + geom_smooth(method='lm') + theme_Publication2() + labs(x="Interaction log2(fold change) CIMP vs T-ALL",
                                                                              y="Expression log2(fold change) CIMP vs T-ALL"),
width=8,height=6) 

write.xlsx(diffloops.tall[,-'nrow'],'/data/claudia_gebhard/CIMP/paper/source/Fig7F_TALL.xlsx')

pdf("/data/claudia_gebhard/CIMP/analysis/hic/CIMPvsTALL_Loop_DIPK1A.pdf",width=10,height=10)
visualize_diffhic("chr1:93325000-93435000",feature=c("loop","TAD"), # CGNL1
                  hic.cimp[1:4],hic.tall[1:4],
                  data_list=list(MCIP=list(CIMP.mcip[1:4],TALL.mcip[1:4],mcip.tall,"MCIP"),
                                 CTCF=list(CIMP.CTCF[1:4],TALL.CTCF[1:4],ctcf.tall,"CTCF"),
                                 H3K27ac=list(CIMP.h3k27[1:4],TALL.h3k27[1:4],h3k27.tall,"H3K27ac")),
                  extra='/data/allfiles/chip/bigwig/p300_K562wt_DSMZ_190207_SN583_0351_ACCLWYACXX.bigwig',
                  labels=c("CIMP","T-ALL"),palette=palette.cimp,bufferSize=200000,RES=10000,
                  ZRANGE=c(0,50),tad.data=res.tads.tall,loop.data=res.loops.tall3,Y=1,NORM=reads.hic)
dev.off()

pdf("/data/claudia_gebhard/CIMP/analysis/hic/CIMPvsTALL_Loop_CGNL1.pdf",width=10,height=10)
visualize_diffhic("chr15:57635000-57830000",feature=c("loop","TAD"), # CGNL1
                  hic.cimp[1:4],hic.tall[1:4],
                  data_list=list(MCIP=list(CIMP.mcip[1:4],TALL.mcip[1:4],mcip.tall,"MCIP"),
                                 CTCF=list(CIMP.CTCF[1:4],TALL.CTCF[1:4],ctcf.tall,"CTCF"),
                                 H3K27ac=list(CIMP.h3k27[1:4],TALL.h3k27[1:4],h3k27.tall,"H3K27ac")),
                  extra='/data/allfiles/chip/bigwig/p300_K562wt_DSMZ_190207_SN583_0351_ACCLWYACXX.bigwig',
                  labels=c("CIMP","T-ALL"),palette=palette.cimp,bufferSize=200000,RES=10000,
                  ZRANGE=c(0,50),tad.data=res.tads.tall,loop.data=res.loops.tall3,Y=1,NORM=reads.hic)
dev.off()

pdf("/data/claudia_gebhard/CIMP/analysis/hic/CIMPvsTALL_Loop_RCC2.pdf",width=10,height=10)
visualize_diffhic("chr1:17390000-17735000",feature=c("loop","TAD"), # RCC2
                  hic.cimp[1:4],hic.tall[1:4],
                  data_list=list(MCIP=list(CIMP.mcip[1:4],TALL.mcip[1:4],mcip.tall,"MCIP"),
                                 CTCF=list(CIMP.CTCF[1:4],TALL.CTCF[1:4],ctcf.tall,"CTCF"),
                                 H3K27ac=list(CIMP.h3k27[1:4],TALL.h3k27[1:4],h3k27.tall,"H3K27ac")),
                  extra='/data/allfiles/chip/bigwig/p300_K562wt_DSMZ_190207_SN583_0351_ACCLWYACXX.bigwig',
                  labels=c("CIMP","T-ALL"),palette=palette.cimp,bufferSize=150000,RES=10000,
                  ZRANGE=c(0,40),tad.data=res.tads.tall,loop.data=res.loops.tall3,Y=1,NORM=reads.hic)
dev.off()

pdf("/data/claudia_gebhard/CIMP/analysis/hic/CIMPvsTALL_Loop_AHR.pdf",width=10,height=10)
visualize_diffhic("chr7:17025000-17355000",feature=c("loop","TAD"), # AHR
                  hic.cimp[1:4],hic.tall[1:4],
                  data_list=list(MCIP=list(CIMP.mcip[1:4],TALL.mcip[1:4],mcip.tall,"MCIP"),
                                 CTCF=list(CIMP.CTCF[1:4],TALL.CTCF[1:4],ctcf.tall,"CTCF"),
                                 H3K27ac=list(CIMP.h3k27[1:4],TALL.h3k27[1:4],h3k27.tall,"H3K27ac")),
                  extra='/data/allfiles/chip/bigwig/p300_K562wt_DSMZ_190207_SN583_0351_ACCLWYACXX.bigwig',
                  labels=c("CIMP","T-ALL"),palette=palette.cimp,bufferSize=200000,RES=10000,
                  ZRANGE=c(0,20),tad.data=res.tads.tall,loop.data=res.loops.tall3,Y=1,NORM=reads.hic)
dev.off()


# Proportion of those explained by loss of CTCF/methylation

nrow(res.loops.aml3[CIMP.vs.AML_CTCF_L == "Loss" | CIMP.vs.AML_CTCF_R == "Loss"][padj < 0.05 & log2FoldChange > 0])/
  nrow(res.loops.aml3[padj <0.05 & log2FoldChange > 0]) # 62%
nrow(res.loops.aml3[CIMP.vs.AML_CTCF_L == "Loss" | CIMP.vs.AML_CTCF_R == "Loss"][padj < 0.05 & log2FoldChange < 0])/
  nrow(res.loops.aml3[padj <0.05 & log2FoldChange < 0]) # 77% - note that it includes repeated TADs
nrow(res.loops.aml3[CIMP.vs.AML_CTCF_L == "Gain" | CIMP.vs.AML_CTCF_R == "Gain"][padj < 0.05 & log2FoldChange > 0])/
  nrow(res.loops.aml3[padj <0.05 & log2FoldChange > 0]) # 1.6%
nrow(res.loops.aml3[CIMP.vs.AML_CTCF_L == "Gain" | CIMP.vs.AML_CTCF_R == "Gain"][padj < 0.05 & log2FoldChange < 0])/
  nrow(res.loops.aml3[padj <0.05 & log2FoldChange < 0]) # 0.04%

nrow(res.loops.aml3[CIMP.vs.AML_CTCF_L == "Loss" | CIMP.vs.AML_CTCF_R == "Loss"][padj >= 0.05])/
  nrow(res.loops.aml3[padj >= 0.05]) # 69%

nrow(res.loops.aml3[CIMP.vs.AML_MCIP_L == "Gain" | CIMP.vs.AML_CTCF_R == "Loss"][padj < 0.05])/nrow(res.loops.aml3[padj <0.05])

## Overlap CTCF - work with ALL the CTCF binding sites in anchors, not just the top

loop.anchors <- rbind(loop.coords[,.(chr=chr1,start=start1-5000,end=end1+5000,n=1:.N)],
                      loop.coords[,.(chr=chr2,start=start2-5000,end=end2+5000,n=1:.N)])
loop.anchors <- unique(merge(unique(merge(loop.anchors,res.loops.aml2[,.(n,log2FC_HIC_AML=log2FoldChange,padj_HIC_AML=padj)],by='n')),
                      res.loops.tall2[,.(n,log2FC_HIC_TALL=log2FoldChange,padj_HIC_TALL=padj)],by='n'))
setkey(loop.anchors , chr, start, end)

loop.anchors.CTCF <- foverlaps(x=loop.anchors,ctcf.sum[,.(chr,start,end,Fold_AML_CTCF,FDR_AML_CTCF,Fold_TALL_CTCF,FDR_TALL_CTCF)])
loop.vs.CTCF.AML <- loop.anchors.CTCF %>% filter(padj_HIC_AML < 0.05 & FDR_AML_CTCF < 0.05) %>% mutate(DI_AML=ifelse(log2FC_HIC_AML > 0,"Gain","Loss")) %>% 
  ggplot(aes(x=DI_AML,y=Fold_AML_CTCF,fill=DI_AML)) + geom_boxplot() + geom_signif(comparisons = list(c("Gain","Loss"))) +
  theme_Publication2() + labs(x="Differential interactions CIMP vs AML",y="CTCF fold change between CIMP and AML") +
  scale_fill_manual(values=scale.changes,guide='none')
loop.vs.CTCF.TALL <- loop.anchors.CTCF %>% filter(padj_HIC_AML < 0.05 & FDR_TALL_CTCF < 0.05) %>% mutate(DI_TALL=ifelse(log2FC_HIC_TALL > 0,"Gain","Loss")) %>% 
  ggplot(aes(x=DI_TALL,y=Fold_TALL_CTCF,fill=DI_TALL)) + geom_boxplot() + geom_signif(comparisons = list(c("Gain","Loss"))) +
  theme_Publication2() + labs(x="Differential interactions CIMP vs T-ALL",y="CTCF fold change between CIMP and T-ALL") +
  scale_fill_manual(values=scale.changes,guide='none')
pdf("/data/claudia_gebhard/CIMP/analysis/hic/DI_CTCFFold.pdf",width=11,height=6) # Fig 7E
loop.vs.CTCF.AML | loop.vs.CTCF.TALL
dev.off()

# NOTE that some TADs do not match
num.ctcf.anchors.AML <- unique(loop.anchors.CTCF[,.(ctcf=ifelse(sum(is.na(Fold_AML_CTCF))==2,0,1),
                                                    gain=sum(Fold_AML_CTCF > 0.5 & FDR_AML_CTCF < 0.05,na.rm=T),
                                             loss=sum(Fold_AML_CTCF < 0.5 & FDR_AML_CTCF < 0.05,na.rm=T),log2FC_HIC_AML,padj_HIC_AML),by=n])
num.ctcf.anchors.AML$change_HIC <- factor(ifelse(num.ctcf.anchors.AML$log2FC_HIC_AML > 0,'Gained DI','Lost DI'))
ctcf.per.loop.AML <- rbindlist(list(
num.ctcf.anchors.AML[loss != 0 & gain == 0 & padj_HIC_AML < 0.05,.(table(change_HIC),type='Loss CTCF')],
num.ctcf.anchors.AML[loss == 0 & gain != 0 & padj_HIC_AML < 0.05,.(table(change_HIC),type='Gain CTCF')],
num.ctcf.anchors.AML[loss != 0 & gain != 0 & padj_HIC_AML < 0.05,.(table(change_HIC),type='Loss/Gain CTCF')],
num.ctcf.anchors.AML[ctcf == 0 & padj_HIC_AML < 0.05,.(table(change_HIC),type='No CTCF sites')],
num.ctcf.anchors.AML[loss == 0 & gain == 0 & padj_HIC_AML < 0.05,.(table(change_HIC),type='Unchanged CTCF')])
)

boxplot.ctcf.in.loop.AML <- ctcf.per.loop.AML %>% group_by(change_HIC) %>%  mutate(perc = N / sum(N)) %>% 
  ggplot(aes(x="",y=perc,fill=type)) + geom_col(col='black') + coord_polar(theta='y') + facet_wrap(~change_HIC) +
  geom_text(aes(label = scales::percent(perc,accuracy = 1)),position = position_stack(vjust = 0.5)) +
  theme_void() + theme(strip.text.x = element_text(size = 10,face = 'bold')) +  labs(fill = NULL)

pdf("/data/claudia_gebhard/CIMP/analysis/hic/DI_CTCFnum_AML.pdf",width=7,height=4) # Fig 7E
print(boxplot.ctcf.in.loop.AML)
dev.off()

write.xlsx(boxplot.ctcf.in.loop.AML$data,"/data/claudia_gebhard/CIMP/paper/source/Fig7E_DI_AML.xlsx")

num.ctcf.anchors.TALL <- unique(loop.anchors.CTCF[,.(ctcf=ifelse(sum(is.na(Fold_TALL_CTCF))==2,0,1),
                                                     gain=sum(Fold_TALL_CTCF > 0.5 & FDR_TALL_CTCF < 0.05,na.rm=T),
                                                     loss=sum(Fold_TALL_CTCF < 0.5 & FDR_TALL_CTCF < 0.05,na.rm=T),log2FC_HIC_TALL,padj_HIC_TALL),by=n])
num.ctcf.anchors.TALL$change_HIC <- factor(ifelse(num.ctcf.anchors.TALL$log2FC_HIC_TALL > 0,'Gained DI','Lost DI'))
ctcf.per.loop.TALL <- rbindlist(list(
  num.ctcf.anchors.TALL[loss != 0 & gain == 0 & padj_HIC_TALL < 0.05,.(table(change_HIC),type='Loss CTCF')],
  num.ctcf.anchors.TALL[loss == 0 & gain != 0 & padj_HIC_TALL < 0.05,.(table(change_HIC),type='Gain CTCF')],
  num.ctcf.anchors.TALL[loss != 0 & gain != 0 & padj_HIC_TALL < 0.05,.(table(change_HIC),type='Loss/Gain CTCF')],
  num.ctcf.anchors.TALL[ctcf == 0 & padj_HIC_TALL < 0.05,.(table(change_HIC),type='No CTCF sites')],
  num.ctcf.anchors.TALL[loss == 0 & gain == 0 & padj_HIC_TALL < 0.05,.(table(change_HIC),type='Unchanged CTCF')])
)

boxplot.ctcf.in.loop.TALL <- ctcf.per.loop.TALL %>% group_by(change_HIC) %>% 
  mutate(perc = N / sum(N)) %>% ggplot(aes(x="",y=perc,fill=type)) + 
  geom_col(col='black') + coord_polar(theta='y') + facet_wrap(~change_HIC) +
  geom_text(aes(label = scales::percent(perc,accuracy = 1)),position = position_stack(vjust = 0.5)) +
  theme_void() + theme(strip.text.x = element_text(size = 10,face = 'bold')) +  labs(fill = NULL)

pdf("/data/claudia_gebhard/CIMP/analysis/hic/DI_CTCFnum_TALL.pdf",width=7,height=4) # Fig S12D
print(boxplot.ctcf.in.loop.TALL)
dev.off()

write.xlsx(boxplot.ctcf.in.loop.TALL$data,"/data/claudia_gebhard/CIMP/paper/source/FigS12D_DI_TALL.xlsx")

## GO term analysis

genes.loops.aml.gained <- unique(c(res.loops.aml3[padj < 0.05 & log2FoldChange > 0]$symbol_L,res.loops.aml3[padj < 0.05 & log2FoldChange > 0]$symbol_R))
genes.loops.aml.lost <- unique(c(res.loops.aml3[padj < 0.05 & log2FoldChange < 0]$symbol_L,res.loops.aml3[padj < 0.05 & log2FoldChange < 0]$symbol_R))

ego <- enrichGO(c(genes.loops.aml.lost,genes.loops.aml.gained), OrgDb = org.Hs.eg.db,ont = "BP", pAdjustMethod = "BH",  
                keyType = 'SYMBOL',pvalueCutoff  = 0.05,qvalueCutoff  = 0.1)
barplot(ego)

## Motif changes in loop anchors

gr.anchors <- makeGRangesFromDataFrame(loop.anchors[,.(chr,start,end,hic_change=ifelse(
  padj_HIC_AML < 0.05,'Unchanged',ifelse(log2FC_HIC_AML > 0,'GainDI','LostDI')))],keep.extra.columns = T)
gr.anchors.seq <- gr.anchors %>% split(mcols(.)$hic_change) %>% get_sequence(BSgenome.Hsapiens.UCSC.hg19)

ame <- runAme(input=gr.anchors.seq,database=meme_expressed,control='Unchanged')
plot_ame_heatmap(ame %>% filter(adj.pvalue < 10**-20) %>% head(20),id=motif_alt_id)

#===============================================================================
# Overlap: downregulated promoters in loops/TADs
#===============================================================================

downregulated.tfs.aml <- merged.CAGE2.rna[TF == T][FDR_MCIP_AML > -log10(0.05) & FDR_RNA_AML < log10(0.05)][
  log2FC_MCIP_AML > 0.5 & log2FC_RNA_AML < -0.5]$symbol

res.loops.aml3[symbol_L %in% downregulated.tfs.aml | symbol_R %in% downregulated.tfs.aml ][padj < 0.05][log2FoldChange <0]

pdf("/data/claudia_gebhard/CIMP/analysis/hic/CIMPvsAML_Loop_CEBPD.pdf",width=10,height=10)
visualize_diffhic("chr8:48110000-48655000",feature=c("loop","TAD"),
                  hic.cimp[1:5],hic.aml[1:5],
                  data_list=list(MCIP=list(CIMP.mcip[1:4],AML.mcip[1:4],mcip.aml,"MCIP"),
                                 CTCF=list(CIMP.CTCF[1:4],AML.CTCF[1:4],ctcf.aml,"CTCF"),
                                 H3K27ac=list(CIMP.h3k27[1:4],AML.h3k27[1:4],h3k27.aml,"H3K27ac")),
                  extra='/data/allfiles/chip/bigwig/p300_K562wt_DSMZ_190207_SN583_0351_ACCLWYACXX.bigwig',
                  labels=c("CIMP","AML"),palette=palette.cimp,bufferSize=400000,RES=10000,
                  ZRANGE=c(0,50),tad.data=res.tads.aml,loop.data=res.loops.aml3,Y=1,NORM=reads.hic)
dev.off()

pdf("/data/claudia_gebhard/CIMP/analysis/hic/CIMPvsAML_Loop_PKNOX2.pdf",width=10,height=10)
visualize_diffhic("chr11:124835000-125015000",feature=c("TAD","loop"),
                  hic.cimp[1:5],hic.aml[1:5],
                  data_list=list(MCIP=list(CIMP.mcip[1:4],AML.mcip[1:4],mcip.aml,"MCIP"),
                                 CTCF=list(CIMP.CTCF[1:4],AML.CTCF[1:4],ctcf.aml,"CTCF"),
                                 H3K27ac=list(CIMP.h3k27[1:8],AML.h3k27[1:8],h3k27.aml,"H3K27ac")),
                  extra='/data/allfiles/chip/bigwig/p300_K562wt_DSMZ_190207_SN583_0351_ACCLWYACXX.bigwig',
                  labels=c("CIMP","AML"),palette=palette.cimp,bufferSize=500000,RES=10000,
                  ZRANGE=c(0,20),tad.data=res.tads.aml,loop.data=res.loops.aml3,Y=1,NORM=reads.hic)
dev.off()

# Total silenced TFs in a variable TAD
tfs.variable.TADs <- unique(diffTAD_AML[symbol %in% downregulated.tfs.aml][padj < 0.05]$symbol)
length(tfs.variable.TADs) # 7

pdf("/data/claudia_gebhard/CIMP/analysis/hic/CIMPvsAML_TAD_KLF4.pdf",width=10,height=10)
visualize_diffhic("chr9:110130000-111579998",feature=c("TAD","loop"),
                  hic.cimp[1:5],hic.aml[1:5],
                  data_list=list(MCIP=list(CIMP.mcip[1:4],AML.mcip[1:4],mcip.aml,"MCIP"),
                                 CTCF=list(CIMP.CTCF[1:4],AML.CTCF[1:4],ctcf.aml,"CTCF"),
                                 H3K27ac=list(CIMP.h3k27[1:8],AML.h3k27[1:8],h3k27.aml,"H3K27ac")),
                  extra='/data/allfiles/chip/bigwig/p300_K562wt_DSMZ_190207_SN583_0351_ACCLWYACXX.bigwig',
                  labels=c("CIMP","AML"),palette=palette.cimp,bufferSize=500000,RES=10000,
                  ZRANGE=c(0,20),tad.data=res.tads.aml,loop.data=res.loops.aml3,Y=1,NORM=reads.hic)
dev.off()

pdf("/data/claudia_gebhard/CIMP/analysis/hic/CIMPvsAML_TAD_IRF8.pdf",width=10,height=10)
visualize_diffhic("chr16:85845000-86059998",feature=c("TAD","loop"),
                  hic.cimp[1:5],hic.aml[1:5],
                  data_list=list(MCIP=list(CIMP.mcip[1:4],AML.mcip[1:4],mcip.aml,"MCIP"),
                                 CTCF=list(CIMP.CTCF[1:4],AML.CTCF[1:4],ctcf.aml,"CTCF"),
                                 H3K27ac=list(CIMP.h3k27[1:8],AML.h3k27[1:8],h3k27.aml,"H3K27ac")),
                  extra='/data/allfiles/chip/bigwig/p300_K562wt_DSMZ_190207_SN583_0351_ACCLWYACXX.bigwig',
                  labels=c("CIMP","AML"),palette=palette.cimp,bufferSize=300000,RES=10000,
                  ZRANGE=c(0,60),tad.data=res.tads.aml,loop.data=res.loops.aml3,Y=1,NORM=reads.hic)
dev.off()

pdf("/data/claudia_gebhard/CIMP/analysis/hic/CIMPvsAML_TAD_MAFB.pdf",width=10,height=10)
visualize_diffhic("chr20:38775000-39329998",feature=c("TAD","loop"),
                  hic.cimp[1:5],hic.aml[1:5],
                  data_list=list(MCIP=list(CIMP.mcip[1:4],AML.mcip[1:4],mcip.aml,"MCIP"),
                                 CTCF=list(CIMP.CTCF[1:4],AML.CTCF[1:4],ctcf.aml,"CTCF"),
                                 H3K27ac=list(CIMP.h3k27[1:8],AML.h3k27[1:8],h3k27.aml,"H3K27ac")),
                  extra='/data/allfiles/chip/bigwig/p300_K562wt_DSMZ_190207_SN583_0351_ACCLWYACXX.bigwig',
                  labels=c("CIMP","AML"),palette=palette.cimp,bufferSize=500000,RES=10000,
                  ZRANGE=c(0,40),tad.data=res.tads.aml,loop.data=res.loops.aml3,Y=1,NORM=reads.hic)
dev.off()

pdf("/data/claudia_gebhard/CIMP/analysis/hic/CIMPvsAML_TAD_TAL1.pdf",width=10,height=10)
visualize_diffhic("chr1:47635000-47804998",feature=c("TAD","loop"),
                  hic.cimp[1:5],hic.aml[1:5],
                  data_list=list(MCIP=list(CIMP.mcip[1:4],AML.mcip[1:4],mcip.aml,"MCIP"),
                                 CTCF=list(CIMP.CTCF[1:4],AML.CTCF[1:4],ctcf.aml,"CTCF"),
                                 H3K27ac=list(CIMP.h3k27[1:8],AML.h3k27[1:8],h3k27.aml,"H3K27ac")),
                  extra='/data/allfiles/chip/bigwig/p300_K562wt_DSMZ_190207_SN583_0351_ACCLWYACXX.bigwig',
                  labels=c("CIMP","AML"),palette=palette.cimp,bufferSize=200000,RES=10000,
                  ZRANGE=c(0,50),tad.data=res.tads.aml,loop.data=res.loops.aml3,Y=1,NORM=reads.hic)
dev.off()

# Total silenced TFs in non-variable TAD-s
length(unique(diffTAD_AML[padj >= 0.05][symbol %in% downregulated.tfs.aml & !symbol %in% tfs.variable.TADs]$symbol)) # 64
# Total TFs (silenced or not) that are in a variable TAD
length(unique(diffTAD_AML[padj < 0.05][symbol %in% merged.CAGE2.rna[TF == T]$symbol]$symbol)) # 98
# Total TFs in TADs (variable or not)
length(unique(diffTAD_AML[symbol %in% merged.CAGE2.rna[TF == T]$symbol]$symbol))
# Total TFs contained in non-variable TADs
length(unique(diffTAD_AML[padj >= 0.05][symbol %in% merged.CAGE2.rna[TF == T]$symbol]$symbol)) # Some are also in variable TADs!!!
# Therefore, we just subtract from total TFs

chisq.test(matrix(c(7,91,64,725),nrow=2,byrow=T))

# To improve HIC appearance, change zrange and resolution values

# To do: 
# 1) Aggregate the CTCF, HiC and H3k27ac data -- done
# 2) Plot H3K27ac data / ATAC-seq data to see possible enhancers
# 3) Detect E-P loops by assigning anchors to promoters/enhancers -- done
# 4) Add tracks for diff binding? Or highlight diff bound peaks? -- done
# 5) Improve scaling, i.e. change from autoscaling to max -- done
# 6) Highlight any possible differential region, not just the selected one
# 7) Highlight differential peaks from CTCF and MCIP -- done

pdf("/data/claudia_gebhard/CIMP/analysis/hic/AMLvsTALL_TAD_CEBPA.pdf",width=10,height=10)
visualize_diffhic("chr19:33720000-33904998",feature=c("TAD","loop"),
                  hic.aml[1:4],hic.tall[1:4],
                  data_list=list(MCIP=list(AML.mcip[1:4],TALL.mcip[1:4],mcip.aml.tall,"MCIP"),
                                 CTCF=list(AML.CTCF[1:4],TALL.CTCF[1:4],ctcf.aml.tall,"CTCF"),
                                 H3K27ac=list(AML.h3k27[1:4],TALL.h3k27[1:4],h3k27.aml.tall,"H3K27ac")),
                  extra='/data/allfiles/chip/bigwig/p300_K562wt_DSMZ_190207_SN583_0351_ACCLWYACXX.bigwig',
                  labels=c("AML","T-ALL"),palette=palette.cimp,bufferSize=100000,RES=10000,
                  ZRANGE=c(0,60),tad.data=res.tads.aml,loop.data=res.loops.aml3,Y=1,NORM=reads.hic)
dev.off()

#===============================================================================
# DIFFHIC
#===============================================================================
