# Supplementary material for: Epigenetic alterations affecting hematopoietic regulatory networks as drivers of mixed myeloid/lymphoid leukemia
Source: Nat Commun. 2024 Jul 7;15:5693. doi: 10.1038/s41467-024-49811-y (PMC11228033; doi:10.1038/s41467-024-49811-y)
Supplement: Supplementary file 5 — Supplementary Code 1 [file 41467_2024_49811_MOESM5_ESM.zip › histone_marks_analysis.R]

library(data.table)
library(EnrichedHeatmap)
library(rtracklayer)
library(ggplot2)
library(parallel)
library(openxlsx)
library(ChIPpeakAnno)
library(DiffBind)
library(msigdbr); library(fgsea)
register(MulticoreParam()) # We do it here because otherwise it causes conflict with gsea...

dir.create("/data/claudia_gebhard/CIMP/analysis/other_marks")
setwd("/data/claudia_gebhard/CIMP/analysis/other_marks")
source("~/scripts/specific/cimp/cimp_project_functions.R")

GTF <- as.data.table(rtracklayer::import.gff("/genomes/homo_sapiens/hg19/transcripts/hg19gencode30.gtf.gz"))
genes <- GTF[type == 'gene' & gene_type == 'protein_coding',c('seqnames','start','end','gene_name')]
genes <- makeGRangesFromDataFrame(genes,keep.extra.columns = T)
names(genes) <- genes$gene_name
exons <- GTF[type == 'exon' & gene_type %in% c('protein_coding','miRNA','lincRNA','pseudogene'),
             .(chr=seqnames,start,end,gene_name)]
setkey(exons,chr,start,end)

combine_diffbind <- function(diffobject,genes, DE_METHOD='DBA_DESEQ2') {
  
  gr <- granges(dba.peakset(diffobject,bRetrieve=T))
  anno <- annotatePeakInBatch(gr,AnnotationData = genes,select="first", output="shortestDistance",
                              PeakLocForDistance="middle",FeatureLocForDistance = "geneEnd")
  anno$symbol <- genes$gene_name[match(anno$feature,names(genes))]
  anno$symbol[is.na(anno$symbol)] <- "Missing"
  
  dt <- as.data.table(anno[,c('symbol','insideFeature')],keep.rownames='n')[,-c('width','strand')]
  num.contrasts <- length(diffobject$contrasts)
  for (i in 1:num.contrasts) {
    message(sprintf("Contrast %s",i))
    names <- c(diffobject$contrasts[[i]]$name1,diffobject$contrasts[[i]]$name2)
    diff.res <- as.data.frame(dba.report(diffobject,bUsePval = TRUE,th=1,contrast=i,method=get(DE_METHOD)))
    table.results <- as.data.table(diff.res[,c(7,8,9,10,11)],keep.rownames='n') # Fold, Conc1, Conc2, p.value, FDR
    colnames(table.results) <- gsub("Conc_","",colnames(table.results))
    colnames(table.results) <- gsub("(Fold|p.value|FDR)",sprintf("\\1_%svs%s",names[1],names[2]),colnames(table.results))
    dt <- merge(dt,table.results,by='n')
    dt <- dt[,-grep("\\.y",colnames(dt),value=T),with=F]

  }
  dt <- dt[grep("phix",dt$seqnames,invert=T),]
  colnames(dt) <- gsub("\\.x","",colnames(dt))
  return(dt)
}


plot_gsea <- function(genelist,pathlist,gname) {
  message(sprintf("INFO: Conducting GSEA using %s contrast data",gname))
  gsea.res <- fgsea(pathways=pathlist,stats=genelist,minSize=15,maxSize=5000) # multilevel
  gsea.res <- gsea.res[order(NES,padj,decreasing = T),c(1,7,5,6,2,3,8)]
  gsea.res.up <- gsea.res[ES > 0][order(NES,decreasing=T)]
  
  gsea.res.down <- gsea.res[ES < 0][order(NES,decreasing=F)]
  
  # Generate summary plot (top pathways)
  topPathwaysUp <- gsea.res.up[1:10, pathway]
  topPathwaysDown <- gsea.res.down[1:10, pathway]
  topPathways <- c(topPathwaysUp, rev(topPathwaysDown))
  
  if (length(topPathways) > 1) {
    p <- plotGseaTable(pathlist[topPathways],stats=genelist,gsea.res, gseaParam = 0.5,render=F) # GSEA-like parameter to adjust displayed statistic values
    ggsave(p,filename=sprintf("/data/claudia_gebhard/CIMP/analysis/other_marks/%s_GSEA_summary.pdf",gname),device='pdf',
           width=12,height=8)
  }
  
}

diffbind_gsea <- function(diffobject,genes,libNames=c("C2","C5"),prefix) {
  
  gr <- granges(dba.peakset(diffobject,bRetrieve=T))
  anno <- annotatePeakInBatch(gr,AnnotationData = genes,select="first", output="shortestDistance",
                              PeakLocForDistance="middle",FeatureLocForDistance = "geneEnd")
  anno$symbol <- genes$gene_name[match(anno$feature,names(genes))]
  dt <- as.data.table(anno[,c('symbol','insideFeature')],keep.rownames='n')[,-c('width','strand')]
  
  num.contrasts <- length(diffobject$contrasts)
  for (i in 1:num.contrasts) {
    names <- c(diffobject$contrasts[[i]]$name1,diffobject$contrasts[[i]]$name2)
    diff.res <- as.data.frame(dba.report(diffobject,bUsePval = TRUE,th=1,contrast=i,method=get(DE_METHOD)))
    table.results <- as.data.table(diff.res[,c(7,8,9,10,11)],keep.rownames='n') # Fold, Conc1, Conc2, p.value, FDR
    table.results <- merge(dt,table.results,by='n')
    # Run GSEA and create plots
    table.results$rank_metric <- abs(log10(table.results$p.value))*sign(table.results$Fold) 
    unique.genes <- aggregate(rank_metric ~ symbol,data=table.results,FUN=function(x) x[which.max(abs(x))])
    genelist <- unique.genes[order(unique.genes$rank_metric,decreasing = T),]
    genelist <- setNames(genelist$rank_metric,genelist$symbol)
    for (libName in libNames) {
      lib <- msigdbr(species = 'human', category = libName)
      lib.pathlist <- lib %>% split(x = .$gene_symbol, f = .$gs_name)
      plot_gsea(genelist,lib.pathlist,gname=sprintf("%s_%s_%svs%s",prefix,libName,names[1],names[2])) 
    }
  }
}

#===============================================================================
# Define enhancer regions
#===============================================================================

# enh.old <- fread('/data/bas/1_enhancer_analysis/RNA/erna/Enhancers_H3K27ac_30ov10_FANTOM.bed')

# Overlap ATAC with H3K27ac (data from AML, CIMP, CD34, T-ALL)

atac.peaks <- fread("/data/claudia_gebhard/CIMP/ATAC/analysis/DiffBind_ATAC_reduced_filter/DiffBind_consensus_peaks.txt")
atac.3 <- atac.peaks[rowSums(atac.peaks[,4:ncol(atac.peaks)]) >= 3]
gr.atac.3 <- makeGRangesFromDataFrame(atac.3[,.(chr=`#CHR1`,start=START,end=END)])

h3k27ac.peaks <- fread("/data/claudia_gebhard/CIMP/chip_h3k27ac/analysis/DiffBind_reduced/DiffBind_consensus_peaks.txt")
h3k27ac.3 <- h3k27ac.peaks[rowSums(h3k27ac.peaks[,4:ncol(h3k27ac.peaks)]) >= 3]
gr.h3k27ac.3 <- makeGRangesFromDataFrame(h3k27ac.3[,.(chr=`#CHR1`,start=START,end=END)])

open.h3k27ac <- subsetByOverlaps(gr.h3k27ac.3,gr.atac.3)

fantom_enhancers <- fread("/genomes/homo_sapiens/hg19/regulatory/human_permissive_enhancers_phase_1_and_2.bed")
gr.fantom <- makeGRangesFromDataFrame(fantom_enhancers[,.(chr=V1,start=V2,end=V3)])

open.h3k27ac.fantom <- GenomicRanges::reduce(subsetByOverlaps(open.h3k27ac,gr.fantom,maxgap = 500))

annotate_peaks <- function(gr,genes,exons=NULL) {
  # Returns non-exonic peaks
  peaks <- annotatePeakInBatch(gr,AnnotationData = genes,select="first")
  peaks <- as.data.table(peaks)
  peaks[, peak_name := if (.N > 1) {paste0(feature,"_",seq_len(.N))} else {feature}, by = feature]
  
  annotated_peaks <- peaks[,.(chr=seqnames,start,end,peak_name)]
  
  if(!is.null(exons)) {
    ov <- foverlaps(annotated_peaks,exons)
    peaks_noexons <- ov[is.na(start)]
    peaks_noexons$end <- sapply(peaks_noexons$end,function (x) format(x,scientific = F))
    peaks_noexons$start <- sapply(peaks_noexons$start,function (x) format(x,scientific = F))
    return(peaks_noexons[,.(chr,start=i.start,end=i.end,peak_name)])
  } else {
    return(annotated_peaks)
  }
  
}

h2k27ac_peaks_annotated <- annotate_peaks(open.h3k27ac.fantom,genes)

fwrite(h2k27ac_peaks_annotated,file="/data/claudia_gebhard/CIMP/analysis/Enhancers_ATAC_Fantom.bed",
        col.names=F,sep='\t',quote=F,row.names=F) # added 0 and + columns with awk

enhancers <- fread("/data/claudia_gebhard/CIMP/analysis/Enhancers_ATAC_Fantom.bed")

#===============================================================================
# Function to plot peak data
#===============================================================================

setwd("/data/claudia_gebhard/CIMP/analysis/other_marks")

plots_peaks_data <- function(norm,diffobject,type) {
  
  ht_list <- NULL
  ids.4 <- data.table(metadata[names(norm),],keep.rownames='id')[,head(.SD,4),by=Disease]$id
  for (n in ids.4) {
    col <- palette.cimp[as.character(metadata[n,"Disease"])]
    col_fun = circlize::colorRamp2(quantile(norm[[n]], c(0.05, .97)), c("white", colorspace::darken(col,0.1)))
    axis_name = c("-4kb", "0", "4kb")
    EH <- EnrichedHeatmap( mat = norm[[n]],  pos_line = FALSE,border = FALSE,   
                           col = col_fun, column_title = n,axis_name_rot = 0,
                           column_title_gp = gpar(fontsize = 10, fontfamily = "sans",col=col),
                           use_raster = TRUE, raster_quality = 10, raster_device = "png",raster_resize_mat=F,
                           rect_gp = gpar(col = "transparent"), 
                           show_heatmap_legend = F, # ifelse(n==1,T,F) /different scales
                           top_annotation = HeatmapAnnotation(
                             enriched = anno_enriched(gp = gpar(col = col, lty = 1, lwd=2),
                                                      col=col,rot=90)),
                           #/ Change the axis name
                           axis_name = axis_name, axis_name_gp = gpar(fontsize = 8) 
    )
    ht_list <- ht_list + EH
  }
  
  pdf(sprintf("/data/claudia_gebhard/CIMP/analysis/other_marks/heatmap_%s.pdf",type),width=20,height=12)
  draw(ht_list)
  dev.off()
  
  avg.h3k27 <- do.call(rbind,lapply(norm,colMeans))
  colnames(avg.h3k27) <- 1:100
  molten <- reshape2::melt(avg.h3k27,measure.vars=NULL,
                           varnames=c("Sample","Location"))
  merged.h3k27 <- merge(molten,metadata,by.x="Sample",by.y="row.names",all.x=T,sort=F)
  pal <- na.omit(palette.cimp[as.character(unique(merged.h3k27$Disease))])
  
  ggsave(filename=sprintf("/data/claudia_gebhard/CIMP/analysis/other_marks/average_signal_%s.pdf",type),
         ggplot(merged.h3k27,aes(x=Location,y=value,color=Disease)) +
           stat_smooth(method="loess", span=0.1, se=TRUE, alpha=0.3,aes(fill=Disease)) +
           scale_color_manual(values=pal,name="Group") + theme_cowplot2 + 
           scale_fill_manual(values=pal,name="Group") + 
           labs(x=sprintf("Location with respect to center of %s peaks",type),y=sprintf("%s signal (mean counts)",type)) +
           scale_x_continuous(labels=c("-4kb","-2kb","0kb","2kb","4kb"), breaks=c(0,25,50,75,100), 
                              limits=c(0,100)),width=8,height=6
  )

  #-----------------------------------------------------------------------------
  # Box plot based on counts
  #-----------------------------------------------------------------------------
  
  message("Make box plots")
  
  raw.diff <- dba.count(diffobject,peaks=NULL,score=DBA_SCORE_RPKM_MINUS)
  gr <- dba.peakset(raw.diff,bRetrieve=T,DataType=DBA_DATA_GRANGES) # [rowSums(raw.diff$called) >= 2,]
  colnames(mcols(gr)) <- raw.diff$samples$SampleID
  
  gr.enhancers <- extract_by_overlaps(gr,enhancers,"Enhancer")
  gr.promoters <- extract_by_overlaps(gr,promoters,"Promoter")
  
  prom <- which(gr %over% promoters)
  enh <- which(!gr %over% enhancers)
  
  peaks.functional <- as.data.table(c(gr.enhancers,gr.promoters))[,-c('seqnames','start','end','width','strand')]
  colnames(peaks.functional) <- colnames(mcols(gr.enhancers))
  peaks.functional2 <- melt(peaks.functional,id.vars='annotation')
  peaks.functional2$annotation <- gsub(" \\(.*","",peaks.functional2$annotation)
  peaks.functional2 <- merge(peaks.functional2,data.table(metadata,keep.rownames='variable'),by="variable")
  peaks.functional2 <- peaks.functional2[Disease != "CD34"]
  
  pdf(sprintf("/data/claudia_gebhard/CIMP/analysis/other_marks/%s_functional_annotation.pdf",type),width=5+(length(unique(peaks.functional2$Disease))),height=4)
  print( ggplot(peaks.functional2,aes(x=Disease,y=value,fill=Disease)) + stat_summary(fun.data = calc_stat, geom="boxplot",color="black") + 
    facet_wrap(~annotation,scales="free",nrow=1) + scale_fill_manual(
      values=palette.cimp[as.character(unique(peaks.functional2$Disease))]) + theme_bw() +
    labs(y=sprintf("%s levels (RPKM)",type)) + guides(fill="none") ) + theme_clusters
  dev.off()

  #-------------------------------------------------------------------------------
  # Volcano plot / bar plot with number of regions
  #-------------------------------------------------------------------------------
  
  diffobject <- dba.contrast(diffobject,contrast=c("Condition","CIMP","AML"))
  if(table(diffobject$samples$Condition)['T-ALL'] > 1) {
    diffobject <- dba.contrast(diffobject,contrast=c("Condition","CIMP","T-ALL"))
  }
  diffobject <- dba.analyze(diffobject,bReduceObjects=FALSE,bParallel=F,bBlacklist = F,bGreylist = F,method=DBA_ALL_METHODS)
  
  anno <- annotatePeakInBatch(gr,AnnotationData = genes,select="first", output="shortestDistance",
                              PeakLocForDistance="middle",FeatureLocForDistance = "geneEnd")
  anno$symbol <- genes$gene_name[match(anno$feature,names(genes))]
  anno$symbol[is.na(anno$symbol)] <- "Missing"
  
  for (i in 1:length(diffobject$contrasts)) {
    
    n1 <- diffobject$contrasts[[i]]$name1; n2 <- diffobject$contrasts[[i]]$name2;  
    diff.res <- as.data.frame(dba.report(diffobject,bUsePval = TRUE,th=1,contrast=i,method=DBA_DESEQ2))
    deseq.annot <- as.data.frame(anno[as.numeric(row.names(diff.res)),])
    table.results <- data.frame(deseq.annot[,c(1,2,3)],diff.res[,c(9,7,8,10,11)],symbol=deseq.annot$symbol)
    
    ggsave(sprintf("/data/claudia_gebhard/CIMP/analysis/other_marks/volcano_%s_%s.pdf",type,n2),
           ggvolcano( table.results,c.sig = "p.value",c.fc = "Fold",labels=T,even=T,top = 10) + theme_others +
             scale_colour_manual(values=c("Downregulated"=scale.changes[['Loss']],"Upregulated"=scale.changes[['Gain']],
                                          'Not significant'=scale.changes['No change']),guide='none') + theme_others,
           width=7,height=7)
    
    ggsave(sprintf("/data/claudia_gebhard/CIMP/analysis/other_marks/volcano_%s_%s_enh.pdf",type,n2),
           ggvolcano( table.results[enh,],c.sig = "p.value",c.fc = "Fold",labels=T,even=T,top = 10) + theme_others +
             scale_colour_manual(values=c("Downregulated"=scale.changes[['Loss']],"Upregulated"=scale.changes[['Gain']],
                                          'Not significant'=scale.changes['No change']),guide='none') + theme_others,
           width=7,height=7)
    
    ggsave(sprintf("/data/claudia_gebhard/CIMP/analysis/other_marks/volcano_%s_%s_prom.pdf",type,n2),
           ggvolcano( table.results[prom,],c.sig = "p.value",c.fc = "Fold",labels=T,even=T,top = 10) + theme_others +
             scale_colour_manual(values=c("Downregulated"=scale.changes[['Loss']],"Upregulated"=scale.changes[['Gain']],
                                          'Not significant'=scale.changes['No change']),guide='none') + theme_others,
           width=7,height=7)
    
  }
  
  barplot <- dba.barplot(diffobject,contrasts=1:length(diffobject$contrasts),fold=0.5,method=DBA_DESEQ2) + labs(x=sprintf("Change in %s levels",type)) +
    scale_fill_manual(values=c(scale.changes[5],scale.changes[2],scale.changes[3])) +  scale_x_discrete(labels=c("Gain","Loss",'NS'="No change"))
  barplot.prom <- dba.barplot(diffobject,contrasts=1:length(diffobject$contrasts),fold=0.5,method=DBA_DESEQ2,SEL=prom)  + labs(x=sprintf("Change in %s levels",type)) +
    scale_fill_manual(values=c(scale.changes[5],scale.changes[2],scale.changes[3])) +  scale_x_discrete(labels=c("Gain","Loss",'NS'="No change"))
  barplot.enh <- dba.barplot(diffobject,contrasts=1:length(diffobject$contrasts),fold=0.5,method=DBA_DESEQ2,SEL=enh) +  labs(x=sprintf("Change in %s levels",type)) +
    scale_fill_manual(values=c(scale.changes[5],scale.changes[2],scale.changes[3])) +  scale_x_discrete(labels=c("Gain","Loss",'NS'="No change"))
  
  ggsave(sprintf("/data/claudia_gebhard/CIMP/analysis/other_marks/barplot_%s_split.pdf",type),
         cowplot::plot_grid(barplot.prom,barplot.enh,labels = c('Prom','Enh')),
         width=2+5*ceiling(length(diffobject$contrasts)/2),height=4*ceiling(length(diffobject$contrasts)/2))
  
  ggsave(sprintf("/data/claudia_gebhard/CIMP/analysis/other_marks/barplot_%s.pdf",type),barplot,width=6,height=4)
  
}


#===============================================================================
# H3K27ac data
#===============================================================================

load("/data/claudia_gebhard/CIMP/chip_h3k27ac/analysis/DiffBind_reduced/DiffBind_object.RData")

diffobject.h3k27 <- diffobject; remove(diffobject)

metadata <- data.frame(
  fread('/data/claudia_gebhard/CIMP/metadata/metadata_combined.csv',sep=',',header=T),row.names="Patient_ID")
metadata$Disease <- factor(metadata$Disease,levels=c("CIMP","AML","T-ALL","MPAL","B-ALL","T_LBL","NHL","CD34",
                                                     "Monocytes","Granulocytes","T-cells","B-cells"))
AML.ids <- rownames(metadata[metadata$Disease == "AML" & rownames(metadata) %in% diffobject.h3k27$samples$SampleID,])
CIMP.ids <- rownames(metadata[metadata$Disease == "CIMP" & rownames(metadata) %in% diffobject.h3k27$samples$SampleID,])
TALL.ids <- rownames(metadata[metadata$Disease == "T-ALL" & rownames(metadata) %in% diffobject.h3k27$samples$SampleID,])
CD34.ids <- rownames(metadata[metadata$Disease == "CD34" & rownames(metadata) %in% diffobject.h3k27$samples$SampleID,])

GTF <- as.data.table(rtracklayer::import.gff("/genomes/homo_sapiens/hg19/transcripts/hg19gencode30.gtf.gz"))
genes <- makeGRangesFromDataFrame(GTF[(gene_type == "protein_coding") & type == "gene",
                                      c('seqnames','start','end','strand','gene_name')],keep.extra.columns = T) # lncRNA gives too much garbage
names(genes) <- genes$gene_name
tss <- promoters(genes,upstream = 250,downstream = 250)
promoters <- makeGRangesFromDataFrame(fread("/data/claudia_gebhard/CIMP/regulatory_regions/promoters_cage_H3K4me3.bed"))
enhancers <- fread('/data/claudia_gebhard/CIMP/analysis/Enhancers_ATAC_Fantom.bed')
enhancers <- makeGRangesFromDataFrame(enhancers[,.(chr=V1,start=V2,end=V3)])

h3k27.consensus <- fread("/data/claudia_gebhard/CIMP/chip_h3k27ac/analysis/DiffBind_reduced/DiffBind_consensus_peaks.txt")
gr.h3k27 <- makeGRangesFromDataFrame(h3k27.consensus[,.(chr=`#CHR1`,START,END)])


#-------------------------------------------------------------------------------
# Compute average signal in enhancers and promoters
#-------------------------------------------------------------------------------

CIMP.h3k27 <- sapply(CIMP.ids,function(x)grep("Input",list.files("/data/claudia_gebhard/CIMP/chip_h3k27ac/bigwig/",
                                                                pattern=sprintf("%s.*RPKM",x),full.names=T),value=T,invert=T))
TALL.h3k27 <- sapply(TALL.ids,function(x)grep("Input",list.files("/data/claudia_gebhard/CIMP/chip_h3k27ac/bigwig/",
                                                                 pattern=sprintf("%s.*RPKM",x),full.names=T),value=T,invert=T))
AML.h3k27 <-  sapply(AML.ids,function(x)grep("Input",list.files("/data/bas/1_enhancer_analysis/chip_h3k27ac/All_samples/bigwig/",
                                                               pattern=sprintf("%s.*RPKM",x),full.names=T),value=T,invert=T))
CD34.h3k27 <-  setNames(list.files("/data/bas/CD34/chip_h3k27ac/bigwig/",
                                 pattern="CD34.*RPKM",full.names = T)[4:6],c("CD34_1","CD34_2","CD34_3"))
bigwigs.h3k27 <- c(CIMP.h3k27,AML.h3k27,TALL.h3k27,CD34.h3k27)

normMatrices.h3k27.all <- normalize_matrices(gr.h3k27,bigwigs.h3k27,ExtendSize = 4000,CORES = 20)

plots_peaks_data(norm=normMatrices.h3k27.all,diffobject.h3k27,type="H3K27ac")

diffobject.h3k27 <- dba.contrast(diffobject.h3k27,contrast = c('Condition',"CIMP","AML"))
diffobject.h3k27 <- dba.contrast(diffobject.h3k27,contrast = c('Condition',"CIMP","T-ALL"))
diffobject.h3k27 <- dba.contrast(diffobject.h3k27,contrast = c('Condition',"AML","T-ALL"))
diffobject.h3k27 <- dba.analyze(diffobject.h3k27,bReduceObjects=FALSE,bParallel=F,bBlacklist = F,bGreylist = F,method=DBA_DESEQ2)
combined.h3k27 <- combine_diffbind(diffobject.h3k27,genes)
write.xlsx(combined.h3k27,"/data/claudia_gebhard/CIMP/analysis/other_marks/DiffBind_H3K27ac.xlsx")

diffbind_gsea(diffobject.h3k27,genes,prefix='H3K27ac')

#===============================================================================
# ATAC-seq data
#===============================================================================

load("/data/claudia_gebhard/CIMP/ATAC/analysis/DiffBind_ATAC_reduced/DiffBind_object.RData")
diffobject.atac <- diffobject; remove(diffobject)

atac.consensus <- fread("/data/claudia_gebhard/CIMP/ATAC/analysis/DiffBind_ATAC_reduced/DiffBind_consensus_peaks.txt")
atac.consensus <- atac.consensus[rowSums(atac.consensus[,-c(1,2,3)]) > 4] # Only 4 minOverlap
gr.atac <- makeGRangesFromDataFrame(atac.consensus[,.(chr=`#CHR1`,START,END)])

#-------------------------------------------------------------------------------
# Compute average signal in enhancers and promoters
#-------------------------------------------------------------------------------

CIMP.atac <- sapply(CIMP.ids,function(x)grep("Input",list.files("/data/claudia_gebhard/CIMP/ATAC/bigwig/",
                                                                 pattern=sprintf("%s.*RPKM",x),full.names=T),value=T,invert=T))
AML.atac <-  sapply(AML.ids,function(x)grep("Input",list.files("/data/bas/1_enhancer_analysis/ATAC/novaseq/bigwig/",
                                                                pattern=sprintf("%s.*RPKM",x),full.names=T),value=T,invert=T))
TALL.atac <- sapply(TALL.ids,function(x)grep("Input",list.files("/data/claudia_gebhard/CIMP/ATAC/bigwig/",
                                                                 pattern=sprintf("%s.*RPKM",x),full.names=T),value=T,invert=T))
CD34.atac <-  setNames(list.files("/data/bas/CD34/ATAC/bigwig/",
                                   pattern=".*RPKM",full.names = T),c("CD34_1","CD34_2","CD34_3"))
bigwigs.ATAC <- c(CIMP.atac,AML.atac,TALL.atac,CD34.atac)

normMatrices.ATAC.all <- normalize_matrices(gr.atac,bigwigs.ATAC,ExtendSize = 2000,CORES = 30)

plots_peaks_data(norm=normMatrices.ATAC.all,diffobject.atac,type="ATAC")

diffobject.atac <- dba.contrast(diffobject.atac,contrast = c("Condition","CIMP","AML"))
diffobject.atac <- dba.contrast(diffobject.atac,contrast = c("Condition","CIMP","T-ALL"))
diffobject.atac <- dba.contrast(diffobject.atac,contrast = c("Condition","CIMP","CD34"))
diffobject.atac <- dba.contrast(diffobject.atac,contrast = c("Condition","AML","T-ALL"))
diffobject.atac <- dba.analyze(diffobject.atac,bParallel = F)
combined.ATAC <- combine_diffbind(diffobject.atac,genes)

write.xlsx(combined.ATAC,"/data/claudia_gebhard/CIMP/analysis/other_marks/DiffBind_ATAC.xlsx")

diffbind_gsea(diffobject.atac,genes,prefix='ATAC')

#===============================================================================
# H3K27me3 data
#===============================================================================

load("/data/claudia_gebhard/CIMP/chip_h3k27me3/DiffBind_H3K27me3/DiffBind_object.RData")
diffobject.k27me3 <- diffobject; remove(diffobject)

k27me3.consensus <- fread("/data/claudia_gebhard/CIMP/chip_h3k27me3/DiffBind_H3K27me3/DiffBind_consensus_peaks.txt")
k27me3.consensus <- k27me3.consensus[rowSums(k27me3.consensus[,-c(1,2,3)]) > 4] # Only 4 minOverlap
gr.k27me3 <- makeGRangesFromDataFrame(k27me3.consensus[,.(chr=`#CHR1`,START,END)])

CIMP.k27me3 <- sapply(CIMP.ids,function(x)grep("Input",list.files("/data/claudia_gebhard/CIMP/chip_h3k27me3/bigwig/",
                                                                pattern=sprintf("%s.*RPKM",x),full.names=T),value=T,invert=T))
AML.k27me3 <-  sapply(AML.ids,function(x)grep("Input",list.files("/data/claudia_gebhard/CIMP/chip_h3k27me3/bigwig/",
                                                               pattern=sprintf("%s.*RPKM",x),full.names=T),value=T,invert=T))
bigwigs.k27me3 <- c(Filter(length, CIMP.k27me3),Filter(length, AML.k27me3))

normMatrices.k27me3.all <- normalize_matrices(gr.k27me3,bigwigs.k27me3,ExtendSize = 2000,CORES = 30)

plots_peaks_data(norm=normMatrices.k27me3.all,diffobject.k27me3,type="H3K27me3")

diffobject.k27me3 <- dba.contrast(diffobject.k27me3,contrast = c("Condition","CIMP","AML"))
diffobject.k27me3 <- dba.analyze(diffobject.k27me3,bParallel = F,bBlacklist = F,bGreylist = F)
combined.k27me3 <- combine_diffbind(diffobject.k27me3,genes)
write.xlsx(combined.k27me3,"/data/claudia_gebhard/CIMP/analysis/other_marks/DiffBind_H3K27me3.xlsx")

diffbind_gsea(diffobject.k27me3,genes,prefix='H3K27me3')
