# Supplementary material for: Epigenetic alterations affecting hematopoietic regulatory networks as drivers of mixed myeloid/lymphoid leukemia
Source: Nat Commun. 2024 Jul 7;15:5693. doi: 10.1038/s41467-024-49811-y (PMC11228033; doi:10.1038/s41467-024-49811-y)
Supplement: Supplementary file 5 — Supplementary Code 1 [file 41467_2024_49811_MOESM5_ESM.zip › MCIP_analysis.R]

library(data.table)
library(DiffBind)
library(ChIPpeakAnno)
library(ChIPseeker)
library(TxDb.Hsapiens.UCSC.hg19.knownGene)

setwd("/data/claudia_gebhard/CIMP/MCIp/analysis/")

mcip <- read.xlsx("/data/claudia_gebhard/CIMP/MCIp/analysis/2021_04/SummaryResults_DiffBind.xlsx",1)
mcip <- as.data.table(mcip)

load("/data/claudia_gebhard/CIMP/MCIp/analysis/2021_12/DiffBind_object.RData")
metadata = data.frame(fread("/data/claudia_gebhard/CIMP/MCIp/analysis/Metadata.csv"),row.names = "Sample")

#===============================================================================
# ANNOTATION AND GENERAL DESCRIPTION OF PEAKS -- Figs S1A-B
#===============================================================================

peaks_coords <- as.data.frame(diffobject$merged) 
chrmap <- setNames(diffobject$chrmap,seq_along(diffobject$chrmap))
peaks_coords$CHR <- chrmap[peaks_coords$CHR]
gr <- makeGRangesFromDataFrame(peaks_coords)

proms <- getPromoters(TxDb=txdb, upstream=2500, downstream=2500)

# Plot peaks along geome
tagMatrix <- getTagMatrix(gr, windows=proms)
tagHeatmap(tagMatrix, xlim=c(-2500, 2500), color="red")
plotAvgProf(tagMatrix, xlim=c(-2500, 2500),conf = 0.95, resample = 1000,
            xlab="Genomic Region (5'->3')", ylab = "Peak Frequency")

peakAnno <- annotatePeak(gr,tssRegion=c(-2500,2500),TxDb=txdb,annoDb="org.Hs.eg.db")
plotAnnoPie(peakAnno) ## FigS1A

plotDistToTSS(peakAnno, title="Distribution of MCIP peaks relative to TSS")

txdb <- TxDb.Hsapiens.UCSC.hg19.knownGene

anno.peaks = as.data.table(peakAnno)
anno.peaks[,peak_name := if(.N > 1) {paste0(SYMBOL,"_",seq_len(.N))}else{SYMBOL},by=SYMBOL]

# Or else with ChIPPeakAnnoIn order to keep the same number of peaks, select=first
# anno <- annotatePeakInBatch(gr,AnnotationData = genes,select="first")
# anno$symbol <- genes$gene_name[match(anno$feature,names(genes))]
# anno$symbol[is.na(anno$symbol)] <- "Missing"
# anno$symbol[anno$symbol == "NA"] <- anno$feature[anno$symbol == "NA"] # Replace missing with Entrez ID

#===============================================================================
# CLUSTERING
#===============================================================================

## COUNTS PROCESSED WITH DESEQ
raw.diff <- dba.count(diffobject,peaks=NULL,score=DBA_SCORE_READS_MINUS)
# Binding matrix: select those peaks overlapping in N samples
diff.olap <- dba.peakset(raw.diff,bRetrieve=T,DataType=DBA_DATA_FRAME) # [rowSums(raw.diff$called) >= 2,]
colnames(diff.olap)[4:ncol(diff.olap)] <- raw.diff$samples$SampleID
rownames(diff.olap) <- anno.peaks$peak_name

counts <- diff.olap[,4:ncol(diff.olap)] # Only counts
counts[counts<0] <- 0 # Make 0 counts with negative due to input substraction

#-------------------------------------------------------------------------------
# T-ALL, AML
#-------------------------------------------------------------------------------

dds <- DESeqDataSetFromMatrix(countData = counts,colData = metadata,design=~TYPE)
dds <- dds[edgeR::aveLogCPM(counts(dds)) > 1,] #  Filter non-expressed genes (average CPM < 1)
vsd <- varianceStabilizingTransformation(dds,blind=T)

create_clustering(vsd,output="CIMP_AML_T-ALL",text=T)
create_heatmaps(vsd,output="CIMP_AML_T-ALL")

## LOG COUNTS
mat_bind <- diffobject$binding[,-c(1,2,3)]
mat_bind.log <- mat_bind
mat_bind.log[mat_bind.log<1] = 1 # must have positive counts to do log
mat_bind.log <- log2(mat_bind.log) # Convert to log2, following the example of DiffBind

pheatmap::pheatmap(cor(mat_bind.log),annotation = metadata)

## PEAKS

called <- diffobject$called
colnames(called) <- diffobject$samples$SampleID
rownames(called) <- do.call(paste, c(peaks_coords, sep="-"))

pheatmap::pheatmap(cor(called),annotation = metadata)

# Idea: aggregate read counts of all peaks in promoters

#-------------------------------------------------------------------------------
# AML
#-------------------------------------------------------------------------------

dds <- DESeqDataSetFromMatrix(countData = counts[,rownames(metadata[metadata$TYPE != "TALL",,drop=F])],
                              colData = metadata[metadata$TYPE != "TALL",,drop=F],design=~TYPE)
dds <- dds[edgeR::aveLogCPM(counts(dds)) > 1,] #  Filter non-expressed genes (average CPM < 1)
vsd <- varianceStabilizingTransformation(dds,blind=T)

create_clustering(vsd,output="CIMP_AML",text=T)
create_heatmaps(vsd,output="CIMP_AML")

#-------------------------------------------------------------------------------
# T-ALL only
#-------------------------------------------------------------------------------

dds <- DESeqDataSetFromMatrix(countData = counts[,rownames(metadata[
  !metadata$TYPE %in% c("AML","CEBPA_DM"),,drop=F])],
                              colData = metadata[!metadata$TYPE %in% c("AML","CEBPA_DM"),,drop=F],
  design=~TYPE)
dds <- dds[edgeR::aveLogCPM(counts(dds)) > 1,] #  Filter non-expressed genes (average CPM < 1)
vsd <- varianceStabilizingTransformation(dds,blind=T)

create_clustering(vsd,output="CIMP_TALL",text=T)
create_heatmaps(vsd,output="CIMP_TALL")

#===============================================================================
# COMPARATIVE ANALYSIS
#===============================================================================

dba.contrast(diffobject,categories="Condition",
             group1=dba.mask(diffobject,attribute,comparison[1]),group2=dba.mask(diffobject,attribute,comparison[2]),name1=comparison[1],name2=comparison[2])

## DIFFERENTIAL ANNOTATION
granges <- with(mcip[,c(1:3,5,6,8)],GRanges(chr,IRanges(start,end),strand='*',AML,CIMP,FDR))

# Coverage plot comparing two samples http://guangchuangyu.github.io/2016/02/covplot-supports-grangeslist/
granges_AML <- with(mcip[AML > CIMP,c(1:3,5,6,8)],GRanges(chr,IRanges(start,end),strand='*',AML,CIMP,FDR))
granges_CIMP <- with(mcip[AML < CIMP,c(1:3,5,6,8)],GRanges(chr,IRanges(start,end),strand='*',AML,CIMP,FDR))

covplot(GRangesList(AML=granges_AML[granges_AML$FDR < 10**-10],CIMP=granges_CIMP[granges_CIMP$FDR < 10**-10]))

# Visualize hypermethylated peaks
peakAnno <- annotatePeak(granges[granges$FDR < 0.05 & granges$CIMP > granges$AML],
                         tssRegion=c(-2500,2500),TxDb=txdb,annoDb="org.Hs.eg.db")

upsetplot(peakAnno, vennpie=TRUE)
png("VennPie_MCIP_HypermethylatedPeaks.png",height=800,width=800)
vennpie(peakAnno)
graphics.off()

svg("PieChart_MCIP_HypermethylatedPeaks.svg")
plotAnnoPie(peakAnno)
graphics.off()
