# Supplementary material for: Epigenetic alterations affecting hematopoietic regulatory networks as drivers of mixed myeloid/lymphoid leukemia
Source: Nat Commun. 2024 Jul 7;15:5693. doi: 10.1038/s41467-024-49811-y (PMC11228033; doi:10.1038/s41467-024-49811-y)
Supplement: Supplementary file 5 — Supplementary Code 1 [file 41467_2024_49811_MOESM5_ESM.zip › metanalysis_ETP_MPAL.R]

library(data.table)

# T-ALL Girardi Tiziana, 2017
# https://www.pnas.org/doi/10.1073/pnas.1717125115 -- Rna-seq  SNVs and fusions
# https://www.ncbi.nlm.nih.gov/pmc/articles/PMC3868543/#pgen.1003997.s014 -- RNA-seq SNVs and fusions

dt = fread("/data/claudia_gebhard/CIMP/WES/analysis/MutationalSpectrum_CIMP.txt",na.strings="N/A")
colnames(dt) <- make.names(colnames(dt),unique=T)

# Compute frequencies AML
# genes.mutated.aml <- fread("/data/claudia_gebhard/CIMP/WES/analysis/merged_mutations_AML.txt")
# cimp.tcga.freq <- genes.mutated.aml [source=="TCGA",.(N = length(unique(.SD$label)) ),by=Gene]
# cimp.beat.freq <- genes.mutated.aml [source=="BEAT",.(N = length(unique(.SD$label)) ),by=Gene]
# 
# dt.aml <- merge(merge(dt,cimp.tcga.freq,by.x="V1",by.y="Gene",sort=F,all.x=T),
#                 cimp.beat.freq,by.x="V1",by.y="Gene",suffixes=c(".tcga",".beat"),all.x=T,sort=F)
# 
# fwrite(dt.aml,"/data/claudia_gebhard/CIMP/WES/analysis/MutationalSpectrum_CIMP_AML.txt",sep='\t')

ETP.counts = dt[,c(1,3:7),with=F]
ETP2 = ETP.counts[,.(cases=sum(.SD,na.rm=T),total=sum(ETP.counts[,-"Gene"][1,!is.na(.SD),with=F],na.rm=T),
              cohorts=sum(!is.na(.SD))),by=Gene]

MPAL.counts = dt[,c(1,8:9),with=F]
MPAL2 = MPAL.counts[,.(cases=sum(.SD,na.rm=T),total=sum(MPAL.counts[,-"Gene"][1,!is.na(.SD),with=F],na.rm=T),
       cohorts=sum(!is.na(.SD))),by=Gene]

TALL.counts <- dt[,c(1,grep("TALL",colnames(dt))),with=F]
TALL2 = TALL.counts[,.(casesTALL=sum(.SD,na.rm=T),totalTALL=sum(TALL.counts[,-"Gene"][1,!is.na(.SD),with=F],na.rm=T),
                       cohortsTALL=sum(!is.na(.SD))),by=Gene]

AML.counts <- dt[,c(1,grep("AML",colnames(dt))),with=F]
AML2 = AML.counts[,.(casesAML=sum(.SD,na.rm=T),totalAML=sum(AML.counts[,-"Gene"][1,!is.na(.SD),with=F],na.rm=T),
                       cohortsAML=sum(!is.na(.SD))),by=Gene]

merged = merge(merge(merge(ETP2,MPAL2,by="Gene",suffix=c("ETP","MPAL"),sort=F),TALL2,by="Gene",sort=F),AML2,by="Gene",sort=F)

merged$casesCIMP = dt$CIMP
merged$totalCIMP = 14

merged[,c("etp.vs.mpal","CIMP.vs.etp","CIMP.vs.mpal","CIMP.vs.TALL","CIMP.vs.AML") := NA]

for (n in 2:nrow(merged)) {
  etp.vs.mpal <- matrix(unlist(merged[n,.(casesETP,totalETP,casesMPAL,totalMPAL)]),nrow=2)
  merged$etp.vs.mpal[n] <- fisher.test(etp.vs.mpal)$p.value
  
  CIMP.vs.etp <- matrix(unlist(merged[n,.(casesETP,totalETP,casesCIMP,totalCIMP)]),nrow=2)
  merged$CIMP.vs.etp[n] <- fisher.test(CIMP.vs.etp)$p.value
  
  CIMP.vs.mpal <- matrix(unlist(merged[n,.(casesMPAL,totalMPAL,casesCIMP,totalCIMP)]),nrow=2)
  merged$CIMP.vs.mpal[n] <- fisher.test(CIMP.vs.mpal)$p.value
  
  CIMP.vs.TALL <- matrix(unlist(merged[n,.(casesTALL,totalTALL,casesCIMP,totalCIMP)]),nrow=2)
  merged$CIMP.vs.TALL[n] <- fisher.test(CIMP.vs.TALL)$p.value
  
  CIMP.vs.AML <- matrix(unlist(merged[n,.(casesAML,totalAML,casesCIMP,totalCIMP)]),nrow=2)
  merged$CIMP.vs.AML[n] <- fisher.test(CIMP.vs.AML)$p.value
}

fwrite(merged,file="/data/claudia_gebhard/CIMP/WES/analysis/Mutational_Spectrum_Significance.tsv",sep="\t")
