# Supplementary material for: Epigenetic alterations affecting hematopoietic regulatory networks as drivers of mixed myeloid/lymphoid leukemia
Source: Nat Commun. 2024 Jul 7;15:5693. doi: 10.1038/s41467-024-49811-y (PMC11228033; doi:10.1038/s41467-024-49811-y)
Supplement: Supplementary file 5 — Supplementary Code 1 [file 41467_2024_49811_MOESM5_ESM.zip › plot_cnv_cimp.R]

library(ggbio)
library(GenomicRanges)
library(data.table)

dt.metadata <- fread('/data/claudia_gebhard/CIMP/metadata/metadata_combined.csv',sep=',',header=T)

#===============================================================================
# Plot summary of CNV data (Manhattan plots)
#===============================================================================

# Check out this for extra functionality: https://www.biostars.org/p/411705/

#-------------------------------------------------------------------------------
# FREEC -- Not used
#-------------------------------------------------------------------------------

dt <- fread("/data/claudia_gebhard/CIMP/MCIp/CIMP/freec/MCIp_CIMP_DD142_Input_263_ratio.txt",skip=1,
            col.names=c('chr','start','ratio','median_ratio','cnv'))
dt <- dt[ratio != -1]
dt <- dt[grep("_|phix",chr,invert = T)]
# dt$median_ratio
dt$end <- dt$start + 100000

gr <- with(dt,GRanges(chr,IRanges(start,end),ratio=ratio*2,cnv=cnv))
seqlevels(gr) <- c(1:22,'X','Y') 
gr$cnv_binary <- ifelse(gr$cnv > 2,"CNG",ifelse(gr$cnv == 2,"CNN","CNL"))

plotGrandLinear(gr,aes(y=ratio,color=cnv_binary),cutoff=2,coor='genome') + ylim(c(0,6)) + labs(y='normalized copy number')

# https://r-graph-gallery.com/101_Manhattan_plot.html
ggplot(dt, aes(x=BPcum, y=-log10(P))) +
  
  # Show all points
  geom_point( aes(color=as.factor(CHR)), alpha=0.8, size=1.3) +
  scale_color_manual(values = rep(c("grey", "skyblue"), 22 )) +
  
  # custom X axis:
  scale_x_continuous( label = axisdf$CHR, breaks= axisdf$center ) +
  scale_y_continuous(expand = c(0, 0) ) +     # remove space between plot area and x axis
  
  # Custom the theme:
  theme_bw() +
  theme( 
    legend.position="none",
    panel.border = element_blank(),
    panel.grid.major.x = element_blank(),
    panel.grid.minor.x = element_blank()
  )

### FOR ALL SAMPLES ###

allfreec <- list.files("/data/claudia_gebhard/CIMP/MCIp/CIMP/freec",pattern='ratio.txt',full.names = T)
allfreec_cnv <- list.files("/data/claudia_gebhard/CIMP/MCIp/CIMP/freec",pattern='CNVs',full.names = T)

alldt <- lapply(allfreec,function(x) {
  dt <- fread(x,skip=1,col.names=c('chr','start','ratio','median_ratio','cnv'))
  dt <- dt[ratio != -1]
  dt <- dt[grep("_|phix",chr,invert = T)]
  dt$end <- dt$start + 100000
  dt$sample <- gsub("MCIp_CIMP_([A-Z0-9]+)_ratio.txt","\\1",basename(x))
  return(dt)
})
alldt <- rbindlist(alldt)

# allcnv <- lapply(allfreec_cnv,function(x) {
#   dt <- fread(x,col.names=c('chr','start','end','cn','cnv'))
#   dt <- dt[grep("_|phix",chr,invert = T)]
#   dt$sample <- gsub("MCIp_CIMP_([A-Z0-9]+).*_CNVs","\\1",basename(x))
#   return(dt)
# })
# allcnv <- rbindlist(allcnv)

gr <- with(alldt,GRanges(chr,IRanges(start,end),ratio=ratio*2,cnv=cnv,sample=sample))
seqlevels(gr) <- c(1:22,'X','Y') 
gr$cnv_binary <- ifelse(gr$cnv > 2,"CNG",ifelse(gr$cnv == 2,"CNN","CNL"))

png('FreeC_ManhattanPlot.pdf',height=1000,width=700)
plotGrandLinear(gr,aes(y=ratio,color=cnv_binary),cutoff=2,cutoff.size=0.5,coor='genome',spaceline=T) + 
  ylim(c(0,6)) + labs(y='normalized copy number') + facet_wrap(~sample,ncol=1, strip.position = "right") + theme_bw() +
  theme(strip.background = element_blank(), strip.placement = "outside", strip.text.y=element_text(angle=360,size = 10)) 
graphics.off()

# https://stackoverflow.com/questions/29504883/ggplot2-how-to-swap-y-axis-and-right-facet-strip-and-how-to-order-facet-values

### FOR SOME NORMAL SAMPLES ###

allfreec <- list.files("/data/claudia_gebhard/MCIp/AML/freec",pattern='ratio.txt',full.names = T)[1:12]

alldt <- lapply(allfreec,function(x) {
  dt <- fread(x,skip=1,col.names=c('chr','start','ratio','median_ratio','cnv'))
  dt <- dt[ratio != -1]
  dt <- dt[grep("_|phix",chr,invert = T)]
  dt$end <- dt$start + 100000
  dt$sample <- gsub("_Input.*_ratio.txt","",basename(x))
  return(dt)
})

alldt <- rbindlist(alldt)
gr <- with(alldt,GRanges(chr,IRanges(start,end),ratio=ratio*2,cnv=cnv,sample=sample))
seqlevels(gr) <- c(1:22,'X','Y') 
gr$cnv_binary <- ifelse(gr$cnv > 2,"CNG",ifelse(gr$cnv == 2,"CNN","CNL"))

png('FreeC_ManhattanPlot_nonCIMP.png',height=1000,width=700)
plotGrandLinear(gr,aes(y=ratio,color=cnv_binary),cutoff=2,cutoff.size=0.5,coor='genome',spaceline=T) + 
  ylim(c(0,6)) + labs(y='normalized copy number') + facet_wrap(~sample,ncol=1, strip.position = "right") + 
  theme(strip.background = element_blank(), strip.placement = "outside", strip.text.y=element_text(angle=360,size = 10))
graphics.off()

#--------------------------------------------------------------------------------------------------
# CNVKIT
#--------------------------------------------------------------------------------------------------

# https://www.biostars.org/p/289346/
# https://cnvkit.readthedocs.io/en/stable/plots.html?highlight=scatter

allcnvkit <- list.files("/data/claudia_gebhard/CIMP/MCIp/CIMP/cnvkit",pattern='_Input_.*.cnr',full.names = T)

# In a diploid genome, a single-copy gain in a perfectly pure, homogeneous sample has a copy ratio of 3/2.
# In log2 scale, this is log2(3/2) = 0.585, and a single-copy loss is log2(1/2) = -1.0.

alldtkit <- lapply(allcnvkit,function(x) {
  cnvdt <- fread(x)
  cnvdt <- cnvdt[grep("_|phix",chromosome,invert = T)]
  cnvdt$sample <- gsub("MCIp_CIMP_(.*).cnr","\\1",basename(x))
  return(cnvdt)
})
  
alldtkit <- rbindlist(alldtkit)
gr <- with(alldtkit,GRanges(chromosome,IRanges(start,end),ratio=log2,sample=sample))
gr$cnv_binary <- ifelse(gr$ratio > log2(2.5/2),"CNG",ifelse(gr$ratio < log2(1.5/2),"CNL","CNN"))

png('CNVkit_ManhattanPlot.png',height=1000,width=700)
update_geom_defaults("point", list(size = 1))
plotGrandLinear(gr,aes(y=ratio,color=cnv_binary),cutoff=0,cutoff.size=0.5,spaceline=T) + ylim(c(-2,4)) + labs(y='Copy ratio (log2)') + 
facet_wrap(~sample,ncol=1, strip.position = "right") +
theme(strip.background = element_blank(), strip.placement = "outside", strip.text.y=element_text(angle=360,size = 10)) + 
theme(axis.text.x = element_text(angle = 45, hjust = 1))
graphics.off()

#--------------------------------------------------------------------------------------------------
# CNVKIT - EXOME
#--------------------------------------------------------------------------------------------------

allcnvkit <- list.files("/data/claudia_gebhard/CIMP/WES/cnv/cnvkit",pattern='*.cnr',full.names = T)

# In a diploid genome, a single-copy gain in a perfectly pure, homogeneous sample has a copy ratio of 3/2.
# In log2 scale, this is log2(3/2) = 0.585, and a single-copy loss is log2(1/2) = -1.0.

alldtkit <- lapply(allcnvkit,function(x) {
  cnvdt <- fread(x)
  cnvdt <- cnvdt[grep("_|phix",chromosome,invert = T)]
  cnvdt$sample <- gsub("MCIp_CIMP_(.*).cnr","\\1",basename(x))
  return(cnvdt)
})

alldtkit <- rbindlist(alldtkit)
gr <- with(alldtkit,GRanges(chromosome,IRanges(start,end),ratio=log2,sample=sample))
gr$cnv_binary <- ifelse(gr$ratio > log2(2.5/2),"CNG",ifelse(gr$ratio < log2(1.5/2),"CNL","CNN"))

png('CNVkit_ManhattanPlot.png',height=1000,width=700)
update_geom_defaults("point", list(size = 1))
plotGrandLinear(gr,aes(y=ratio,color=cnv_binary),cutoff=0,cutoff.size=0.5,spaceline=T) + ylim(c(-2,4)) + labs(y='Copy ratio (log2)') + 
  facet_wrap(~sample,ncol=1, strip.position = "right") +
  theme(strip.background = element_blank(), strip.placement = "outside", strip.text.y=element_text(angle=360,size = 10)) + 
  theme(axis.text.x = element_text(angle = 45, hjust = 1))
graphics.off()

#===============================================================================
# DETECT RECURRENT CNVs -- We can add CNVradar in the future
#===============================================================================

#cnvkit.genes <- list.files("/data/claudia_gebhard/CIMP/WES/cnv/cnvkit_cd34/",pattern="genes",full.names = T)
GTF <- as.data.table(rtracklayer::import.gff("/genomes/homo_sapiens/hg19/transcripts/gencode.v30.gtf"))
GTF[gene_type == "protein_coding" & type == "gene"]$gene_name

cnvkit.genes <- fread("/data/claudia_gebhard/CIMP/WES/cnv/cnvkit_cd34/summary_cnv_genes_anno.txt")
cnvkit.genes <- cnvkit.genes[sample %in% dt.metadata[Disease == "CIMP"]$Patient_ID]
n.samples <- length(unique(cnvkit.genes$sample))

gains.cnvkit <- dcast(data = cnvkit.genes[cn > 2 & (baf > 0.6 | baf < 0.4) & log2 > 0.5], 
                               formula = gene ~ sample,fun.aggregate=function(x)ifelse(length(x)>0,1,0))[,type:= "gains"]

losses.cnvkit <- dcast(data = cnvkit.genes[cn < 2 & (baf > 0.6 | baf < 0.4) & log2 < -0.85], 
                                  formula = gene ~ sample,fun.aggregate=function(x)ifelse(length(x)>0,1,0))[,type:= "losses"]

cnas.by.gene <- data.table(plyr::rbind.fill(gains.cnvkit,losses.cnvkit))
for (col in colnames(cnas.by.gene)){set(cnas.by.gene,i=which(is.na(cnas.by.gene[[col]])),j=col,value=0)}
cnas.by.gene$total <- rowSums(cnas.by.gene[,-c("type","gene")])
cnas.by.gene$frequency <- cnas.by.gene$total*100/n.samples

cnas.by.gene$hemopoiesis <- cnas.by.gene$gene %in% cnvkit.genes[hemopoiesis == 1]$gene
cnas.by.gene$cancer <- cnas.by.gene$gene %in% cnvkit.genes[cosmic == 1]$gene
cnas.by.gene$leukemia <- cnas.by.gene$gene %in% cnvkit.genes[leukemia == 1]$gene

blacklist <- data.table(openxlsx::read.xlsx("/data/beataml/BeatAML_Blacklist.xlsx"))
cnas.by.gene$blacklist <- cnas.by.gene$gene %in% blacklist$Gene
cnas.by.gene$coding <- ifelse(cnas.by.gene$gene %in% GTF[gene_type == "protein_coding" & type == "gene"]$gene_name,T,F)

# IDEA: Filter CNVs and SVs based on chainSelf_above90, HighMappability, etc.

openxlsx::write.xlsx(cnas.by.gene[order(frequency,decreasing=T)],
                     "/data/claudia_gebhard/CIMP/WES/cnv/cnvkit_cd34/cna_frequencies.xlsx",overwrite=T)

#===============================================================================
# Create oncoplot with CNAs -- Fig 2A
#===============================================================================

## Import SNV/indel data

variants <- fread("/data/claudia_gebhard/CIMP/WES/variant_calling/all_variants_gfiltered_hema_likely.txt")

variants$class <- ifelse(grepl("splicing",variants$Func.refGene),"splicing",variants$ExonicFunc.refGene)
variants$class <- gsub(".*frameshift.*","indel",variants$class)
variants$class <- gsub("nonsynonymous SNV","missense_mutation",variants$class)
variants$class <- gsub("stopgain|startloss|stoploss","nonsense_mutation",variants$class)
variants <- variants[class != "unknown"]

## Add genes with CNVs

ids.cnas <- colnames(cnas.by.gene)[colnames(cnas.by.gene) %in% dt.metadata[Disease == "CIMP"]$Patient_ID]
cnas.add <- cnas.by.gene[(hemopoiesis == T | cancer == T) & blacklist == F & coding == T &
                           (total > 2 | cancer == T | leukemia == T)][order(total,decreasing=T)]
cnas.add.molten <- melt(cnas.add[,c('gene',ids.cnas,'type'),with=F],
                        id.vars = c("gene","type"),variable.name = 'label')
cnas.add.molten <- cnas.add.molten[value == 1] %>% mutate(class = ifelse(type == 'losses',"CNL","CNG"))

## Add cytogenetics from MADEX

madex <- fread("/data/bas/1_enhancer_analysis/metadata/madex_data_all.csv")
molten.madex <- melt(madex[label %in% dt.metadata[Disease == "CIMP"]$Patient_ID,
                           .(label,inv16,`7q`,`11q23`,t8_21)],id.vars='label',variable.name = 'Gene')
molten.madex <- molten.madex[value == "pos"]
molten.madex$class <- "structural_variant"

## Combine and create oncoplot

merged.all <- rbind(variants[,.(label=Tumor_Sample_Barcode,Gene=Gene.refGene,class)],
                    molten.madex[,.(label,Gene,class)],cnas.add.molten[,.(label,Gene=gene,class)])

muts <- dcast(merged.all, Gene ~ label,value.var="class",fun.aggregate=function(x) paste(x, collapse = ";"))

MAT <- as.matrix(muts,rownames='Gene')
mutcounts <- apply(MAT,1,function(x) sum(x != ""))
MAT <- MAT[(mutcounts / ncol(MAT))*100 >=10,] # Remove muts below 2.5%
# Remove genes with only a few CNG/CNLs and no other mutations, i.e. likely to be artifacts
artifact.cnas <- apply(MAT,1,function(x){sum( x != "CNG" & x != "CNL" &
                                                 x != "") == 0 & sum( x == "CNG" | x == "CNL") <= 3}) 
MAT <- MAT[!artifact.cnas,]
remove.manual <- c("PLD4","VTI1A","CLTC","FLCN","USP44","RPL5","TRRAP")
MAT <- MAT[!row.names(MAT) %in% remove.manual,]
mutcounts <- apply(MAT,1,function(x) sum(x != ""))
MAT <- MAT[order(mutcounts,decreasing = T),]
MAT <- MAT[1:min(30,nrow(MAT)),]

## Create oncoplot

pal.oncoplot <- c("#367AA0","#f9d14a","#E08644","darkorchid4","#AB6744","#A82203","#527039")
cols.onco = c(indel = pal.oncoplot[1], missense_mutation = pal.oncoplot[2],nonsense_mutation=pal.oncoplot[3],
        splicing = pal.oncoplot[4],unknown="black",structural_variant=pal.oncoplot[5],CNG=pal.oncoplot[6],
          CNL=pal.oncoplot[7],mutation="firebrick")
# We can change the thickness of the bars by altering the w-unit parameter
alter_fun = list(
  background = function(x, y, w, h) {
    grid.rect(x, y, w-unit(0.65, "mm"), h-unit(0.5, "mm"), 
              gp = gpar(fill = "gray85", col = NA))
  },
  CNG = function(x, y, w, h) {
    grid.rect(x, y, w-unit(0.5, "mm"), h-unit(0.5, "mm"), 
              gp = gpar(fill = pal.oncoplot[6], col = NA))
  },
  CNL = function(x, y, w, h) {
    grid.rect(x, y, w-unit(0.5, "mm"), h-unit(0.5, "mm"), 
              gp = gpar(fill = pal.oncoplot[7], col = NA))
  },
  # big red
  indel = function(x, y, w, h) {
    grid.points(x, y, pch=16, 
              gp = gpar(fill = pal.oncoplot[1], col = pal.oncoplot[1]))
  },
  mutation = function(x, y, w, h) {
    grid.rect(x, y, w-unit(0.65, "mm"), h-unit(0.5, "mm"), 
              gp = gpar(fill = "firebrick", col = NA))
  },
  # small blue
  exonic_mutation = function(x, y, w, h) {
    grid.rect(x, y, w-unit(0.65, "mm"), h*0.33, 
              gp = gpar(fill = "steelblue", col = NA))
  },
  # small blue
  missense_mutation = function(x, y, w, h) {
    grid.rect(x, y, w*0.1, h-unit(0.65, "mm"),
              gp = gpar(col = pal.oncoplot[2], fill = pal.oncoplot[2]))
  },
  # small blue
  nonsense_mutation = function(x, y, w, h) {
    grid.rect(x, y, w-unit(0.65, "mm"), h*0.33, 
              gp = gpar(fill = pal.oncoplot[3], col = NA))
  },
  # small green
  splicing = function(x, y, w, h) {
    grid.segments(x - w*0.5, y - h*0.5, x + w*0.5, y + h*0.5, 
              gp = gpar(fill = pal.oncoplot[4], col = pal.oncoplot[4],lwd=2.5))
  },
  noncoding = function(x, y, w, h) {
    grid.rect(x, y, w-unit(0.65, "mm"), h*0.33, 
              gp = gpar(fill = "black", col = NA))
  },
  structural_variant = function(x, y, w, h) {
    grid.rect(x, y, w-unit(0.65, "mm"), h*0.33, 
              gp = gpar(fill = pal.oncoplot[5], col = NA))
  }
)

pdf(sprintf('/data/claudia_gebhard/CIMP/WES/variant_calling/Genetics_Oncoplot.pdf'),width=8.2,height=7.5)
draw(oncoPrint(MAT, alter_fun = alter_fun, col = cols.onco,row_order=1:nrow(MAT),
               pct_digits=0,border=F,remove_empty_columns = T,column_names_rot = 45,
               row_names_gp = gpar(fontface='bold',fontsize=10),
               column_title = sprintf("OncoPrint (n = %s)",ncol(MAT)),show_column_names=T ) )
graphics.off()

write.xlsx(as.data.frame(MAT),file='/data/claudia_gebhard/CIMP/paper/source/Fig2A.xlsx',rowNames=T)

## Retrieve table of top mutated genes

muts.CIMP <- data.frame(t(MAT[c(names(mutcounts[mutcounts/ncol(MAT) > 0.25]),
                                "TP53","DNMT3A","IDH2","LEF1"),]),check.names = F)
muts.CIMP[muts.CIMP != ""] <- 1
muts.CIMP[muts.CIMP == ""] <- 0
