# Supplementary material for: Epigenetic alterations affecting hematopoietic regulatory networks as drivers of mixed myeloid/lymphoid leukemia
Source: Nat Commun. 2024 Jul 7;15:5693. doi: 10.1038/s41467-024-49811-y (PMC11228033; doi:10.1038/s41467-024-49811-y)
Supplement: Supplementary file 7 — Source Data [file 41467_2024_49811_MOESM7_ESM.xlsx]

## Sheet: Fig1A
region	AML0100	AML0101	AML0102	AML0103	AML0104	AML0105	AML0106	AML0107	AML0108	AML0109	AML0110	AML0111	AML0112	AML0113	AML0114	AML0115	AML0116	AML0117	AML0118	AML0119	AML0120	AML0121	AML0122	AML0123	AML0124	AML0125	AML0126	AML0127	AML0128	AML0129	AML0130	AML0131	AML0132	AML0133	AML0134	AML0135	AML0136	AML0137	AML0138	AML0139	AML0140	AML0141	AML0142	AML0143	AML0144	AML0145	AML0146	AML0147	DD142
chr17-35290173-35297432	-0.733638	-0.26107	-0.733638	-0.733638	-0.155622	-0.733638	-0.733638	-0.733638	-0.377379	1.08877	-0.454151	-0.495889	-0.0272504	-0.733638	-0.733638	-0.733638	-0.733638	-0.277877	-0.0587446	0.162072	-0.411856	-0.118248	-0.434523	-0.568562	-0.733638	-0.561893	-0.733638	-0.733638	-0.733638	-0.237676	-0.0599365	-0.733638	-0.489376	-0.733638	-0.733638	0.711921	0.113294	-0.733638	-0.733638	-0.733638	0.237686	-0.531667	-0.733638	-0.733638	-0.733638	-0.439224	-0.733638	-0.733638	1.78466
chr20-55199900-55207019	-1.01216	-0.315198	-1.01216	-1.01216	-0.157765	-0.532891	-0.656854	-0.696765	-0.634425	1.02597	-0.740945	-0.683737	0.245353	-1.01216	-1.01216	-0.802713	-0.15231	0.241609	0.133335	0.91543	0.0105433	-0.655738	0.325339	-0.121872	-0.841746	-1.01216	-1.01216	-0.332335	-1.01216	-0.448129	0.0650337	-0.794231	0.501304	-0.113614	-0.369978	0.576561	0.108003	-1.01216	-0.269765	-0.796362	0.59449	-0.595894	-0.763504	-1.01216	-1.01216	-1.01216	-0.275126	-0.747248	1.70299
chr8-25898875-25906251	-0.813291	-0.0815021	-0.813291	-0.813291	-0.417382	-0.595445	-0.813291	-0.553075	-0.813291	0.860847	-0.813291	-0.51583	-0.28975	-0.813291	-0.813291	-0.354833	-0.0965584	-0.262124	0.153987	0.675143	-0.369795	-0.559368	-0.022951	-0.185171	-0.813291	-0.813291	-0.813291	-0.813291	-0.813291	-0.367595	0.0369833	-0.813291	0.341082	-0.356972	-0.813291	0.630223	0.056307	-0.813291	-0.503528	-0.813291	-0.151924	-0.813291	-0.813291	-0.813291	-0.813291	-0.813291	-0.00437128	-0.499459	1.71947
chr6-108485406-108491569	-0.881922	0.107173	-0.881922	-0.881922	-0.457173	-0.881922	-0.881922	-0.222656	-0.364537	1.56047	-0.297338	-0.881922	-0.361956	-0.881922	-0.881922	-0.881922	-0.881922	0.192545	0.582709	0.668518	-0.881922	-0.614504	0.27126	-0.536653	-0.881922	-0.545933	-0.881922	-0.881922	-0.185233	-0.204931	0.418396	-0.881922	-0.344278	-0.881922	-0.713347	0.747232	0.309167	-0.881922	-0.435748	-0.549315	0.511165	-0.534895	-0.673174	-0.881922	-0.881922	-0.68636	-0.600785	-0.881922	1.70667
chr4-55095908-55100794	-0.662132	-0.662132	-0.662132	-0.662132	-0.662132	-0.446219	-0.662132	-0.442085	-0.43291	0.98437	-0.662132	-0.662132	-0.0765651	-0.662132	-0.662132	-0.662132	-0.662132	-0.662132	0.246436	-0.287787	-0.662132	-0.383656	-0.322531	-0.662132	-0.662132	-0.662132	-0.662132	-0.662132	-0.662132	-0.298152	-0.295611	-0.662132	-0.302595	-0.662132	-0.662132	0.341105	0.00660117	-0.662132	-0.492222	-0.662132	-0.118444	-0.418272	-0.662132	-0.662132	-0.662132	-0.662132	-0.102183	-0.662132	2.23325
chr2-111874396-111881161	-0.524432	-0.524432	-0.524432	-0.524432	-0.524432	-0.524432	-0.524432	-0.524432	-0.524432	-0.524432	-0.524432	-0.524432	-0.524432	-0.524432	-0.524432	-0.524432	-0.524432	-0.524432	-0.524432	-0.266339	-0.524432	-0.524432	-0.524432	-0.524432	-0.524432	-0.524432	-0.524432	-0.524432	-0.524432	-0.524432	-0.524432	-0.524432	-0.524432	-0.524432	-0.524432	-0.178888	-0.219526	-0.524432	-0.524432	-0.524432	-0.524432	-0.524432	-0.524432	-0.524432	-0.524432	-0.524432	-0.524432	-0.524432	2.22079
chr10-101292197-101297862	-0.856778	0.794819	-0.856778	-0.856778	-0.298754	-0.856778	-0.856778	-0.446009	0.540061	1.03815	-0.259221	-0.856778	-0.856778	-0.856778	-0.856778	-0.856778	0.18395	-0.856778	0.585479	-0.516749	-0.856778	0.00112938	-0.0461381	-0.141467	-0.856778	-0.856778	-0.542636	-0.856778	-0.856778	0.00466472	0.818605	-0.856778	0.739888	0.184541	-0.856778	0.318641	-0.856778	-0.856778	-0.394576	-0.505008	0.183091	-0.329293	-0.856778	-0.856778	-0.856778	-0.856778	-0.489867	-0.856778	1.95462
chr2-72369553-72377765	-1.06999	-0.131427	-0.695884	-1.06999	-0.700782	-0.831883	-1.06999	-0.545344	-0.609406	0.578059	-0.710033	-0.719109	-0.25234	-0.537834	-0.374347	-1.06999	0.240686	0.0887339	0.218075	-0.34058	-0.688649	-0.0407972	-0.0999749	-0.622263	-0.33772	-1.06999	-1.06999	-0.381984	-0.226925	-0.108286	-0.169304	-1.06999	0.832447	0.298626	-0.159883	0.72288	0.410966	-1.06999	-0.572578	-0.575886	0.309053	-0.511744	-0.699965	-1.06999	-0.642353	-0.454928	0.191012	-0.801581	1.77704
chr10-28029791-28035374	-0.92667	-0.472349	-0.92667	-0.92667	-0.92667	-0.706495	-0.681911	-0.516338	0.122794	0.991028	-0.456725	-0.92667	0.255536	-0.92667	-0.684694	-0.92667	-0.328447	-0.130378	0.213779	0.30804	-0.92667	-0.545801	0.0354665	0.237498	-0.92667	-0.113752	-0.521543	-0.587495	-0.369225	-0.111325	-0.688327	-0.346725	0.140022	-0.503225	0.115282	0.343887	-0.433107	-0.92667	-0.509392	-0.92667	0.256968	-0.499425	-0.512303	-0.92667	-0.92667	-0.381619	-0.280379	-0.92667	2.15309
chr10-124892142-124897998	-0.754551	0.175991	-0.754551	-0.754551	-0.391253	-0.754551	-0.754551	-0.3737	-0.754551	1.18573	-0.393707	-0.449784	-0.530144	-0.516826	-0.530691	-0.754551	-0.560501	-0.130479	0.0732647	-0.30922	-0.408526	-0.290538	-0.436008	-0.754551	-0.754551	-0.754551	-0.754551	-0.754551	-0.370333	-0.256368	0.25853	-0.754551	-0.476949	-0.473267	-0.754551	0.480735	0.259912	-0.754551	-0.754551	-0.754551	0.0639936	-0.754551	-0.375851	-0.754551	-0.754551	-0.754551	-0.509663	-0.754551	2.0642
chr21-34394722-34400826	-0.82379	-0.411342	-0.82379	-0.660037	-0.411213	-0.82379	-0.82379	-0.82379	-0.82379	1.19584	-0.123192	-0.443232	-0.540405	-0.534243	-0.82379	-0.416545	-0.428884	-0.130246	-0.455066	-0.0304073	0.325436	-0.411238	0.874343	-0.82379	-0.82379	-0.82379	-0.82379	-0.590952	-0.175863	-0.017001	0.0499681	-0.82379	0.116204	-0.82379	-0.298432	0.101786	-0.307574	-0.82379	-0.559931	-0.82379	0.483251	-0.82379	-0.82379	-0.82379	-0.82379	-0.540106	-0.504668	-0.82379	1.74774
chr13-100631380-100636612	-0.762161	-0.215835	-0.762161	-0.762161	-0.466756	-0.762161	-0.762161	-0.762161	-0.762161	1.48749	-0.278368	-0.525907	-0.347499	-0.762161	-0.762161	-0.604557	-0.26157	-0.533186	-0.031934	-0.338219	-0.520378	-0.272836	-0.298145	-0.238663	-0.762161	-0.762161	-0.762161	-0.593161	-0.762161	-0.252148	-0.0252348	-0.762161	-0.0673135	-0.762161	-0.317981	1.09646	-0.269814	-0.470125	-0.762161	-0.505593	-0.0649794	-0.511553	-0.438887	-0.762161	-0.762161	-0.762161	-0.402092	-0.762161	1.39538
chr3-44036066-44041358	-0.581419	-0.581419	-0.581419	-0.297338	-0.315282	-0.581419	-0.581419	-0.581419	-0.581419	-0.136844	-0.581419	-0.581419	-0.581419	-0.581419	-0.581419	-0.581419	-0.27596	-0.581419	-0.220625	-0.581419	-0.581419	-0.581419	-0.350484	-0.581419	-0.581419	-0.581419	-0.38435	-0.19206	-0.581419	-0.581419	-0.581419	-0.581419	0.876539	-0.581419	-0.581419	-0.581419	-0.376345	-0.581419	-0.581419	-0.581419	-0.581419	-0.581419	-0.581419	-0.581419	-0.581419	-0.581419	-0.0571473	-0.581419	1.97805
chr10-119300750-119305546	-1.00498	0.114941	-1.00498	-0.801437	-0.463458	-0.769939	-1.00498	-0.714585	-0.533537	1.28763	-0.539581	-0.718807	0.447364	-1.00498	-1.00498	-0.683865	-0.179653	0.501537	0.221644	0.844989	-0.639318	-0.417227	0.0874813	-0.123141	-0.518223	-1.00498	-0.791025	-1.00498	-0.750642	-0.38817	0.246246	-1.00498	0.420312	0.280757	-0.126052	0.584412	0.205157	-0.755156	-0.596699	-0.71647	0.270759	-0.673745	-0.724032	-1.00498	-1.00498	-1.00498	-0.179222	-1.00498	1.89108
chr4-85416651-85420964	-0.943584	0.0881119	-0.943584	-0.943584	-0.43468	-0.490222	-0.597855	-0.132759	-0.943584	1.26616	-0.583102	-0.943584	-0.289215	-0.476866	-0.648819	-0.672925	-0.0887221	0.346773	0.337636	1.06951	-0.943584	-0.490277	-0.154699	-0.121517	-0.943584	-0.943584	-0.943584	-0.552727	-0.408557	-0.413392	0.0968752	-0.943584	-0.420596	0.0363881	-0.103167	0.598113	0.369056	-0.943584	-0.715585	-0.943584	0.473987	-0.71273	-0.712492	-0.943584	-0.943584	-0.472847	-0.230311	-0.943584	2.10108
chr6-99278791-99284250	-0.825811	0.0697612	-0.825811	-0.825811	-0.56316	-0.825811	-0.825811	-0.352945	-0.267165	0.873296	-0.52707	-0.825811	-0.0746437	-0.825811	-0.825811	-0.825811	-0.24332	-0.199355	0.172855	0.776533	-0.148283	-0.402744	-0.131477	-0.281761	-0.825811	-0.825811	-0.825811	-0.825811	-0.825811	-0.44322	0.552303	-0.825811	-0.571771	-0.506069	-0.825811	0.567332	0.0509842	-0.825811	-0.51464	-0.548846	0.752551	-0.825811	-0.825811	-0.825811	-0.825811	-0.534896	-0.51254	-0.41676	1.76547
chr9-133534392-133540682	-0.909383	-0.451571	-0.842199	-0.878174	-0.415031	-0.593236	-0.615136	-0.683972	-0.302455	1.1506	-0.307968	-0.790827	0.116769	-0.542081	-0.650362	-0.833289	-0.225941	-0.215104	0.174024	0.496882	-0.740166	-0.41894	-0.00426178	-0.269707	-0.571878	-0.63945	-0.735047	-0.381283	-0.798507	-0.294461	0.0796253	-0.540087	0.0785549	-0.778908	-0.159476	0.449652	0.179144	-1.17545	-0.545002	-0.635567	0.0958824	-0.793643	-0.754924	-1.17545	-0.73008	-0.347443	-0.251367	-0.164545	2.14025
chr3-62353405-62360677	-1.33339	-0.393509	-1.33339	-1.06715	-0.156679	-0.830788	-1.05307	-0.499393	0.0179857	1.26808	-0.472433	-0.796449	0.348526	-0.626043	-0.848269	-0.837512	-0.0770759	0.432122	0.260066	1.24039	-0.523799	0.265204	0.445945	-0.133531	-0.339429	-0.918207	-0.929651	-0.760086	-0.510197	-0.341745	0.162383	-1.33339	0.627166	0.0979828	-0.544642	0.76779	-0.00654214	-1.33339	0.408047	0.416233	0.534747	-0.860703	-1.09108	-1.33339	-0.933069	-1.33339	0.249583	-0.413062	1.34146
chr7-129417882-129425110	-0.984698	0.370194	-0.984698	-0.984698	-0.200653	-0.679457	-0.984698	-0.619863	-0.21545	0.683659	-0.542165	-0.662712	0.573425	-0.484479	-0.165172	-0.607935	-0.118905	-0.2445	0.378294	-0.0621755	-0.184306	-0.494199	-0.263296	-0.456257	-0.984698	-0.984698	-0.635534	-0.39008	-0.249087	-0.154648	-0.064172	-0.984698	-0.548476	-0.631555	-0.654627	0.208256	-0.0511845	-0.984698	-0.556064	-0.558468	0.582848	-0.647269	-0.469768	-0.984698	-0.984698	-0.416474	-0.416785	-0.749827	1.94757
chr5-115907767-115912568	-0.712383	-0.440612	-0.51737	-0.712383	-0.40534	-0.531985	-0.712383	-0.712383	-0.712383	0.806446	-0.712383	-0.712383	0.0971592	-0.319485	-0.712383	-0.712383	-0.712383	-0.712383	-0.196333	0.39316	-0.712383	-0.712383	-0.0400064	-0.712383	-0.712383	-0.712383	-0.712383	-0.487528	-0.534928	-0.332811	-0.712383	-0.712383	-0.712383	-0.501739	0.0601229	0.57278	-0.366978	-0.712383	-0.712383	-0.470832	-0.0291128	-0.477464	-0.381911	-0.712383	-0.712383	-0.472555	-0.351918	-0.476393	1.84663
chr21-38067963-38072661	-1.0329	-0.00224403	-1.0329	-1.0329	-0.573466	-0.852387	-0.74621	-0.593642	0.174163	1.41082	-0.466671	-0.542392	-0.00442861	-0.395353	-0.76254	-0.265668	-0.668392	-0.148652	0.214297	0.412163	-0.321504	-0.350795	-0.114846	-0.244822	-1.0329	-1.0329	-0.688031	-0.798456	-0.415501	-0.392331	0.129873	-1.0329	-0.462148	0.105498	-0.347867	1.02682	0.113733	-1.0329	-0.646361	-1.0329	0.354455	-0.675505	-0.818402	-1.0329	-1.0329	-0.599726	-0.139019	-0.434426	1.74746
chr9-96713174-96718457	-0.378913	-0.468709	-0.836109	-0.836109	-0.44842	-0.836109	-0.836109	-0.543103	-0.836109	0.823019	-0.836109	-0.553349	-0.224831	-0.478248	-0.836109	-0.430008	-0.278446	-0.5319	-0.341089	0.092905	-0.358262	-0.54638	-0.103307	-0.251613	-0.836109	-0.836109	-0.836109	-0.836109	-0.296135	0.0198823	0.296791	-0.836109	-0.26985	-0.46572	-0.65347	0.582802	0.237457	-0.836109	-0.275242	-0.836109	0.123456	-0.600658	-0.836109	-0.836109	-0.836109	-0.836109	-0.405476	-0.370142	2.19538
chr2-73142303-73146417	-0.577969	-0.577969	-0.577969	-0.577969	-0.577969	-0.577969	-0.577969	-0.577969	-0.577969	0.930428	-0.577969	-0.577969	-0.577969	-0.577969	-0.577969	-0.577969	-0.577969	-0.255917	-0.577969	-0.577969	-0.577969	-0.577969	-0.337941	-0.577969	-0.577969	-0.577969	-0.577969	-0.577969	-0.577969	-0.272423	-0.390537	-0.577969	-0.257952	-0.577969	-0.577969	0.0131476	-0.24689	-0.577969	-0.356896	-0.577969	-0.577969	-0.577969	-0.577969	-0.577969	-0.577969	-0.577969	-0.577969	-0.577969	1.98393
chr2-171569478-171574336	-0.867757	-0.470465	-0.867757	-0.867757	-0.867757	-0.607627	-0.867757	-0.475	-0.173455	0.904597	-0.867757	-0.442825	-0.327653	-0.867757	-0.867757	-0.867757	-0.106958	-0.497513	0.210671	-0.109611	-0.867757	-0.603307	0.00820887	-0.867757	-0.867757	-0.580581	-0.634839	-0.867757	-0.867757	-0.169689	0.168562	-0.556111	0.581288	-0.254156	-0.1766	0.59161	0.330234	-0.561312	-0.432962	-0.409726	0.572439	-0.563057	-0.401599	-0.867757	-0.867757	-0.867757	0.146961	-0.867757	1.8418
chr16-51183223-51189572	-1.4228	0.0208672	-0.0358946	-1.4228	-0.465412	-1.07477	-0.798866	-0.830782	-0.490384	1.19229	-0.397175	-1.1163	0.038464	-0.373902	-0.58089	-0.802763	-0.263574	0.250327	0.183316	1.08597	-0.399758	0.0894768	-0.120088	-0.287543	-0.726316	-0.10323	-1.4228	-0.603192	-0.705077	-0.490088	0.0871216	-0.735837	-0.0911957	0.3903	-0.631834	0.819908	0.0151867	-1.05219	-0.099733	-0.652257	0.0140186	-0.744607	-0.489376	-1.4228	-1.01616	-0.329552	-0.12652	-0.383415	1.40552
chr5-37835669-37840943	-0.681268	-0.301655	-0.681268	-0.681268	-0.348422	-0.314519	-0.681268	-0.48568	-0.681268	0.820278	-0.681268	-0.681268	-0.681268	-0.681268	-0.681268	-0.681268	-0.0829554	-0.0259289	-0.347731	0.228943	-0.681268	-0.0962884	-0.284816	-0.198183	-0.681268	-0.681268	-0.681268	-0.681268	-0.681268	-0.278953	-0.681268	-0.681268	-0.0300951	-0.368278	-0.457844	-0.115604	-0.369449	-0.681268	-0.681268	-0.681268	-0.197718	-0.681268	-0.503033	-0.681268	-0.681268	-0.681268	-0.681268	-0.681268	1.86548
chr17-36101871-36106139	-0.721635	0.204929	-0.721635	-0.721635	-0.401417	-0.396419	-0.721635	-0.721635	-0.721635	1.61184	-0.721635	-0.464731	-0.386779	-0.721635	-0.721635	-0.721635	-0.721635	-0.369331	0.519004	-0.721635	-0.433983	-0.370196	0.078146	-0.458829	-0.721635	-0.721635	-0.721635	-0.421406	-0.721635	-0.172332	0.315015	-0.328454	-0.414379	-0.721635	-0.721635	0.110519	0.379865	-0.721635	-0.475156	-0.721635	0.373272	-0.721635	-0.721635	-0.721635	-0.721635	-0.721635	-0.721635	-0.721635	1.77933
chr4-185939070-185942902	-0.814701	-0.527095	-0.814701	-0.814701	-0.316986	-0.508827	-0.644396	-0.478304	-0.814701	1.08627	-0.462066	-0.814701	-0.347793	-0.497645	-0.814701	-0.512311	-0.383257	-0.198682	0.0589946	0.383052	-0.51258	-0.814701	0.0693022	-0.814701	-0.814701	-0.489486	-0.814701	-0.538924	-0.814701	-0.418592	0.303239	-0.814701	-0.484298	-0.22516	-0.443661	0.464216	0.225237	-0.814701	-0.453212	-0.814701	0.24799	-0.575359	-0.814701	-0.814701	-0.814701	-0.814701	-0.405329	-0.505077	2.31869
chr14-104601480-104605967	-0.623009	-0.356406	-0.623009	-0.623009	-0.392642	-0.623009	-0.623009	-0.623009	-0.623009	0.625566	-0.623009	-0.623009	-0.623009	-0.623009	-0.623009	-0.623009	-0.623009	-0.235266	-0.240979	-0.623009	-0.623009	-0.623009	-0.298042	-0.623009	-0.623009	-0.623009	-0.623009	-0.623009	-0.623009	-0.282308	-0.00884947	-0.623009	-0.208154	-0.339225	-0.623009	0.277063	-0.238164	-0.623009	-0.397792	-0.623009	-0.231012	-0.623009	-0.623009	-0.623009	-0.623009	-0.623009	-0.409928	-0.623009	2.2229
chr20-21491905-21497293	-0.899228	0.248021	-0.899228	-0.899228	-0.56191	-0.899228	-0.899228	-0.658455	-0.448734	1.25226	-0.411259	-0.899228	0.125565	-0.899228	-0.899228	-0.659073	-0.127273	0.298461	0.431947	0.604878	-0.899228	-0.603108	-0.253116	0.0370255	-0.669887	-0.899228	-0.899228	-0.680394	-0.423789	-0.414494	0.335885	-0.899228	-0.31493	-0.535756	-0.292041	0.458368	0.371831	-0.899228	-0.651234	-0.899228	0.49603	-0.899228	-0.549385	-0.899228	-0.899228	-0.548441	-0.386661	-0.408462	1.73503
chr10-118030156-118034344	-0.838075	-0.508096	-0.838075	-0.838075	-0.418263	-0.838075	-0.838075	-0.624655	-0.838075	0.719488	-0.838075	-0.838075	0.391931	-0.838075	-0.838075	-0.49609	-0.525659	-0.171397	-0.239989	0.856645	-0.361185	-0.491138	0.555187	-0.467571	-0.838075	-0.329217	-0.590603	-0.838075	-0.506292	-0.515183	-0.14156	-0.838075	0.874985	-0.0880133	-0.5462	0.255915	-0.0989873	-0.838075	-0.302207	-0.600009	-0.296665	-0.582554	-0.838075	-0.838075	-0.838075	-0.534088	0.135782	-0.595412	2.11959
chr20-39315514-39321806	-1.09817	-0.185367	-0.853938	-1.09817	-0.0351538	-0.343175	-0.636168	-0.513104	-0.714231	1.28477	-0.774239	-0.618721	0.11674	-0.702589	-0.74689	-0.177993	0.187711	-0.0625154	0.320936	0.517922	-0.0700984	-0.439996	-0.236846	-0.286709	-0.766974	-1.09817	-1.09817	-0.671887	-0.451285	-0.0711153	0.0811161	-1.09817	-0.158441	-0.296665	-0.052679	0.58619	0.313591	-1.09817	-0.173578	-0.669931	0.305177	-0.665324	-1.09817	-1.09817	-1.09817	-0.880364	-0.712572	-0.503144	1.82417
chr14-36986251-36991345	-1.12002	-0.229891	-1.12002	-0.868644	-0.452506	-0.823404	-0.515651	-0.291629	-0.734757	1.16973	-0.492563	-0.744961	0.413305	-0.850772	-1.12002	-0.12343	-0.255533	-0.108353	0.182664	1.21244	-0.772545	-0.490258	0.365021	-0.223303	-0.426934	0.170742	-1.12002	-0.730737	-0.912292	-0.601332	0.112908	-0.825289	0.652638	-0.0801947	-1.12002	0.21471	0.19605	-1.12002	-0.476882	-0.637754	0.295823	-0.676267	-0.407682	-1.12002	-1.12002	-1.12002	0.0408273	-0.837615	1.65898
chr4-4865894-4869818	-0.620891	-0.119108	-0.620891	-0.620891	-0.620891	-0.620891	-0.620891	-0.445192	-0.355748	1.29428	-0.620891	-0.620891	-0.620891	-0.620891	-0.620891	-0.620891	-0.620891	-0.620891	-0.353812	-0.620891	-0.620891	-0.360365	-0.620891	-0.620891	-0.620891	-0.620891	-0.620891	-0.620891	-0.620891	-0.228306	-0.343024	-0.620891	-0.620891	-0.28483	-0.620891	0.127864	-0.0699043	-0.620891	-0.39316	-0.620891	-0.357826	-0.620891	-0.399179	-0.620891	-0.620891	-0.620891	-0.248069	-0.620891	2.34438
chr8-97169587-97174409	-0.62867	-0.62867	-0.62867	-0.62867	-0.370884	-0.62867	-0.62867	-0.62867	-0.62867	0.255678	-0.62867	-0.389566	-0.62867	-0.62867	-0.62867	-0.62867	-0.62867	-0.192105	-0.62867	0.633694	-0.62867	-0.62867	0.33897	-0.62867	-0.62867	-0.62867	-0.62867	-0.62867	-0.62867	-0.302572	-0.62867	-0.62867	0.076742	-0.62867	-0.62867	-0.292618	0.183847	-0.62867	-0.440193	-0.62867	-0.62867	-0.62867	-0.62867	-0.62867	-0.62867	-0.62867	-0.0796671	-0.62867	1.87411
chr10-102986395-102990372	-0.8365	-0.436483	-0.8365	-0.8365	-0.419263	-0.8365	-0.8365	-0.659788	-0.169331	1.3254	-0.538175	-0.617886	-0.00288288	-0.578052	-0.555436	-0.8365	-0.8365	-0.245927	0.250514	0.718071	-0.514053	-0.40545	0.23366	0.178887	-0.612683	-0.8365	-0.8365	-0.8365	-0.600364	-0.49001	0.0902763	-0.8365	-0.288607	-0.8365	-0.8365	0.518515	-0.0750917	-0.8365	-0.381818	-0.423659	0.610797	-0.502982	-0.567622	-0.8365	-0.8365	-0.8365	-0.345496	-0.8365	2.14511
chr1-82265820-82269464	-0.664179	-0.664179	-0.664179	-0.664179	-0.664179	-0.664179	-0.664179	-0.364297	-0.664179	1.31464	-0.664179	-0.664179	-0.664179	-0.664179	-0.664179	-0.664179	-0.664179	-0.664179	-0.664179	-0.664179	-0.664179	-0.664179	0.149485	-0.664179	-0.664179	-0.455719	-0.664179	-0.664179	-0.664179	-0.346612	-0.427948	-0.664179	1.11371	-0.293903	-0.664179	0.689115	-0.365354	-0.664179	-0.160868	0.172742	-0.664179	-0.664179	-0.664179	-0.664179	-0.664179	-0.664179	-0.112503	-0.664179	1.80029
chr10-35927977-35932565	-0.858302	0.0727575	-0.858302	-0.629586	-0.0598978	-0.858302	-0.447564	-0.538065	0.104793	0.114024	-0.636508	-0.588258	0.785512	-0.858302	-0.858302	-0.858302	-0.327884	-0.484146	-0.37751	0.176432	-0.5488	-0.547841	0.193578	-0.858302	-0.858302	-0.152422	-0.858302	-0.5971	-0.307914	-0.354497	-0.52715	-0.858302	-0.446248	-0.638449	-0.397084	-0.367233	-0.444258	-0.858302	-0.448552	-0.515992	-0.337437	-0.613113	-0.858302	-0.858302	-0.858302	0.940912	-0.27725	0.265964	2.28564
chr8-54791451-54795561	-0.977362	-0.516407	-0.977362	-0.977362	-0.126956	-0.641942	-0.691709	-0.385841	-0.0859962	0.797228	-0.366876	-0.719508	-0.501889	-0.354188	-0.662391	-0.977362	-0.380593	-0.482895	-0.0531681	0.15743	-0.610974	-0.306571	-0.146408	-0.257108	-0.560798	-0.399622	-0.683224	-0.32813	-0.555711	-0.153282	0.162932	-0.977362	0.377336	-0.511608	-0.395626	0.314825	-0.00969251	-0.977362	-0.571727	-0.433784	0.155585	-0.611801	-0.63913	-0.977362	-0.977362	-0.703661	-0.144159	-0.977362	1.82885
chr17-37759952-37764442	-0.739895	-0.739895	-0.739895	-0.5357	-0.33325	-0.739895	-0.739895	-0.485377	-0.348145	1.29004	-0.398148	-0.739895	-0.326398	-0.536606	-0.739895	-0.739895	-0.739895	-0.354358	-0.0621125	0.206767	-0.739895	-0.427189	0.144609	-0.462762	-0.739895	-0.739895	-0.497356	-0.739895	-0.739895	-0.202502	0.0777513	-0.739895	-0.739895	-0.739895	-0.739895	0.425997	0.0697151	-0.739895	-0.400608	-0.436634	0.53603	-0.536575	-0.739895	-0.739895	-0.739895	-0.739895	-0.360951	-0.739895	1.85802
chr14-37048784-37053960	-0.969086	-0.171753	-0.867913	-1.25088	-0.127776	-0.778326	-0.911824	-0.368218	-0.344647	1.15846	-0.638781	-0.8486	0.776403	-0.779917	-1.25088	-0.652557	-0.0490308	0.582266	0.347883	0.998017	-0.326795	-0.0865634	0.639473	-0.300586	-0.868102	-0.718165	-1.25088	-0.644124	-0.942258	-0.0952472	-0.267183	-1.25088	0.774182	0.487945	-0.331421	0.642667	0.434641	-0.981663	-0.194603	-0.581599	0.172657	-0.903587	-0.408934	-1.25088	-1.25088	-0.890347	-0.0132396	-0.606903	1.51075
chr4-30718739-30724989	-0.825533	-0.335186	0.146204	-1.08579	-0.528163	-0.966415	-0.204633	-0.0893293	-0.254096	0.307706	-1.0072	-0.604515	0.623874	-0.660419	-1.053	-1.42654	0.0526716	0.0981307	0.0662234	0.814852	-1.08584	0.0220266	0.300948	-0.802595	-0.134674	0.607644	-0.585109	-0.90438	-0.967348	-0.428465	-0.193998	-0.658924	0.353848	0.204576	-0.815061	0.385437	-0.458364	-0.521864	0.480026	0.352715	0.0921064	-0.745355	-0.136419	-1.42654	-1.42654	-0.856556	0.292236	-0.0651002	2.14737
chr11-129242380-129246552	-0.482267	-0.349748	-0.717507	-0.717507	-0.385598	-0.717507	-0.717507	-0.442453	-0.717507	0.308727	-0.717507	-0.717507	0.0600036	-0.717507	-0.717507	-0.717507	-0.503492	-0.481535	-0.717507	0.35334	-0.717507	-0.717507	0.260792	-0.40272	-0.717507	-0.717507	-0.717507	-0.717507	-0.717507	-0.468249	-0.343113	-0.403989	0.801028	-0.424728	-0.374509	0.619923	0.0685828	-0.717507	-0.717507	-0.717507	-0.348456	-0.442625	-0.717507	-0.717507	-0.717507	-0.717507	-0.497673	-0.717507	1.79546
chr11-79147961-79152590	-0.680403	-0.680403	-0.680403	-0.680403	-0.286759	-0.680403	-0.680403	-0.432056	-0.680403	0.89811	-0.680403	-0.680403	-0.356326	-0.680403	-0.680403	-0.680403	-0.359383	-0.373813	-0.680403	0.34161	-0.680403	-0.680403	-0.328649	-0.680403	-0.680403	-0.680403	-0.680403	-0.680403	-0.680403	-0.338496	-0.0925708	-0.680403	-0.337752	-0.0535372	-0.680403	0.572187	0.527776	-0.680403	-0.680403	-0.680403	0.171293	-0.680403	-0.680403	-0.680403	-0.680403	-0.680403	-0.196645	-0.680403	1.95508
chr17-59472850-59479505	-1.06334	0.0689663	-0.932342	-1.05168	-0.334733	-0.831511	-0.932019	-0.460309	-0.240724	1.0966	-0.406397	-0.617781	0.423395	-0.406139	-0.893607	-0.643745	-0.53588	-0.432733	0.353604	-0.199162	-0.674645	-0.346234	-0.0144802	0.207526	-0.491278	-0.452718	-0.8832	-0.539006	-0.269131	-0.0948442	0.544073	-1.06404	-0.140698	-0.936965	-0.327361	0.378434	0.393208	-1.14069	-0.207858	-0.924312	0.510469	-0.896424	-0.535162	-1.43755	-1.1504	-0.223059	-0.409849	-0.508439	1.57981
chr6-6002252-6005461	-0.846092	0.153566	-0.846092	-0.846092	-0.321442	-0.846092	-0.846092	-0.443974	-0.846092	1.54091	-0.463422	-0.66368	-0.14154	-0.477865	-0.846092	-0.846092	-0.0911572	-0.379135	0.1083	0.501592	-0.846092	-0.846092	-0.287707	0.0652049	-0.846092	-0.846092	-0.846092	-0.430878	-0.510835	-0.0472463	-0.122337	-0.331865	-0.846092	-0.143574	-0.406225	0.630164	0.176631	-0.846092	-0.463995	-0.846092	0.0488865	-0.558737	-0.846092	-0.846092	-0.846092	-0.355571	-0.846092	-0.156892	1.66865
chr8-99951034-99955039	-0.685301	-0.45393	-0.685301	-0.685301	-0.685301	-0.685301	-0.685301	-0.409035	-0.685301	1.44385	-0.685301	-0.685301	-0.129812	-0.685301	-0.685301	-0.685301	-0.685301	-0.39263	-0.232069	-0.415528	-0.685301	-0.0159822	-0.364964	-0.131852	-0.685301	-0.685301	-0.685301	-0.685301	-0.387866	-0.342313	0.120226	-0.685301	-0.446371	-0.685301	-0.685301	0.055112	-0.0875795	-0.685301	-0.685301	-0.685301	0.206127	-0.685301	0.013436	-0.685301	-0.685301	-0.685301	-0.363181	-0.685301	1.86383
chr8-70981209-70985282	-1.03293	-0.183398	-1.03293	-1.03293	-0.221873	-1.03293	-0.724246	-0.668261	-0.655531	1.38018	-0.394827	-0.674149	-0.271124	-0.70298	-0.746458	-0.760896	-0.298564	0.0625402	0.35842	1.02983	-0.0233975	-0.642423	0.21264	-0.563662	-0.468623	-0.613479	-0.660962	-0.696459	-0.46171	-0.0354836	-0.131741	-0.82082	0.577978	-0.738771	-0.39099	0.761723	0.244793	-1.03293	-0.197619	-0.625334	0.0845818	-0.756752	-1.03293	-1.03293	-1.03293	-1.03293	0.0411435	-0.220697	1.69306
chr17-32905799-32909643	-0.612189	-0.612189	-0.612189	-0.612189	-0.612189	-0.612189	-0.612189	-0.612189	-0.612189	0.618882	-0.612189	-0.612189	-0.612189	-0.612189	-0.612189	-0.612189	-0.612189	-0.612189	-0.612189	-0.239503	-0.269581	-0.612189	-0.1008	-0.612189	-0.612189	-0.612189	-0.395879	-0.612189	-0.612189	-0.310877	-0.612189	-0.612189	-0.310943	-0.612189	-0.612189	0.206596	-0.125406	-0.612189	-0.256265	-0.612189	-0.417561	-0.363099	-0.612189	-0.612189	-0.612189	-0.612189	-0.322554	-0.612189	2.16021
chr16-49313792-49317897	-0.690145	-0.484955	-0.690145	-0.690145	-0.690145	-0.690145	-0.690145	-0.690145	-0.430508	0.966994	-0.690145	-0.690145	-0.169271	-0.690145	-0.470993	-0.690145	-0.690145	-0.513368	-0.402082	0.356088	-0.690145	-0.434727	0.0784812	-0.690145	-0.690145	-0.690145	-0.690145	-0.690145	-0.690145	-0.690145	-0.361823	-0.690145	0.877465	-0.436832	-0.405169	0.888296	-0.351687	-0.690145	-0.497689	-0.690145	-0.690145	-0.690145	-0.301983	-0.690145	-0.690145	-0.690145	0.104222	-0.690145	1.81766
chr8-10586475-10591323	-0.701592	0.208307	-1.18578	-0.907787	0.201604	-0.380959	-0.673451	-0.651172	-0.372518	1.44809	-0.137	-0.633837	0.166591	-0.671875	-0.424226	-0.321364	-0.761558	-0.346827	0.47802	0.909014	-0.200559	-0.835984	0.258241	-0.504337	-0.88711	-0.897202	-1.18578	-0.333441	-0.29003	-0.218817	0.319848	-1.18578	-0.390184	-1.18578	-0.354919	0.85243	0.38657	-1.18578	0.0335433	-0.710985	0.639618	-0.79712	-0.900609	-0.94648	-0.700444	-0.0888197	-0.609716	-0.773933	1.72269
chr17-47072573-47076322	-0.723553	-0.295508	-0.419901	-0.723553	-0.484064	-0.723553	-0.439666	-0.723553	-0.723553	1.45015	-0.723553	-0.723553	-0.0639373	-0.723553	-0.723553	-0.481283	-0.479768	-0.520958	-0.408676	-0.349796	-0.723553	-0.398549	0.0404497	-0.723553	-0.723553	-0.723553	-0.4333	-0.723553	-0.723553	-0.723553	-0.0850749	-0.723553	-0.0439513	-0.723553	-0.377929	0.399485	0.358761	-0.723553	-0.121734	-0.723553	0.676149	-0.723553	-0.723553	-0.723553	-0.723553	-0.723553	-0.325582	-0.723553	1.71746
chr18-904286-909786	-1.10817	-0.438107	-1.10817	-1.10817	-0.627603	-0.810377	-1.10817	-0.813443	-0.522283	1.45235	-0.313166	-0.74303	0.237611	-0.819365	-0.83858	-0.339981	0.43155	0.0100269	0.369234	1.54538	-0.737051	-0.205048	0.595029	-0.524782	-0.734761	-0.499741	-0.810235	-0.434196	-0.919426	-0.39055	0.094076	-1.10817	0.447281	-0.373411	-0.308853	0.757537	0.176018	-1.10817	-0.114287	-0.187081	0.277859	-0.651647	-0.312997	-1.10817	-1.10817	-0.776788	0.207379	-0.523484	1.21883
chr12-106977159-106981726	-0.774874	-0.278023	-0.774874	-0.774874	-0.774874	-0.774874	-0.774874	-0.774874	-0.441254	1.54148	-0.526813	-0.43041	0.344578	-0.774874	-0.774874	-0.774874	-0.774874	0.215381	0.0876052	0.541754	-0.774874	-0.774874	0.256385	-0.49419	-0.774874	-0.774874	-0.774874	-0.774874	-0.774874	-0.508737	0.124488	-0.774874	0.445605	-0.35014	-0.774874	0.677066	-0.274859	-0.774874	-0.145445	-0.774874	0.156007	-0.774874	-0.774874	-0.774874	-0.774874	-0.774874	-0.257207	-0.47546	1.7146
chr20-20347135-20350944	-0.70024	-0.70024	-0.70024	-0.70024	-0.435121	-0.70024	-0.70024	-0.70024	-0.70024	0.786217	-0.370202	-0.387399	-0.320035	-0.70024	-0.70024	-0.324411	-0.70024	-0.427148	-0.371709	0.0577938	-0.481076	-0.70024	-0.152734	-0.357495	-0.272111	-0.70024	-0.5075	-0.70024	-0.70024	-0.13407	0.0513988	-0.70024	-0.37792	-0.70024	-0.70024	0.250158	-0.237893	-0.70024	-0.355543	-0.70024	0.243367	-0.70024	-0.374325	-0.70024	-0.70024	-0.70024	-0.70024	-0.70024	1.84791
chr15-53078660-53083928	-0.992243	0.303392	-0.724115	-0.992243	-0.219511	-0.650915	-0.992243	-0.23917	-0.68613	1.31294	-0.483226	-0.573641	0.0288758	-0.713958	-0.992243	-0.332603	-0.410495	-0.00126427	0.418979	0.730897	-0.992243	-0.357507	0.0282083	-0.276091	-0.773578	-0.675527	-0.735078	-0.992243	-0.593021	-0.308184	-0.1011	-0.992243	-0.0252268	-0.437644	-0.575621	0.693249	0.107689	-0.992243	-0.773108	-0.715673	0.610113	-0.610585	-0.621449	-0.992243	-0.992243	-0.398339	-0.412316	-0.412327	1.58501
chr2-176943918-176949158	-1.25082	0.141274	-0.70893	-1.04326	-0.605136	-0.737742	-1.25082	-0.653722	-0.879437	1.27249	-0.349551	-0.70576	0.153998	-0.616655	-0.414165	0.0788016	-0.270209	-0.0923339	0.548468	0.54911	-0.6997	-0.46486	-0.0677973	0.0318786	-0.782117	0.121523	-1.25082	-0.733318	-0.681215	-0.6443	0.0851929	-1.25082	0.572632	0.0516737	-0.124476	0.699141	0.50106	-0.858901	-0.516729	-0.097018	0.645892	-0.55145	-0.912619	-1.25082	-1.25082	-0.836675	-0.022364	-0.641082	1.50376
chr14-37124852-37128986	-0.918984	-0.468174	-0.918984	-0.918984	-0.348362	-0.477858	-0.519569	-0.389158	-0.918984	1.29369	-0.918984	-0.655833	0.253	-0.918984	-0.918984	-0.918984	-0.673305	0.548367	0.296209	0.984316	-0.244323	-0.600221	0.222327	-0.151228	-0.918984	-0.918984	-0.918984	-0.658964	-0.918984	-0.58248	0.207129	-0.918984	0.470476	-0.0853342	-0.185338	0.393007	0.0756514	-0.918984	-0.422944	-0.918984	0.145847	-0.685177	-0.918984	-0.918984	-0.918984	-0.471388	-0.5327	-0.3374	1.59531
chr18-5627979-5630996	-0.700502	-0.700502	-0.700502	-0.700502	-0.387739	-0.465783	-0.700502	-0.433923	-0.700502	-0.700502	-0.700502	-0.453645	-0.511972	-0.700502	-0.700502	-0.464143	-0.259273	-0.370412	-0.700502	1.58	-0.700502	-0.700502	0.510096	-0.700502	-0.700502	-0.700502	-0.700502	-0.700502	-0.700502	-0.447257	-0.474671	-0.700502	0.890096	-0.444382	-0.700502	0.864959	-0.434136	-0.700502	-0.397859	-0.0513176	-0.700502	-0.700502	-0.700502	-0.700502	-0.700502	-0.700502	0.150242	-0.232315	1.87261
chr8-37551833-37556328	-0.749338	1.29824	-0.749338	-0.749338	-0.395744	-0.749338	-0.749338	-0.39976	-0.749338	0.375922	-0.749338	-0.749338	-0.535324	-0.749338	-0.340634	-0.749338	0.601477	-0.359965	-0.749338	-0.749338	-0.749338	-0.749338	-0.36777	-0.749338	-0.749338	0.47603	-0.749338	-0.749338	-0.749338	-0.321945	-0.749338	-0.749338	-0.119496	-0.749338	-0.749338	0.000757042	0.103757	-0.749338	-0.375161	-0.749338	1.27322	-0.497083	-0.749338	-0.484669	-0.749338	-0.168877	-0.749338	-0.465042	1.97961
chr4-20253049-20257054	-1.19	0.0327473	-1.19	-0.890551	-0.143338	-0.380415	-0.784915	-0.565099	-0.324122	1.15047	-0.745849	-0.599285	0.499461	-0.74837	-0.169998	-0.919705	-0.34923	-0.204672	0.375073	0.985704	-0.856831	0.0151443	-0.148962	-0.32551	-0.763606	-0.529071	-0.921764	-0.93817	-0.709633	-0.24422	0.0171657	-1.19	-1.19	-0.0225968	-0.195781	0.600796	-0.0713808	-1.19	0.127916	-0.154123	0.4923	-0.76754	-0.604184	-1.19	-0.825315	-0.757303	0.258304	-0.205237	2.27646
chr4-174449422-174453338	-0.934285	-0.432553	-0.257215	-0.934285	-0.401135	-0.350805	-0.934285	-0.407671	-0.934285	1.53192	-0.249531	-0.597225	0.0531181	-0.667153	-0.934285	-0.452962	-0.555357	-0.168722	0.123109	0.854023	-0.934285	-0.446767	0.0776367	-0.368131	-0.934285	-0.934285	-0.625655	-0.252971	-0.520577	-0.445894	0.337147	-0.934285	0.498261	0.00759945	-0.934285	0.514463	0.228973	-0.934285	-0.498613	-0.655996	0.183241	-0.599598	-0.534892	-0.934285	-0.934285	-0.934285	-0.442011	-0.934285	2.10152
chr7-155164067-155168019	-0.866372	-0.23628	-0.866372	-0.866372	-0.239363	-0.866372	-0.634742	-0.643157	-0.246827	-0.146086	-0.421958	-0.568968	0.209546	-0.866372	-0.866372	-0.866372	-0.619812	-0.458687	0.18436	0.194722	-0.297775	0.0701614	0.0384967	-0.304811	-0.484311	-0.866372	-0.866372	-0.866372	-0.173867	-0.0543766	-0.340757	-0.486246	-0.866372	-0.437356	-0.523974	0.843599	0.43458	-0.866372	-0.312853	-0.459609	-0.527124	-0.501747	-0.452349	-0.866372	-0.866372	-0.481806	-0.591121	-0.547468	1.86742
chr1-165322925-165326506	-0.958034	-0.958034	-0.958034	-0.958034	-0.560882	-0.497244	-0.598691	-0.651229	-0.562088	1.36863	-0.503268	-0.500579	0.268425	-0.958034	-0.958034	-0.403527	-0.340364	0.333298	0.124631	1.14434	-0.397498	-0.582874	0.241149	-0.105739	-0.958034	-0.958034	-0.958034	-0.678299	-0.653051	-0.443741	-0.0516458	-0.958034	0.538057	-0.0283692	-0.958034	0.684769	0.329107	-0.958034	-0.489961	-0.676732	0.0550903	-0.540596	-0.521991	-0.958034	-0.958034	-0.619418	-0.293246	-0.958034	1.72905
chr13-95363019-95366154	-0.708424	-0.300208	-0.708424	-0.708424	-0.708424	-0.411869	-0.708424	-0.471155	-0.708424	1.11363	-0.708424	-0.458162	0.293541	-0.708424	-0.708424	-0.22607	-0.182429	-0.449734	-0.427746	-0.708424	-0.708424	-0.446614	-0.159454	-0.708424	-0.708424	-0.708424	-0.470388	-0.708424	-0.708424	-0.497148	-0.462367	-0.708424	0.70788	-0.708424	-0.708424	0.472876	-0.197979	-0.708424	-0.708424	-0.351936	-0.35051	-0.471275	-0.708424	-0.708424	-0.708424	-0.708424	-0.0435663	-0.708424	1.8757
chr18-35144739-35148129	-0.854081	-0.445309	-0.854081	-0.854081	-0.854081	-0.592229	-0.631129	-0.42575	-0.347523	1.10055	-0.500254	-0.535265	0.345178	-0.854081	-0.599433	-0.854081	-0.567308	0.0131898	-0.447563	1.42365	-0.349295	-0.548865	0.428292	-0.550244	-0.854081	-0.854081	-0.854081	-0.854081	-0.660933	-0.4813	-0.552132	-0.854081	0.338401	-0.387615	-0.344378	0.518804	-0.0717589	-0.854081	-0.580753	-0.555632	0.169788	-0.558477	-0.662156	-0.854081	-0.854081	-0.854081	-0.507585	-0.416749	1.64834
chr7-155240871-155244505	-0.793688	-0.225164	-0.793688	-0.793688	-0.182293	-0.432188	-0.793688	-0.444265	-0.559194	0.860108	-0.577991	-0.793688	-0.371208	-0.793688	-0.793688	-0.793688	-0.793688	-0.453756	0.156552	0.901246	-0.570248	-0.325564	-0.106896	-0.793688	-0.793688	-0.548026	-0.452579	-0.793688	-0.793688	-0.226764	-0.0634707	-0.445182	0.105325	-0.35933	-0.418298	0.482607	0.109449	-0.793688	-0.596069	-0.570831	-0.457836	-0.434508	-0.793688	-0.793688	-0.793688	-0.793688	-0.51501	-0.515012	1.85346
chr13-100620060-100625018	-0.948276	0.443086	-0.891841	-1.19114	-0.139641	-0.457345	-0.725773	-0.607248	-0.63739	0.957273	-0.470801	-0.488514	0.24119	-0.478464	-1.19114	-0.635276	-0.436522	-0.166436	0.265802	-0.25846	-0.769626	-0.503154	0.146346	-0.322085	-0.473325	-0.688341	-0.802219	-0.78091	-0.654139	-0.128958	0.115351	-0.925376	0.845038	-0.675042	-0.101746	0.628276	0.266297	-1.19114	-0.241554	-0.634104	0.490113	-0.811851	-0.543985	-1.19114	-0.872692	-0.88733	-0.259511	-0.332533	1.55514
chr7-49812454-49815870	-0.598019	-0.860267	-0.860267	-0.860267	-0.578928	-0.315908	-0.860267	-0.563772	-0.499615	-0.473997	-0.860267	-0.860267	-0.407769	-0.860267	-0.583744	-0.203051	-0.139961	1.23445	-0.860267	1.07116	-0.860267	-0.860267	0.879856	-0.591432	-0.860267	-0.860267	-0.579047	-0.860267	-0.347646	-0.517689	-0.392791	-0.860267	0.611113	0.0954349	-0.356588	0.554528	0.95837	-0.860267	-0.0171303	-0.413663	0.215162	-0.589168	-0.590256	-0.860267	-0.860267	-0.860267	-0.0184169	-0.860267	1.83321
chr6-166073702-166078355	-1.21495	-0.604901	-0.364851	-1.21495	-0.777048	-0.455519	-0.844675	-0.508399	-0.780842	0.0526322	-0.642873	-0.551613	0.435769	-0.576757	-1.21495	-0.743172	-0.156317	0.828273	-0.511057	1.24075	-1.21495	-0.0782001	0.911045	-0.736536	-0.213331	0.968371	-0.683328	-0.374766	-1.21495	-0.535409	-0.253207	-1.21495	0.87789	0.0114399	-0.58885	0.488492	0.425594	-1.21495	0.0777829	0.238694	-0.0964985	-0.766182	-0.0259793	-1.21495	-1.21495	-0.953114	0.431873	-0.397109	1.67513
chr10-131764735-131768402	-0.991591	0.133697	-0.991591	-0.991591	-0.293638	-0.663601	-0.991591	-0.481784	-0.65884	1.15171	-0.448014	-0.643615	0.209177	0.026121	-0.696411	-0.345794	-0.703748	-0.27904	0.297409	0.216204	-0.667626	-0.564117	0.0159951	-0.120148	-0.544557	-0.773353	-0.991591	-0.702998	-0.0740734	0.0488197	0.198937	-0.991591	-0.548496	-0.991591	-0.407798	0.820184	0.359213	-0.991591	-0.485893	-0.991591	0.324643	-0.611257	-0.606522	-0.991591	-0.991591	-0.729581	-0.323342	-0.529845	2.02168
chr9-87282520-87285950	-0.427198	-0.358875	-0.719677	-0.719677	-0.384157	-0.467657	-0.719677	-0.719677	-0.719677	0.342987	-0.719677	-0.531283	-0.719677	-0.719677	-0.719677	-0.719677	-0.230629	0.147536	-0.719677	-0.229157	-0.719677	-0.719677	-0.389424	-0.39881	-0.719677	-0.719677	-0.719677	-0.719677	-0.317522	-0.355699	-0.41653	-0.719677	0.549672	0.370045	-0.434778	0.508031	0.294561	-0.719677	-0.411223	-0.719677	-0.719677	-0.719677	-0.719677	-0.719677	-0.719677	-0.396631	-0.295673	-0.450347	2.16622
chr8-53851557-53854579	-0.215214	-0.441187	-0.87137	-0.87137	-0.87137	-0.87137	-0.87137	-0.381441	0.521208	-0.179836	-0.87137	-0.122327	-0.87137	-0.87137	-0.308692	-0.296593	-0.00612329	-0.87137	-0.498627	0.778994	-0.87137	-0.574687	-0.352445	-0.555563	-0.662852	-0.87137	-0.87137	-0.12452	-0.87137	-0.476624	-0.0472008	-0.87137	0.550673	0.075047	-0.87137	-0.87137	0.443486	-0.87137	-0.0376897	0.12609	0.0585539	-0.614569	0.422556	-0.87137	-0.541241	-0.87137	0.578642	-0.87137	1.87985
chr15-68117294-68122848	-1.31692	0.122772	-1.12911	-1.24017	-0.289078	-0.685553	-0.391814	-0.473672	-0.42502	1.06977	-0.109652	-0.798362	0.772408	-0.391754	-1.31342	-0.724737	-0.38389	0.466995	0.51342	0.593425	-0.180826	-0.417516	0.490044	-0.240796	-0.760876	-0.456076	-0.947798	-0.330329	-0.15139	0.178523	0.867918	-0.683956	0.164048	-0.389468	-1.03259	0.74788	0.865946	-1.40806	0.0307584	-0.186502	1.18925	-0.848139	-0.90021	-1.71523	-1.71523	-0.792458	-0.565525	-0.0105322	1.41694
chr19-18898042-18902513	-0.684482	-0.213565	-1.22979	-1.22979	-0.302045	-0.785566	-0.900942	-0.788814	-0.189908	1.06146	-0.314051	-0.193234	-0.412846	-0.932331	-1.00339	0.00396426	-0.129251	0.299578	-0.173822	0.398832	-0.567068	-0.131901	-0.331952	-0.00369622	-0.716702	-1.22979	-0.93891	-0.00835971	-0.590123	-0.097403	0.0356178	-0.891621	-0.118787	-0.270138	-0.328914	0.151986	0.321387	-0.850683	-0.589052	-0.704754	0.118984	-0.719362	-0.911476	-0.940919	-0.888565	-0.967061	-0.434652	-0.354698	2.08236
chr4-174442444-174447403	-0.826021	-0.322668	-0.536322	-0.826021	-0.552852	-0.338952	-0.826021	-0.826021	-0.615914	1.65462	-0.474143	-0.594752	-0.207478	-0.106173	-0.826021	-0.826021	-0.360008	-0.0913712	0.241968	0.479912	-0.515104	-0.548825	0.264127	-0.513407	-0.826021	-0.826021	-0.601522	-0.826021	-0.826021	-0.37782	-0.451944	-0.826021	0.262518	-0.451899	-0.826021	0.528191	0.074125	-0.491986	-0.826021	-0.826021	-0.291994	-0.826021	-0.432153	-0.826021	-0.472952	-0.826021	-0.368578	-0.622938	2.04039
chr12-66217322-66220454	-0.521679	-0.521679	-0.521679	-0.521679	-0.521679	-0.28072	-0.521679	-0.521679	-0.521679	-0.521679	-0.521679	-0.521679	-0.521679	-0.521679	-0.521679	-0.521679	-0.521679	-0.521679	-0.521679	-0.521679	-0.521679	-0.521679	-0.521679	-0.521679	-0.521679	-0.521679	-0.521679	-0.521679	-0.521679	-0.521679	-0.521679	-0.521679	-0.521679	-0.521679	-0.521679	-0.236855	-0.521679	-0.521679	-0.521679	-0.521679	-0.521679	-0.521679	-0.521679	-0.521679	-0.521679	-0.521679	-0.521679	-0.521679	1.97784
chr14-48142936-48145774	-0.856214	-0.856214	-0.856214	-0.856214	-0.406618	-0.389321	-0.57388	-0.457493	-0.167538	0.989784	-0.856214	-0.856214	-0.856214	-0.856214	-0.495578	-0.856214	-0.283229	0.940094	-0.0705591	1.36329	-0.856214	-0.856214	-0.010599	-0.856214	-0.856214	-0.856214	-0.856214	-0.662773	-0.856214	-0.596104	0.102677	-0.856214	0.497794	0.412206	-0.426852	1.01599	-0.590873	-0.856214	0.641306	-0.856214	0.0143467	-0.534522	-0.592495	-0.856214	-0.643151	-0.856214	0.250637	-0.584793	1.65183
chr18-76736578-76741757	-1.25172	0.241038	-1.25172	-1.25172	-0.242894	-0.479226	-0.896843	-0.630966	-0.672802	1.17818	-0.738465	-0.70606	-0.758772	-0.992892	-0.921182	-0.575552	-0.400117	-0.0292054	0.189672	1.14905	-0.432507	0.0713394	-0.199378	-0.376416	-0.837382	-0.145076	-0.913567	-0.180171	-0.784363	-0.189756	0.721498	-0.317506	0.893674	-0.762948	-0.383556	0.917618	0.356576	-1.25172	-0.276931	-0.312004	1.02014	-0.808703	0.0121295	-1.25172	-0.90848	-0.689861	0.386283	-0.478394	1.45518
chr13-28540051-28543687	-0.837549	0.505162	-0.837549	-0.837549	-0.542946	-0.837549	-0.837549	-0.58674	-0.542907	1.2281	-0.527446	-0.837549	0.283635	-0.51519	-0.609435	-0.837549	-0.502196	0.055918	0.341512	0.455946	-0.466576	-0.456542	0.108679	-0.324676	-0.837549	-0.837549	-0.837549	-0.837549	-0.356862	-0.325717	-0.135397	-0.837549	-0.837549	-0.837549	-0.593571	0.425958	0.222446	-0.837549	-0.837549	-0.551863	0.51182	-0.423489	-0.617019	-0.837549	-0.837549	-0.142106	-0.378729	-0.837549	1.84787
chr4-126235737-126239278	-0.737848	-0.00392235	-0.399647	-0.737848	-0.737848	-0.453056	-0.737848	-0.737848	-0.737848	-0.0110931	-0.737848	-0.737848	0.200543	-0.737848	-0.737848	-0.556788	-0.416117	-0.737848	-0.373131	0.716308	-0.460081	0.00786611	0.443638	-0.737848	-0.474452	-0.397512	-0.737848	-0.737848	-0.737848	-0.369696	-0.737848	-0.737848	0.0604101	0.0821279	-0.737848	0.420752	-0.737848	-0.737848	0.0523158	-0.361282	-0.373898	-0.449943	-0.737848	-0.737848	-0.737848	-0.737848	-0.293739	-0.737848	2.13946
chr2-172948597-172953856	-0.638875	-0.223671	-0.638875	-0.638875	-0.638875	-0.638875	-0.638875	-0.315672	-0.638875	1.45754	-0.638875	-0.638875	-0.215807	-0.638875	-0.638875	-0.415973	-0.638875	-0.638875	-0.418159	-0.638875	-0.638875	0.242946	-0.638875	-0.34743	-0.638875	-0.638875	-0.638875	-0.638875	-0.638875	-0.638875	-0.288103	-0.638875	-0.638875	-0.638875	-0.638875	0.0436005	0.0947784	-0.638875	-0.412152	-0.638875	1.4136	-0.638875	-0.638875	-0.638875	-0.638875	-0.350708	-0.638875	-0.638875	1.66883
chr5-107004707-107008881	-0.633771	-0.633771	-0.633771	-0.633771	-0.358636	-0.633771	-0.633771	-0.633771	-0.633771	0.495294	-0.322374	-0.633771	-0.412864	-0.633771	-0.633771	-0.633771	-0.297018	-0.273536	-0.305565	-0.633771	-0.633771	-0.313366	-0.633771	-0.329953	-0.448725	-0.633771	-0.633771	-0.633771	-0.633771	-0.318802	-0.633771	-0.633771	-0.129657	-0.273635	-0.633771	0.635008	-0.245196	-0.633771	-0.633771	-0.30646	-0.633771	-0.391946	-0.633771	-0.633771	-0.633771	-0.633771	-0.633771	-0.633771	1.69861
chr2-73518184-73521175	-0.786457	-0.786457	-0.786457	-0.516625	-0.301246	-0.786457	-0.786457	-0.497205	-0.128709	1.09655	-0.786457	-0.485948	-0.458727	-0.571857	-0.526819	-0.400203	-0.209034	-0.485461	-0.786457	0.707889	-0.399237	-0.786457	0.170696	-0.786457	-0.786457	-0.786457	-0.786457	-0.549381	-0.482285	-0.261315	-0.425912	-0.786457	0.530314	-0.786457	-0.786457	0.00296881	0.423041	-0.449599	-0.558871	-0.786457	0.162911	-0.786457	-0.525484	-0.786457	-0.525647	-0.520305	-0.325148	-0.786457	1.93699
chr9-129372287-129378319	-0.483098	0.239396	-1.09303	-0.459492	-0.599666	-0.546189	0.336253	-0.590479	-1.09303	1.12301	-0.369913	-0.429251	0.384442	-0.197988	-1.09303	-0.255817	-0.636274	-0.244955	-0.124443	-0.44869	-0.291759	-0.392167	-0.227637	-0.310408	-0.502307	-1.09303	-1.09303	-0.573699	-0.25716	-0.174945	0.0135854	-1.09303	-0.291442	-0.633889	0.3969	0.532837	0.791195	-1.09303	-0.622128	-0.736143	0.508022	-0.747542	-0.773861	-1.09303	-1.09303	-0.393732	-0.600546	-0.261613	2.23555
chr6-390954-394096	-0.111302	-0.732755	-0.732755	-0.732755	-0.482729	-0.732755	-0.732755	-0.732755	-0.0119815	0.796525	-0.42086	-0.357092	0.363954	-0.732755	-0.732755	-0.732755	-0.732755	0.380512	-0.732755	0.703044	-0.504947	-0.441957	-0.33005	-0.313642	-0.732755	-0.732755	-0.732755	-0.732755	-0.732755	-0.301141	-0.481446	-0.732755	0.0103795	-0.732755	-0.732755	0.42212	0.680428	-0.732755	-0.732755	-0.48882	-0.732755	-0.732755	-0.244773	-0.732755	-0.732755	-0.732755	-0.363566	-0.732755	2.1841
chr17-78449058-78453273	-0.654064	0.316675	-0.654064	-0.654064	-0.271956	-0.397783	-0.654064	-0.439041	-0.414754	0.752094	-0.654064	-0.654064	-0.384156	-0.654064	-0.654064	-0.654064	-0.654064	-0.654064	-0.654064	0.258003	-0.374803	-0.210736	-0.336101	-0.327771	-0.654064	-0.654064	-0.654064	-0.654064	-0.654064	-0.283931	-0.446623	-0.654064	-0.352288	-0.654064	-0.654064	-0.0814942	-0.0389257	-0.654064	-0.654064	-0.654064	-0.3618	-0.654064	-0.654064	-0.654064	-0.654064	-0.654064	-0.300311	-0.654064	2.02192
chr10-88124303-88127705	-0.589376	-0.160943	-0.589376	-0.589376	-0.338452	-0.589376	-0.589376	-0.589376	-0.316583	0.884961	-0.589376	-0.287682	-0.589376	-0.589376	-0.589376	-0.589376	-0.589376	-0.589376	-0.286717	-0.589376	-0.589376	-0.589376	-0.589376	-0.589376	-0.589376	-0.589376	-0.589376	-0.589376	-0.589376	-0.589376	-0.589376	-0.589376	0.716035	-0.589376	-0.589376	-0.589376	0.0618072	-0.589376	-0.589376	-0.589376	-0.589376	-0.589376	-0.589376	-0.589376	-0.589376	-0.589376	-0.172403	-0.589376	2.39628
chr2-175199419-175202772	-0.697508	0.0788125	-0.697508	-0.697508	-0.390551	-0.697508	-0.697508	-0.394708	-0.400091	1.11495	-0.697508	-0.697508	-0.368476	-0.697508	-0.697508	-0.423265	-0.697508	-0.201094	0.0208304	-0.206554	-0.468875	-0.697508	-0.293345	-0.386485	-0.697508	-0.697508	-0.697508	-0.697508	-0.697508	-0.33697	-0.1614	-0.697508	0.025939	-0.697508	-0.697508	-0.255508	0.222387	-0.697508	-0.697508	-0.697508	-0.0135908	-0.697508	-0.452061	-0.697508	-0.697508	-0.697508	-0.393163	-0.697508	1.60074
chr2-200326487-200329948	-0.93023	0.130374	-0.93023	-0.93023	-0.482642	-0.602558	-0.93023	-0.676662	-0.600305	1.19489	-0.610205	-0.410944	0.046588	-0.410526	-0.93023	-0.11336	-0.484234	-0.611549	0.55283	0.356363	-0.136865	-0.169531	-0.114331	-0.106082	-0.93023	-0.93023	-0.93023	-0.93023	-0.93023	-0.104862	-0.130531	-0.93023	0.36036	-0.640669	-0.70052	0.484037	0.134369	-0.93023	-0.263584	-0.685029	0.394021	-0.652933	-0.543002	-0.93023	-0.93023	-0.93023	-0.278064	-0.308998	1.6566
chr14-95234470-95237138	-0.598945	-0.598945	-0.598945	-0.598945	-0.598945	-0.598945	-0.598945	-0.382842	-0.598945	-0.203526	-0.598945	-0.296528	-0.598945	-0.598945	-0.598945	-0.389142	-0.598945	-0.598945	-0.598945	-0.598945	-0.598945	-0.598945	-0.598945	-0.598945	-0.598945	-0.598945	-0.598945	-0.598945	-0.598945	-0.598945	-0.298907	-0.598945	0.20764	-0.598945	-0.598945	0.571741	-0.0803554	-0.598945	-0.598945	-0.598945	-0.125888	-0.598945	-0.598945	-0.598945	-0.598945	-0.598945	-0.29388	-0.598945	1.88242
chr9-969359-973692	-0.956154	0.333799	-1.35185	-1.16117	-0.49706	-0.843321	-0.630541	-0.400492	-0.954103	1.23644	-0.447861	-0.699658	0.551189	-0.630348	-0.576056	-0.441838	0.096954	0.161178	0.622518	0.613541	-0.545136	0.416846	0.0376133	-0.372616	-1.00228	-1.03399	-0.793689	-0.482404	-0.0583014	-0.00720259	0.468783	-1.35185	0.334648	0.250403	0.0295491	0.733316	0.473864	-0.84922	-0.344368	-0.880361	0.741863	-0.539516	-0.773712	-1.35185	-1.03646	-1.35185	-0.595375	-0.84025	1.85945
chr12-115120587-115125305	-0.761579	-0.761579	-0.761579	-0.761579	-0.553988	-0.356039	-0.761579	-0.341812	-0.0991259	0.865051	-0.761579	-0.761579	0.37375	-0.761579	-0.761579	-0.761579	-0.761579	-0.113179	0.115802	0.0777711	-0.430139	-0.0976514	-0.552771	-0.296235	-0.761579	-0.761579	-0.761579	-0.761579	-0.761579	-0.337332	-0.526157	-0.761579	0.0246404	-0.0984622	-0.761579	0.101515	0.165473	-0.761579	-0.446082	-0.761579	-0.127493	-0.761579	-0.761579	-0.761579	-0.761579	-0.761579	0.100896	-0.312487	1.84407
chr5-170734688-170740104	-1.22985	0.497193	-1.51464	-1.29751	-0.264697	-0.908009	-1.26411	-0.920682	-0.453513	1.20709	-0.45926	-0.933358	0.733654	-0.685423	0.020949	0.175371	-0.177057	-0.329469	0.446065	0.542467	-0.269617	0.113698	0.0392066	-0.029254	-0.411323	-0.839101	-1.10191	-0.659176	-0.415626	-0.559921	0.49466	-0.859686	0.625788	-0.144903	0.0769678	0.602062	0.414904	-1.17532	-0.181402	-0.591795	0.836782	-0.783015	-0.213886	-1.51464	-0.810687	-0.91036	-0.0498337	0.00314982	1.64971
chr10-102585970-102590535	-0.704064	-0.441053	-0.704064	-0.704064	-0.239163	-0.704064	-0.704064	-0.704064	-0.192863	0.967653	-0.376778	-0.704064	-0.704064	-0.704064	-0.704064	-0.704064	-0.426747	-0.110879	-0.225583	-0.0276074	-0.704064	-0.704064	0.00172597	-0.305713	-0.704064	-0.704064	-0.704064	-0.481247	-0.450053	-0.279329	-0.216215	-0.704064	-0.0657971	-0.704064	-0.362884	0.404479	-0.190349	-0.704064	-0.704064	-0.704064	0.0806545	-0.704064	-0.704064	-0.704064	-0.283928	-0.704064	-0.398404	-0.704064	2.23491
chr4-41881759-41885297	-0.859477	-0.459373	-0.641256	-0.859477	-0.466617	-0.63127	-0.859477	-0.53791	-0.859477	1.54071	-0.261343	-0.859477	-0.0299894	-0.859477	-0.859477	-0.676169	-0.54869	0.542591	0.316419	0.979883	-0.859477	0.183645	0.0388362	-0.309807	-0.672657	-0.859477	-0.60131	-0.461918	-0.859477	-0.859477	0.137469	-0.859477	0.0324136	-0.295571	-0.53381	0.54519	-0.0958489	-0.859477	-0.254732	-0.859477	-0.0358182	-0.859477	-0.627121	-0.859477	-0.859477	-0.859477	-0.315426	-0.386526	2.16791
chr8-11559433-11563146	-0.933291	-0.101101	-0.933291	-0.933291	-0.195524	-0.554686	-0.933291	-0.678933	-0.297818	1.38809	-0.551696	-0.560024	0.117715	-0.553893	-0.630843	-0.587467	-0.157968	-0.26101	0.0844284	0.827833	-0.933291	-0.0538518	-0.165587	-0.15251	-0.475251	-0.933291	-0.933291	-0.330236	-0.57211	-0.560439	-0.386212	-0.513184	-0.582778	-0.586673	-0.431265	0.348094	0.067955	-0.933291	-0.335525	-0.933291	0.353124	-0.617524	-0.591703	-0.933291	-0.933291	-0.933291	-0.933291	-0.627523	1.75812
chr9-79628570-79632497	-0.915992	-0.0579787	-0.915992	-0.915992	-0.616901	-0.915992	-0.915992	-0.279658	-0.915992	1.20281	-0.510704	-0.648985	0.380261	-0.383782	-0.915992	-0.690059	-0.188538	-0.00191698	0.274596	0.749964	-0.56864	-0.915992	-0.241395	-0.151729	-0.617222	-0.915992	-0.915992	-0.205914	-0.650835	-0.0530662	-0.342944	-0.915992	0.524838	-0.0985952	-0.35414	0.504201	-0.0717232	-0.915992	-0.915992	-0.669763	0.152219	-0.637533	-0.574038	-0.915992	-0.915992	-0.647243	-0.527614	-0.567309	2.009
chr16-65154239-65157965	-0.823382	-0.578753	-0.823382	-0.823382	-0.446162	-0.823382	-0.823382	-0.501337	-0.823382	0.40548	-0.823382	-0.519919	0.0320656	-0.544952	-0.261692	-0.823382	-0.566459	0.469533	-0.15953	0.570124	-0.823382	-0.0993143	0.446031	-0.287781	-0.823382	-0.823382	-0.823382	-0.626526	-0.823382	-0.823382	-0.199902	-0.823382	0.446624	-0.442389	-0.823382	0.419482	-0.23224	-0.823382	0.446945	0.333983	-0.325763	-0.823382	-0.823382	-0.823382	-0.578782	-0.554614	-0.434976	-0.823382	1.8299
chr4-154709110-154712859	-0.676705	-0.676705	-0.676705	-0.676705	-0.307616	-0.431327	-0.676705	-0.676705	-0.676705	1.07925	-0.676705	-0.676705	-0.676705	0.10251	-0.676705	-0.676705	-0.676705	0.067282	-0.0982901	0.222696	-0.360027	-0.229537	-0.0936432	-0.676705	-0.676705	-0.676705	-0.676705	-0.676705	-0.676705	-0.209764	-0.440619	-0.676705	-0.676705	-0.676705	-0.676705	-0.0494468	0.186493	-0.676705	-0.676705	-0.676705	-0.676705	-0.349281	-0.676705	-0.676705	-0.676705	-0.407893	-0.412194	-0.179367	2.44001
chr9-14345423-14350494	-1.11536	-0.0066354	-0.820138	-1.11536	-0.559277	-0.221428	-0.763921	-0.216791	-0.804789	1.41466	-0.864565	-0.879683	0.796045	-0.787841	-0.644068	-0.755567	0.0112677	0.262188	0.173822	0.728018	-0.738449	0.301546	0.461113	-0.609133	-0.764533	-0.671704	-1.11536	-0.57838	-0.779834	-0.637679	-0.256377	-1.11536	0.311819	0.244334	-0.374123	0.634395	-0.0819011	-1.11536	-0.0452457	-0.164022	0.166216	-0.823246	-0.292253	-1.11536	-0.870592	-1.11536	0.120589	-0.546284	1.8141
chr5-170740363-170744467	-1.07843	0.3502	-1.07843	-1.07843	-0.385031	-0.483717	-0.864268	-0.734297	-0.324102	1.39699	-0.461268	-0.682428	0.000752448	-0.316845	-1.07843	-0.705407	-0.21164	-0.146301	0.530287	0.955337	-0.456581	-0.691269	0.0800463	-0.198871	-0.791224	-1.07843	-1.07843	-0.590211	-0.455043	-0.240184	0.104661	-0.583552	0.0727374	-0.155066	-0.0134703	0.661841	0.379494	-1.07843	-0.508419	-0.689226	0.331216	-0.667738	-0.825336	-1.07843	-1.07843	-0.78608	0.125683	-0.772058	1.65242
chr6-1310859-1314431	-0.951436	-0.687791	-0.951436	-0.760024	-0.582072	-0.54445	-0.646298	-0.422819	-0.652013	0.666134	-0.305089	-0.582963	-0.0253726	-0.951436	-0.55407	0.0869427	-0.0135154	-0.601257	-0.646727	0.872501	-0.669546	-0.477937	-0.367941	-0.951436	-0.951436	-0.951436	-0.951436	-0.647818	-0.676445	-0.632686	-0.191652	-0.592425	0.989864	0.117516	-0.564731	0.877834	1.20049	-0.636336	-0.596746	-0.652309	0.97568	-0.550802	-0.602761	-0.951436	-0.951436	-0.951436	0.395288	-0.951436	1.77068
chr9-126777236-126781333	-0.802318	-0.216486	-0.802318	-0.802318	-0.32805	-0.802318	-0.802318	-0.585208	-0.802318	1.22613	-0.802318	-0.341017	-0.0663304	-0.310688	-0.802318	-0.802318	-0.57477	-0.231201	0.538038	-0.802318	-0.339793	-0.371885	-0.378766	-0.388372	-0.46605	-0.802318	-0.802318	-0.802318	-0.288004	-0.366092	0.276922	-0.802318	-0.322839	-0.802318	-0.452623	0.54985	0.658423	-0.802318	-0.493801	-0.802318	0.620332	-0.46368	-0.802318	-0.802318	-0.802318	-0.802318	-0.225004	-0.469613	2.23171
chr8-97505541-97507837	-0.519464	-0.519464	-0.519464	-0.519464	-0.519464	-0.519464	-0.519464	-0.519464	-0.519464	-0.519464	-0.519464	-0.519464	-0.519464	-0.519464	-0.519464	-0.519464	-0.519464	-0.519464	-0.519464	0.585633	-0.519464	-0.519464	-0.519464	-0.519464	-0.519464	-0.519464	-0.519464	-0.519464	-0.519464	-0.519464	-0.519464	-0.519464	-0.519464	-0.519464	-0.519464	-0.519464	-0.519464	-0.519464	-0.519464	-0.519464	-0.519464	-0.519464	-0.519464	-0.519464	-0.519464	-0.519464	-0.519464	-0.519464	1.94121
chr4-8892753-8896394	-0.804083	-0.761801	-0.778697	-1.02637	-0.185139	-0.535172	-0.639846	-0.702903	-0.00612912	1.00525	-0.531796	-0.832311	-0.053621	-0.746712	-0.763023	-0.314935	-0.0379508	0.0381494	0.188827	0.623436	-0.576655	0.121534	0.0382385	-0.493385	-0.484765	-1.02637	-1.02637	-0.383658	-1.02637	-0.54691	-0.106069	-0.295272	-0.167717	-0.695469	-0.580257	0.372818	-0.150254	-1.02637	-0.677837	-0.386665	-0.257264	-0.686644	-0.109914	-0.701075	-0.708672	-1.02637	-0.109385	-0.728355	2.48255
chr11-2158679-2162674	-0.716031	-0.716031	-0.716031	-0.716031	-0.288496	-0.370687	-0.716031	-0.482325	-0.220834	1.08241	-0.428071	-0.521901	-0.333402	-0.716031	-0.716031	-0.716031	-0.716031	-0.474049	-0.0490114	0.421398	-0.716031	-0.716031	0.0711124	-0.716031	-0.716031	-0.716031	-0.716031	-0.716031	-0.716031	-0.373366	0.0764167	-0.716031	-0.210104	-0.716031	-0.716031	0.57294	0.462186	-0.716031	-0.716031	-0.716031	-0.276977	-0.498253	-0.716031	-0.716031	-0.716031	-0.716031	-0.325771	-0.508231	1.89029
chr17-59480228-59483485	-0.761801	0.21326	-1.01304	-0.766062	-0.666985	-0.809722	-0.285513	-0.476675	-1.01304	1.03794	-0.257114	-0.104634	0.816873	-0.631043	-0.61377	-0.594944	-0.39944	0.0814359	-0.0210715	-0.0290533	-1.01304	0.136326	0.118035	-0.666529	-0.641112	-1.01304	-1.01304	-0.424192	-0.354934	-0.51175	0.202245	-1.01304	-0.475501	-1.01304	-0.080792	0.565311	0.501211	-1.01304	-0.563471	-1.01304	0.790401	-0.683804	-0.520739	-0.758944	-0.748165	-0.593105	-0.449089	-0.528795	1.89522
chr12-113900073-113903737	-0.723687	-0.723687	-0.50383	-0.723687	-0.514295	-0.723687	-0.723687	-0.458698	-0.723687	1.18544	-0.723687	-0.723687	-0.120543	-0.723687	-0.723687	-0.723687	-0.723687	-0.259129	-0.723687	-0.161594	-0.421985	0.0907676	0.388231	-0.533954	-0.262369	-0.723687	-0.723687	-0.723687	-0.723687	-0.723687	0.23457	-0.723687	0.605675	-0.723687	-0.723687	-0.0927642	-0.328444	-0.723687	-0.23091	-0.723687	-0.039039	-0.723687	-0.723687	-0.723687	-0.723687	-0.723687	-0.381064	-0.143612	1.93882
chr6-1381791-1386244	-0.870018	-0.27094	-0.870018	-0.870018	-0.142043	-0.579499	-0.552295	-0.870018	-0.870018	1.07308	-0.356785	-0.593145	-0.124807	-0.870018	-0.531816	-0.870018	-0.486122	-0.286576	0.327918	0.488486	-0.36173	0.192005	-0.174955	-0.375943	-0.870018	-0.870018	-0.870018	-0.870018	-0.669936	-0.379161	-0.0199419	-0.422301	-0.0876955	-0.436804	-0.56701	0.144323	-0.0110606	-0.870018	-0.289719	-0.358479	0.0388359	-0.477495	-0.57085	-0.870018	-0.870018	-0.870018	-0.305844	-0.870018	1.77538
chr10-118890643-118894689	-0.834758	0.021182	-0.834758	-0.834758	-0.430386	-0.834758	-0.834758	-0.405791	-0.834758	0.95517	-0.834758	-0.585206	-0.298931	-0.834758	-0.834758	-0.834758	-0.140416	0.264118	-0.0189588	0.169386	-0.34052	-0.499019	0.178787	-0.37951	-0.834758	-0.834758	-0.834758	-0.834758	-0.834758	-0.102312	-0.334209	-0.834758	0.596647	-0.834758	-0.387425	0.518143	0.092822	-0.834758	-0.363077	-0.542621	0.157264	-0.516365	-0.424657	-0.834758	-0.834758	-0.834758	0.224405	-0.834758	1.96437
chr7-126891120-126894355	-0.640946	-0.640946	-0.640946	-0.640946	-0.386495	-0.640946	-0.640946	-0.640946	-0.640946	0.277396	-0.640946	-0.640946	-0.640946	-0.640946	-0.640946	-0.640946	-0.640946	-0.340191	-0.640946	0.584764	-0.640946	-0.640946	0.30963	-0.640946	-0.640946	-0.640946	-0.640946	-0.328008	-0.640946	-0.640946	-0.273892	-0.640946	-0.188822	-0.640946	-0.000344749	0.386349	-0.210094	-0.640946	-0.0594674	-0.640946	-0.640946	-0.640946	-0.640946	-0.640946	-0.640946	-0.640946	-0.640946	-0.640946	1.93545
chr16-86540913-86545371	-1.04925	-0.366807	-0.638056	-1.04925	-0.0861111	-0.269103	-1.04925	-0.7244	-0.503766	0.793755	-0.681769	-0.683534	0.371024	-0.655835	-0.679052	-0.266844	-0.420275	0.310665	-0.19126	0.513273	-0.107947	-0.456532	0.0803573	-0.414435	-1.04925	-1.04925	-1.04925	-0.5633	-1.04925	-0.355802	0.17832	-0.649699	0.0433811	-0.0252437	-0.608503	0.633412	0.278866	-1.04925	0.117236	-0.628727	0.242586	-0.768345	-0.520999	-0.858956	-1.04925	-0.679468	-0.164516	-0.467617	1.8636
chr14-54419425-54423946	-0.702601	-0.395293	-0.702601	-0.702601	-0.702601	-0.702601	-0.702601	-0.702601	-0.702601	-0.121059	-0.702601	-0.507653	-0.503766	-0.702601	-0.702601	-0.702601	-0.264019	0.60857	-0.231437	0.908655	-0.702601	-0.702601	-0.317649	-0.417173	-0.702601	-0.702601	-0.702601	-0.702601	-0.702601	-0.702601	-0.361273	-0.702601	-0.381342	-0.0482886	-0.350179	0.615155	0.0949638	-0.702601	-0.702601	-0.702601	-0.33026	-0.702601	-0.702601	-0.702601	-0.702601	-0.407863	0.494748	-0.393726	1.23708
chr5-122423727-122427141	-0.620097	-0.620097	-0.620097	-0.620097	-0.383034	-0.620097	-0.620097	-0.620097	-0.620097	0.713838	-0.620097	-0.620097	-0.378253	-0.620097	-0.314503	-0.620097	-0.620097	-0.377037	-0.620097	-0.620097	-0.620097	-0.620097	-0.620097	-0.620097	-0.620097	-0.620097	-0.620097	-0.620097	-0.342815	-0.352947	0.000725656	-0.620097	-0.240809	0.000852784	-0.620097	-0.382373	0.14116	-0.620097	-0.00885166	-0.620097	-0.620097	-0.620097	-0.620097	-0.620097	-0.620097	-0.620097	-0.260039	-0.620097	1.96894
chr4-8861206-8864016	-1.19727	-0.0669574	-0.862512	-0.888235	-0.110473	-0.872728	-0.878509	-0.479734	-0.907285	0.947769	-1.19727	-0.62027	0.401317	-1.19727	-0.706747	-0.524325	-0.731748	0.621958	0.0613815	1.04038	-0.276661	-0.120901	0.233828	-0.799472	-0.492138	-0.599817	-0.752017	-0.248453	-0.678746	-0.166757	-0.0694056	-1.19727	0.773963	0.0896905	-0.403282	0.783032	0.0764714	-1.19727	-0.352174	-0.498563	0.32654	-0.691024	-0.519286	-1.19727	-1.19727	-1.19727	0.221718	-0.87038	2.33133
chr10-8091064-8094962	-0.690622	0.0122316	-0.690622	-0.690622	-0.388679	-0.418463	-0.690622	-0.343521	-0.690622	1.54299	-0.690622	-0.365295	0.521429	-0.690622	-0.690622	-0.690622	-0.690622	-0.247832	-0.415314	-0.265593	-0.690622	-0.308934	0.198052	-0.690622	-0.690622	-0.690622	-0.690622	-0.690622	-0.21724	-0.32455	-0.34036	-0.690622	-0.690622	-0.690622	-0.28593	0.538852	0.142331	-0.690622	-0.196151	-0.690622	-0.294996	-0.327918	-0.435345	-0.690622	-0.690622	-0.690622	-0.346821	-0.454959	2.37645
chr6-166579638-166583884	-0.542228	-0.0772807	-0.782942	-1.09391	-0.515999	-0.746742	-0.394963	-0.812461	-0.518577	1.46601	-0.756498	-0.527764	0.440348	-0.566733	-1.09391	-1.09391	-0.477643	0.357124	0.582393	0.640514	-0.466318	-0.616073	0.224223	-0.313086	-0.749658	-0.362541	-1.09391	-0.502503	-0.613826	0.268215	-0.143808	-1.09391	0.179922	-0.174534	-0.526358	0.657484	-0.342737	-0.750312	-0.569943	-1.09391	0.544087	-0.576914	-0.648961	-1.09391	-1.09391	-0.672147	-0.386342	-0.386357	1.82813
chr4-111541744-111544806	-1.15659	0.411636	-1.15659	-1.15659	-0.661302	-0.864704	-0.821624	-0.404377	-0.5135	1.01283	-0.75861	-0.918522	0.222637	-1.15659	-0.425084	-0.871714	0.295997	0.0617742	0.260529	1.00904	-0.631222	-0.152177	0.578488	0.0892112	-1.15659	-0.863849	-0.855799	-0.638887	-0.552746	-0.620542	0.453151	-1.15659	0.521999	-0.501094	-0.230484	0.545344	0.158071	-1.15659	0.194472	0.290335	0.400301	-0.782913	-0.702101	-1.15659	-1.15659	-0.666192	-0.103529	-0.920606	2.12606
chr5-113696295-113699545	-1.16731	0.293556	-1.16731	-1.16731	0.46826	0.134693	-0.644316	-0.85915	-0.345887	0.929044	-0.657158	-0.645289	0.548983	-0.701415	-1.16731	-0.442398	0.213246	0.374947	-0.177782	1.33985	-0.656145	-1.16731	0.827269	-0.0634595	-1.16731	-1.16731	-0.664961	-1.16731	-0.743677	-0.513205	0.207235	-1.16731	0.702081	0.369391	-0.83731	0.764606	0.2665	-0.657274	0.361278	0.63829	-0.0317533	-0.721638	-1.16731	-1.16731	-0.50326	-1.16731	-0.50464	-0.782254	1.73968
chr12-72665196-72668180	-0.802424	-0.251845	-0.802424	-0.802424	-0.802424	-0.383733	-0.802424	0.0665258	-0.802424	0.766307	-0.604256	-0.802424	-0.410645	-0.802424	-0.802424	-0.802424	-0.253243	0.734206	-0.575857	1.28597	-0.569545	0.0612384	0.392734	-0.802424	-0.802424	-0.802424	-0.802424	-0.802424	-0.802424	-0.802424	-0.802424	-0.802424	0.0276654	0.430176	-0.285976	0.229476	-0.369641	-0.802424	-0.802424	-0.16459	-0.105806	-0.482292	-0.440056	-0.802424	-0.802424	-0.562515	0.0606086	-0.802424	1.83542
chr1-63786627-63790570	-0.751318	0.2998	-1.08194	-0.688194	-0.26054	-0.522309	-0.553176	-0.431802	-0.639769	1.22404	-0.288339	-0.0866391	-0.303389	-1.08194	-0.362726	-0.634698	-0.319579	0.0210747	-0.0822325	0.615517	-1.08194	-0.162573	0.00278186	0.0863272	-0.678429	-0.855042	-1.08194	-1.08194	0.075379	0.0317283	0.0308318	-0.804867	0.0769622	-1.08194	-0.192829	0.565527	0.646717	-1.08194	-0.490013	-0.645284	0.780071	-0.76153	-0.598314	-1.08194	-1.08194	-1.08194	-0.545808	-0.569933	1.72435
chr8-143531618-143535063	-0.630372	-0.630372	-0.630372	-0.630372	-0.630372	-0.630372	-0.630372	-0.630372	-0.0335342	-0.0308025	-0.630372	-0.434511	-0.630372	-0.630372	-0.630372	-0.630372	-0.630372	-0.630372	-0.321758	-0.630372	-0.630372	-0.301965	-0.151073	-0.630372	-0.630372	-0.630372	-0.630372	-0.630372	-0.630372	-0.241278	-0.135079	-0.630372	0.64808	-0.630372	-0.630372	0.45527	0.144895	-0.630372	-0.630372	-0.630372	-0.296206	-0.630372	-0.630372	-0.630372	-0.630372	-0.630372	-0.158131	-0.630372	2.33387
chr22-45402739-45406772	-0.633967	-0.633967	-0.633967	-0.633967	-0.186266	-0.633967	-0.633967	-0.633967	-0.633967	1.04456	-0.633967	-0.633967	-0.633967	-0.633967	-0.633967	-0.633967	-0.633967	-0.207839	-0.633967	-0.633967	-0.370118	-0.633967	0.511368	-0.633967	-0.633967	-0.633967	-0.633967	-0.633967	-0.260731	-0.633967	-0.394596	-0.633967	0.552801	-0.633967	-0.633967	0.846363	-0.0404607	-0.633967	-0.633967	-0.633967	-0.633967	-0.633967	-0.633967	-0.633967	-0.633967	-0.633967	-0.343111	-0.633967	1.60297
chr1-18956060-18959989	-1.02201	0.395891	-1.02201	-1.02201	-0.590459	-1.02201	-0.712814	-0.713114	-0.493037	1.51255	-0.474559	-0.70135	0.00580856	-0.701459	-0.34615	-0.835818	-0.284169	0.361893	0.574198	0.682372	-0.320359	-0.66548	0.201793	-0.287678	-0.393099	-0.633976	-1.02201	-0.766438	-0.442192	-0.559092	0.508723	-1.02201	-0.386032	-0.517872	-0.333854	0.695996	-0.458311	-1.02201	-0.77175	-0.671279	0.333684	-0.701388	-1.02201	-1.02201	-1.02201	-0.581504	-0.469408	-0.541624	1.47467
chr13-108517968-108521242	-0.82516	-1.04972	-0.827967	-1.04972	-0.675274	-0.609431	-1.04972	-0.513829	-0.0510903	0.770712	-1.04972	-0.631699	0.978577	-1.04972	-1.04972	-0.741684	-1.04972	0.839372	-0.649584	1.34207	-0.712521	0.0102881	0.980299	-0.486118	-0.478336	-0.0220581	-0.731195	-0.424835	-1.04972	-0.765491	-0.234824	-0.547996	0.483901	-0.596113	-0.606365	0.849215	-0.279033	-0.795439	0.70056	0.498971	-1.04972	-0.829796	-0.534139	-1.04972	-0.508766	-0.400503	-0.0886206	-0.27993	1.53341
chr15-76631746-76635902	-0.726954	-0.726954	-0.726954	-0.726954	-0.726954	-0.726954	-0.726954	-0.444124	-0.726954	0.706261	-0.726954	-0.726954	-0.500239	-0.16572	-0.726954	-0.726954	-0.381347	-0.314474	-0.265331	0.618771	-0.726954	0.0948118	-0.383169	-0.726954	-0.726954	-0.726954	-0.521674	-0.726954	-0.439178	-0.428759	0.0586977	-0.726954	-0.134093	-0.726954	-0.327393	-0.275691	0.24613	-0.726954	-0.35245	-0.463596	0.371452	-0.506952	-0.30441	-0.726954	-0.726954	-0.726954	-0.726954	-0.373003	1.82915
chr14-90526533-90529090	-0.594913	-0.594913	-0.594913	-0.594913	-0.211969	-0.594913	-0.361873	-0.594913	-0.594913	0.483862	-0.594913	-0.594913	-0.594913	-0.594913	-0.594913	-0.594913	-0.594913	-0.405255	-0.594913	-0.594913	-0.361457	-0.594913	-0.0892925	-0.321842	-0.594913	-0.594913	-0.594913	-0.594913	-0.594913	-0.373776	-0.594913	-0.594913	-0.351283	-0.594913	-0.594913	0.107392	-0.231794	-0.594913	-0.594913	-0.594913	-0.594913	-0.594913	-0.594913	-0.594913	-0.594913	-0.594913	-0.249167	-0.594913	2.11573
chr8-24812612-24815505	-0.951441	-0.951441	-0.951441	-0.951441	-0.478351	-0.719218	-0.734015	-0.315162	-0.951441	0.418677	-0.593433	-0.664111	0.580559	-0.951441	-0.951441	0.44309	0.200254	0.808677	-0.575697	1.13794	-0.393738	-0.951441	0.200983	-0.546073	-0.951441	-0.951441	-0.951441	-0.724699	-0.951441	-0.0661406	0.123069	-0.951441	0.53229	0.0800558	-0.951441	0.420833	0.42857	-0.951441	-0.951441	-0.556305	-0.0572513	-0.951441	-0.707347	-0.951441	-0.951441	0.102781	-0.16633	-0.564754	1.72711
chr7-155249254-155253184	-0.86068	-0.86068	-0.86068	-0.86068	-0.0163078	-0.511376	-0.64321	-0.52215	-0.41731	0.864489	-0.86068	-0.589303	-0.282491	-0.86068	-0.86068	-0.86068	-0.86068	-0.314715	-0.510341	0.700229	-0.361962	-0.600816	0.551938	-0.86068	-0.489691	-0.86068	-0.576449	-0.51831	-0.86068	-0.172328	-0.0816034	-0.86068	-0.174412	-0.58861	-0.521238	0.881386	0.511851	-0.86068	-0.449377	-0.351221	0.514894	-0.443643	-0.403736	-0.86068	-0.86068	-0.523981	-0.242559	-0.458029	1.75785
chr9-110249194-110254266	-0.766935	-0.160897	-0.93783	-0.964794	-0.214379	-0.801087	-0.727779	-0.647172	-0.514275	0.0531557	-0.531733	-0.549251	-0.86981	-0.607187	-0.661185	-0.934511	-0.40426	-0.49798	-0.127721	1.23971	-0.0610809	-0.683552	-0.552425	-0.196078	-0.32626	-1.26337	-0.835502	-0.489998	-0.135007	-0.377038	-0.800275	-0.534716	0.192473	-0.0976434	-0.353765	0.653437	0.478843	-0.678195	-0.713528	-0.810931	0.386304	-0.498228	0.127454	-0.708046	-0.595728	-0.561653	-0.117528	-0.892326	2.23339
chr2-19555294-19559071	-0.82452	-0.603921	-0.82452	-0.82452	-0.00712549	-0.54012	-0.82452	-0.82452	-0.497925	1.26347	-0.82452	-0.82452	-0.0106714	-0.575825	-0.82452	-0.564779	-0.507889	-0.210586	0.353219	0.664561	-0.192443	-0.31655	-0.274678	-0.453594	-0.82452	-0.172366	-0.82452	-0.155409	-0.82452	-0.188054	0.138455	-0.82452	-0.411213	-0.552183	-0.547341	0.405875	-0.135055	-0.82452	-0.376951	-0.82452	0.0274394	-0.82452	-0.82452	-0.82452	-0.57569	-0.82452	-0.429398	-0.82452	1.77027
chr9-38619770-38622834	-0.747296	-0.00918809	-0.747296	-0.747296	-0.535463	-0.747296	-0.747296	-0.747296	-0.747296	0.405976	-0.49223	-0.747296	-0.747296	-0.747296	-0.747296	-0.747296	-0.747296	-0.333721	-0.259598	0.0376866	-0.425055	-0.747296	-0.747296	-0.407079	-0.747296	-0.747296	-0.747296	-0.747296	-0.747296	-0.261482	0.00982932	-0.294404	1.03587	0.0406055	-0.747296	0.300614	0.244838	-0.747296	-0.747296	-0.747296	0.031999	-0.463879	-0.747296	-0.747296	-0.747296	-0.410122	0.408104	-0.747296	2.36524
chr11-31836927-31840319	-0.825686	-0.157291	-0.825686	-0.825686	-0.376252	-0.306498	-0.825686	-0.515636	-0.352946	1.5064	-0.541926	-0.553852	-0.475767	-0.825686	-0.825686	-0.825686	-0.825686	-0.159165	0.178417	0.326724	-0.237292	-0.299424	0.209973	-0.325764	-0.825686	-0.597788	-0.825686	-0.825686	-0.512993	-0.478508	0.256109	-0.825686	-0.0620033	-0.490308	-0.825686	0.519194	-0.0632025	-0.825686	-0.392148	-0.592189	-0.178467	-0.542193	-0.825686	-0.825686	-0.825686	-0.825686	-0.462503	-0.462506	1.75157
chr7-156796287-156799528	-0.81695	-0.0978195	-0.81695	-0.622156	-0.159599	-0.81695	-0.500787	-0.81695	-0.81695	0.50128	-0.176933	-0.494908	-0.26878	-0.81695	-0.81695	-0.81695	-0.470135	-0.140695	-0.128595	0.19858	-0.346392	-0.477404	-0.0888906	-0.542962	-0.81695	-0.521964	-0.81695	-0.539976	-0.81695	-0.404742	-0.164971	-0.81695	-0.259883	-0.81695	-0.3275	0.558703	-0.103794	-0.81695	-0.81695	-0.48766	0.700388	-0.472431	-0.534433	-0.81695	-0.81695	-0.461302	-0.437336	-0.81695	1.7694
chr10-26503744-26507745	-0.848633	-0.304937	-0.848633	-0.848633	-0.357431	-0.399312	-0.516013	-0.538141	-0.848633	1.21338	-0.848633	-0.848633	0.00335634	-0.564786	-0.848633	-0.66148	-0.848633	0.269313	-0.322349	0.907538	-0.333597	-0.213904	0.293013	-0.292494	-0.848633	-0.848633	-0.848633	-0.848633	-0.848633	-0.848633	-0.238617	-0.848633	0.185279	-0.494867	-0.336255	0.632954	-0.047983	-0.848633	-0.414477	-0.848633	0.701816	-0.848633	-0.295671	-0.848633	-0.848633	-0.848633	0.281263	-0.509861	1.87639
chr1-217307275-217312158	-1.22876	-1.22876	-1.22876	-1.22876	-0.278797	-0.644225	-0.831515	-0.0989195	-0.114759	0.847471	-0.907697	-0.691289	0.613071	-0.55055	-0.408835	-0.388523	-0.263368	0.736585	-0.181673	1.34172	-0.0473048	0.103217	0.664048	-0.158872	-0.994905	-0.0257297	-1.22876	-0.0438269	-1.22876	-1.00663	-0.10418	-0.711777	0.476516	-0.409627	-0.205605	0.588257	-0.0140007	-1.22876	0.467118	0.295552	-0.0452067	-0.918393	-0.416646	-1.22876	-1.22876	-0.820123	-0.0710732	-0.608554	1.40998
chr1-57887689-57890759	-0.797729	-0.797729	-0.797729	-0.797729	-0.404114	-0.502783	-0.797729	-0.342107	-0.551213	0.297047	-0.797729	-0.797729	-0.797729	-0.797729	-0.797729	-0.797729	-0.43577	-0.44531	-0.539635	1.14942	-0.797729	-0.797729	0.784282	-0.797729	-0.797729	-0.797729	-0.797729	-0.797729	-0.797729	-0.497655	-0.238287	-0.797729	0.773505	0.00802553	-0.797729	0.232069	0.181487	-0.797729	1.12645	0.463959	-0.0728276	-0.797729	-0.797729	-0.797729	-0.797729	-0.0765067	0.169767	-0.797729	1.64293
chr15-33009002-33011941	-0.902278	-0.633027	-0.902278	-0.902278	-0.00630294	-0.651496	-0.437112	-0.902278	-0.0402172	0.723888	-0.144889	-0.560729	-0.902278	-0.68076	-0.405537	-0.902278	-0.457967	-0.0622471	-0.0743108	0.391726	-0.595722	0.390799	1.07778	-0.455043	-0.902278	-0.902278	-0.668584	-0.902278	-0.552721	-0.230886	-0.368383	-0.622842	-0.0696474	-0.325003	-0.138276	1.09504	-0.226904	-0.902278	-0.225086	-0.902278	0.109804	-0.61762	-0.638144	-0.902278	-0.902278	-0.902278	-0.902278	-0.609097	1.7761
chr2-27070157-27073372	-0.723813	-0.473665	-0.723813	-0.723813	-0.4081	-0.723813	-0.344923	-0.723813	-0.723813	0.988194	-0.23833	-0.364572	-0.405986	-0.723813	-0.723813	-0.320564	-0.723813	-0.532776	-0.132445	-0.723813	-0.177458	-0.723813	-0.299665	-0.34084	-0.412497	-0.723813	-0.472855	-0.231189	-0.244289	-0.203282	-0.723813	-0.723813	-0.240363	-0.723813	-0.723813	0.200212	0.34357	-0.723813	-0.457936	-0.723813	-0.468718	-0.367102	-0.723813	-0.723813	-0.723813	-0.723813	-0.231442	-0.723813	2.02274
chr11-13030103-13032949	-0.916571	-0.31694	-0.916571	-0.654569	-0.620411	-0.640282	-0.615953	0.200323	-0.669246	0.878139	-0.17953	-0.642928	-0.501589	-0.916571	-0.916571	-0.129567	-0.916571	0.267376	-0.236268	-0.916571	-0.515854	0.307799	0.816158	-0.558301	-0.916571	-0.687156	-0.61163	-0.404216	-0.442495	-0.664722	-0.483794	-0.916571	-0.646794	-0.916571	-0.543295	0.585967	0.211249	-0.916571	-0.266604	-0.373507	0.788351	-0.537738	-0.628001	-0.916571	-0.916571	-0.488668	-0.455119	-0.916571	1.95257
chr6-147827750-147830940	-0.609963	-0.609963	-0.609963	-0.609963	-0.337016	-0.609963	-0.609963	-0.609963	-0.181845	0.460316	-0.609963	-0.609963	-0.609963	-0.609963	-0.609963	-0.609963	-0.609963	-0.353065	-0.609963	-0.273418	-0.609963	-0.609963	-0.322888	-0.609963	-0.609963	-0.609963	-0.609963	-0.609963	-0.609963	-0.609963	-0.609963	-0.609963	-0.0175281	-0.609963	-0.609963	-0.336181	-0.409578	-0.609963	-0.609963	-0.609963	0.316107	-0.609963	-0.609963	-0.609963	-0.609963	-0.0950165	-0.035102	-0.609963	1.86488
chr7-156801302-156804599	-0.737913	-0.737913	-0.737913	-0.737913	-0.402722	-0.385506	-0.737913	-0.542719	-0.419697	0.537391	-0.352235	-0.737913	-0.458818	-0.737913	-0.737913	-0.522054	-0.305779	-0.340301	-0.397665	0.147673	-0.737913	-0.207868	0.0577632	-0.737913	-0.737913	-0.737913	-0.737913	-0.737913	-0.737913	-0.423688	-0.176339	-0.737913	0.896476	-0.158867	-0.737913	-0.0948746	-0.383442	-0.737913	-0.102227	-0.737913	-0.737913	-0.515682	-0.737913	-0.737913	-0.737913	-0.737913	-0.00444338	-0.299976	1.96113
chr9-4297445-4300359	-0.516606	-0.516606	-0.516606	-0.516606	-0.516606	-0.516606	-0.516606	-0.516606	-0.516606	0.266814	-0.516606	-0.516606	-0.516606	-0.516606	-0.516606	-0.516606	-0.516606	-0.516606	-0.516606	-0.516606	-0.516606	-0.516606	-0.516606	-0.516606	-0.516606	-0.516606	-0.516606	-0.516606	-0.516606	-0.516606	-0.516606	-0.516606	-0.287249	-0.516606	-0.516606	-0.516606	-0.516606	-0.516606	-0.516606	-0.516606	-0.516606	-0.516606	-0.516606	-0.516606	-0.516606	-0.516606	-0.516606	-0.516606	2.27695
chr3-138663555-138666770	-0.592039	-0.592039	-0.592039	-0.592039	-0.592039	-0.339944	-0.592039	-0.592039	-0.592039	1.17561	-0.592039	-0.301469	-0.592039	-0.592039	-0.592039	-0.592039	-0.592039	-0.372646	-0.592039	-0.592039	-0.592039	-0.592039	-0.253159	-0.592039	-0.592039	-0.592039	-0.592039	-0.592039	-0.592039	-0.197645	-0.592039	-0.592039	0.509589	-0.592039	-0.592039	-0.151909	0.502879	-0.592039	-0.592039	-0.592039	-0.592039	-0.592039	-0.592039	-0.592039	-0.592039	-0.592039	-0.259267	-0.592039	2.24419
chr4-155662209-155666540	-0.796325	-0.796325	-0.796325	-0.796325	-0.796325	-0.321467	-0.603496	-0.796325	-0.308582	1.22152	-0.796325	-0.796325	-0.0927621	-0.796325	-0.796325	-0.796325	-0.0474586	-0.604017	0.218979	0.767471	-0.364571	-0.111086	0.300034	-0.400695	-0.796325	-0.302221	-0.796325	-0.796325	-0.523363	-0.796325	-0.430318	-0.796325	0.0734682	-0.128813	-0.444599	0.601309	-0.212057	-0.796325	-0.479129	-0.542848	-0.3929	-0.796325	-0.796325	-0.796325	-0.311194	-0.796325	-0.186481	-0.796325	2.07446
chr14-74705981-74709325	-0.890497	-0.0584167	-0.890497	-0.890497	-0.351748	-0.890497	-0.559601	-0.61904	-0.518622	1.44873	-0.61191	-0.890497	0.0350157	-0.667164	-0.890497	-0.341916	-0.387556	-0.0640252	-0.00378749	-0.0309443	-0.279897	-0.890497	-0.0681325	-0.394538	-0.369232	-0.890497	-0.890497	-0.536811	-0.439665	-0.365894	0.0972143	-0.457057	-0.339672	-0.890497	-0.589389	0.523464	0.211311	-0.890497	-0.556322	-0.460864	0.544709	-0.477993	-0.890497	-0.890497	-0.890497	-0.890497	-0.410418	-0.199738	1.76807
chr4-42398271-42401611	-0.591127	-0.591127	-0.591127	-0.591127	-0.591127	-0.591127	-0.591127	-0.591127	-0.591127	0.88969	-0.591127	-0.591127	-0.249904	-0.591127	-0.591127	-0.591127	-0.591127	-0.261154	-0.0970526	-0.310106	-0.591127	-0.591127	-0.591127	-0.591127	-0.591127	-0.591127	-0.591127	-0.591127	-0.591127	-0.591127	-0.591127	-0.591127	-0.591127	-0.31511	-0.591127	0.0554944	0.119249	-0.591127	-0.591127	-0.591127	-0.0780646	-0.591127	-0.591127	-0.591127	-0.591127	-0.591127	-0.142793	-0.0375607	2.51207
chr2-133425903-133429075	-0.774501	-0.683055	-1.03208	-1.03208	-0.686058	-0.634106	-0.735833	-0.577356	-1.03208	0.467151	-0.608208	-0.726033	0.0169297	-0.51519	-0.638116	-1.03208	-0.486945	-0.46838	0.0102113	1.34801	-0.304615	-0.268861	1.18758	-0.495172	-0.811669	-0.250599	-0.716679	-0.535352	-0.5616	-0.539893	-0.596644	-0.662247	1.00552	-0.414984	-0.72155	0.626884	0.00544429	-1.03208	-0.674295	0.959775	0.1473	-0.598616	-0.75063	-1.03208	-1.03208	-0.496383	0.303888	-0.348864	1.72997
chr20-21501118-21504110	-1.01369	-0.699633	-1.01369	-1.01369	-0.516845	-0.747176	-0.24516	-0.569312	-0.631674	1.17761	-1.01369	-0.634076	-0.742668	-1.01369	-0.720786	-0.356965	-0.343255	0.740462	-0.200182	0.952016	-0.343583	-0.398713	0.299436	-0.168662	-0.820761	-1.01369	-1.01369	-0.397387	-0.391105	-0.325799	0.773679	-1.01369	0.404472	0.167963	-0.292262	0.842815	0.478966	-1.01369	-0.266932	-0.777175	0.350575	-0.699844	-0.609532	-1.01369	-1.01369	-1.01369	-0.246047	-0.322524	1.6448
chr6-150284304-150286728	-0.612721	-0.612721	-0.612721	-0.612721	-0.612721	-0.612721	-0.612721	-0.612721	-0.612721	-0.266101	-0.612721	-0.413413	-0.612721	-0.612721	-0.612721	-0.612721	-0.612721	-0.612721	-0.612721	-0.612721	-0.30335	-0.612721	0.442365	-0.612721	-0.612721	-0.612721	-0.612721	-0.612721	-0.612721	-0.33966	-0.202575	-0.612721	0.346383	-0.612721	-0.612721	1.04704	-0.207431	-0.612721	-0.612721	-0.612721	-0.612721	-0.612721	-0.612721	-0.612721	-0.612721	-0.612721	0.0308718	-0.612721	2.03026
chr10-131761002-131764605	-0.50167	-0.0409461	-0.759474	-0.759474	-0.361796	-0.550843	-0.759474	-0.410144	-0.759474	0.625254	-0.759474	-0.339922	-0.254734	-0.759474	-0.759474	-0.397578	-0.759474	-0.0602118	-0.201098	0.237169	-0.432723	-0.759474	-0.759474	-0.759474	-0.522811	-0.759474	-0.759474	-0.759474	-0.759474	-0.288448	0.083945	-0.528111	0.0649784	-0.759474	-0.240804	0.0920746	0.54567	-0.759474	-0.759474	-0.759474	0.674403	-0.487789	-0.225469	-0.759474	-0.759474	-0.759474	-0.759474	-0.759474	2.1709
chr20-22562142-22566282	-1.24519	-0.884817	-1.24519	-0.806872	-0.24791	-0.087633	-0.903152	-0.168803	-0.141177	0.954513	0.278801	-0.672407	-0.207409	-1.24519	-0.696769	-0.261073	-0.115325	0.367979	0.0664964	0.574666	-0.545418	-0.231746	0.602246	-0.631017	-0.781506	-0.711364	-0.905356	-0.821913	-0.363431	-0.177481	0.322215	-0.237737	0.395796	-0.331907	-0.439904	0.668604	0.466379	-1.24519	-0.33388	-0.405263	0.671948	-0.800907	-0.862924	-1.24519	-1.24519	-1.24519	-0.091832	-0.447664	1.69076
chr14-60975278-60978426	-1.03449	-0.345893	-0.744005	-1.03449	-0.409623	-0.607388	-0.357749	-0.771438	-0.651793	1.35058	-0.568112	-0.665758	-0.208065	-0.621144	-1.03449	-0.302805	0.159575	0.576594	0.228253	0.915515	-0.615841	0.213785	-0.00067775	0.0137395	-0.797593	-0.576506	-0.755882	-0.604728	-0.733119	-0.345369	-0.265996	-1.03449	0.321921	-1.03449	-0.705892	0.598563	0.306228	-1.03449	-0.350127	-0.654811	0.430166	-0.720085	-0.629611	-1.03449	-1.03449	-1.03449	0.0816552	-0.691216	1.55282
chr3-192125662-192128234	-0.772368	-0.772368	-0.772368	-0.772368	-0.772368	-0.473771	-0.475259	-0.772368	-0.772368	0.335962	-0.772368	-0.572577	-0.266601	-0.772368	-0.532871	-0.772368	-0.420279	-0.294847	-0.511079	1.3226	-0.772368	0.00131594	0.937772	-0.772368	-0.772368	-0.772368	-0.49347	-0.772368	-0.772368	-0.45546	-0.772368	-0.772368	0.697285	-0.153479	-0.45202	0.199743	-0.112884	-0.772368	0.333445	0.959495	-0.772368	-0.548239	-0.772368	-0.772368	-0.772368	-0.772368	-0.354641	-0.772368	1.76208
chr19-33791574-33795582	-0.659723	-0.0650196	-0.659723	-0.659723	-0.659723	-0.659723	-0.659723	-0.659723	-0.659723	-0.295987	-0.659723	-0.359725	-0.659723	-0.659723	0.0744582	-0.659723	0.505123	-0.659723	-0.330194	-0.659723	-0.659723	-0.659723	0.632542	-0.659723	-0.659723	-0.659723	-0.659723	-0.659723	-0.659723	-0.0124036	-0.659723	-0.659723	-0.119549	0.634285	-0.659723	-0.659723	-0.457484	0.0320144	0.175531	-0.206773	-0.659723	-0.162048	-0.659723	-0.659723	-0.659723	-0.659723	-0.659723	-0.659723	1.99779
chr9-129385833-129389500	-0.669173	0.286968	-0.689731	-0.557148	-0.474293	-0.656817	1.10201	-0.549884	-0.532373	1.36349	-0.491301	-0.566426	0.383417	-0.069789	-0.964819	-0.964819	-0.44546	-0.529681	0.198492	-0.157723	-0.726684	-0.537401	-0.291713	-0.511751	-0.632825	-0.964819	-0.665682	-0.643383	-0.346227	-0.242511	-0.00330192	-0.964819	-0.569295	-0.964819	-0.117815	0.65434	0.529354	-0.964819	-0.709303	-0.709826	0.433322	-0.582016	-0.964819	-0.964819	-0.964819	-0.964819	-0.498532	-0.417073	2.20412
chr8-109093425-109096205	-0.734667	-0.340186	-0.734667	-0.734667	-0.734667	-0.524974	-0.734667	-0.493413	-0.734667	0.962081	-0.734667	-0.734667	-0.398194	-0.734667	-0.734667	-0.11896	-0.734667	-0.392134	0.0147566	0.022185	-0.734667	-0.379399	-0.402065	-0.422058	-0.734667	-0.734667	-0.734667	-0.462324	-0.734667	-0.444122	0.0833748	-0.734667	0.929451	-0.253811	-0.356859	0.595935	-0.188796	-0.734667	-0.734667	-0.734667	-0.114694	-0.734667	-0.734667	-0.734667	-0.734667	-0.455894	-0.348107	-0.734667	1.63692
chr1-110609933-110613575	-0.980515	0.984297	-1.26027	-1.00524	-0.390516	-0.991863	-0.688549	-0.749381	-0.353008	1.34153	0.202894	-0.0881053	0.112041	-0.39698	-1.26027	-1.26027	-0.87806	-0.336675	0.731484	0.210488	-0.600171	-0.885937	0.629867	0.10476	-0.631015	-0.395976	-0.934271	-0.426747	0.31082	-0.525525	0.369545	-0.123635	-0.583888	-0.796021	-0.123161	0.678736	0.941922	-1.26027	-0.862151	-0.1936	1.1035	-0.396527	-0.991924	-0.891847	-0.956977	-0.935737	-0.645023	0.0621694	1.70302
chr10-126135392-126139207	-0.738462	-0.343374	-0.738462	-0.738462	-0.101622	-0.738462	-0.738462	-0.738462	-0.196652	0.759734	-0.738462	-0.738462	-0.401472	-0.484503	-0.738462	-0.738462	-0.328176	-0.2442	-0.738462	-0.158034	-0.445894	-0.219743	0.324031	-0.278943	-0.738462	-0.738462	-0.738462	-0.26302	-0.738462	-0.738462	-0.291223	-0.2248	-0.0556084	-0.738462	-0.738462	0.500108	0.093122	-0.738462	-0.409846	-0.738462	-0.149473	-0.435216	-0.459669	-0.738462	-0.738462	-0.738462	-0.738462	-0.430238	2.30893
chr15-79381615-79384452	-0.862412	-0.862412	-0.862412	-0.663669	-0.34471	-0.368633	-0.57035	-0.404088	-0.862412	1.15985	-0.862412	-0.417408	-0.479362	-0.862412	-0.52987	-0.191646	-0.438155	-0.148821	-0.147787	0.770907	-0.486095	-0.442401	-0.230244	-0.362276	-0.513367	-0.862412	-0.862412	-0.467392	-0.586831	-0.531454	-0.0735279	-0.862412	0.0707011	-0.137861	-0.255392	0.420673	0.425183	-0.862412	-0.43448	-0.534621	-0.486948	-0.862412	-0.62972	-0.862412	-0.862412	-0.862412	-0.103766	-0.862412	1.92
chr6-100060405-100063170	-0.56461	0.530994	-0.844868	-0.844868	-0.460946	-0.844868	-0.844868	-0.459912	-0.545986	1.37857	-0.332599	-0.844868	-0.316943	-0.844868	-0.603916	-0.844868	-0.365065	-0.546752	-0.117259	0.961529	-0.0967564	-0.288671	-0.238374	-0.225826	-0.844868	-0.581827	-0.607021	-0.529283	-0.330472	-0.513555	-0.521429	-0.844868	0.932376	-0.844868	-0.397784	0.21525	-0.027804	-0.844868	-0.844868	-0.844868	0.106786	-0.471064	-0.844868	-0.844868	-0.844868	-0.844868	-0.0555816	-0.844868	1.83067
chr12-49371656-49375823	-0.545542	-0.545542	-0.545542	-0.545542	-0.545542	-0.545542	-0.545542	-0.545542	-0.246589	-0.545542	-0.545542	-0.545542	-0.545542	-0.545542	-0.545542	-0.545542	-0.545542	-0.545542	-0.545542	-0.545542	-0.306239	-0.545542	-0.266756	-0.305357	-0.545542	-0.545542	-0.545542	-0.545542	-0.545542	-0.545542	-0.545542	-0.159183	0.15714	-0.545542	-0.545542	-0.545542	-0.545542	-0.545542	-0.545542	-0.545542	-0.545542	-0.545542	-0.196399	-0.545542	-0.545542	-0.545542	-0.247078	-0.545542	2.5281
chr19-30015600-30021513	-1.26289	-0.641768	-0.500817	-1.13413	-0.117542	-0.102528	-0.419765	-0.307311	-0.263019	0.576331	-0.616399	-0.86803	0.0774419	-0.973795	-0.866437	-0.518276	-0.297531	0.70545	-0.499538	0.334104	-0.0744967	-0.238972	-0.623644	-0.1576	-0.477379	0.0939371	-0.511393	-0.444693	-0.872448	-0.627797	0.106387	-0.710871	0.546669	-0.574578	-0.447828	0.0913256	0.460791	-1.56007	-0.488993	-0.20007	-0.065048	-0.995033	-0.01632	-1.14968	-0.951253	-0.713538	0.474649	-0.507257	2.2449
chr1-46954617-46957379	-0.705932	-0.353528	-0.705932	-0.705932	-0.705932	-0.705932	-0.705932	-0.705932	-0.705932	1.27759	-0.320484	-0.370422	-0.705932	-0.705932	-0.705932	-0.350174	-0.705932	-0.307086	0.346447	-0.124252	-0.705932	-0.285185	0.0463797	-0.347237	-0.247938	-0.705932	-0.705932	-0.705932	-0.289644	-0.36245	-0.223374	-0.306426	-0.381671	-0.705932	-0.705932	0.0142794	0.296346	-0.705932	-0.705932	-0.705932	-0.705932	-0.705932	-0.705932	-0.705932	-0.705932	-0.705932	-0.407336	-0.705932	1.93057
chr13-107186251-107189236	-0.608108	-0.608108	-0.608108	-0.608108	-0.608108	-0.608108	-0.608108	-0.382346	-0.608108	0.396358	-0.608108	-0.285469	-0.0798061	-0.608108	-0.608108	-0.608108	-0.608108	-0.330431	-0.291163	-0.0264072	-0.608108	-0.608108	-0.608108	-0.608108	-0.608108	-0.608108	-0.608108	-0.608108	-0.608108	-0.608108	-0.0994448	-0.608108	-0.608108	-0.608108	-0.268553	-0.230558	-0.347454	-0.608108	-0.30537	-0.608108	-0.248239	-0.608108	-0.608108	-0.608108	-0.608108	-0.608108	-0.270946	-0.608108	1.93505
chr2-66672172-66674374	-1.05556	1.18439	-1.05556	-1.05556	0.852315	-0.786192	-1.05556	-0.48351	1.16613	1.1038	0.604633	-1.05556	-1.05556	-1.05556	1.30034	-1.05556	1.15741	-0.785542	0.959108	-0.111148	-1.05556	0.515752	0.0490883	0.707249	-1.05556	-0.723326	-0.81729	-1.05556	-1.05556	-0.173732	1.46618	-1.05556	0.493335	1.24195	-0.691543	0.438579	-1.05556	0.785679	-0.725874	-1.05556	1.60274	0.0126314	-1.05556	-0.760666	-0.738191	-1.05556	-0.812252	-0.718042	1.17804
chr2-105458732-105461931	-0.70369	-0.70369	-0.245819	-0.70369	-0.31901	-0.70369	-0.70369	-0.350827	-0.70369	0.197908	-0.70369	-0.474807	-0.70369	-0.70369	-0.70369	-0.70369	-0.70369	-0.452643	-0.229617	-0.70369	-0.161909	-0.327942	0.0658126	-0.415824	-0.70369	-0.70369	-0.70369	-0.201503	-0.361248	-0.70369	-0.400585	-0.70369	1.02735	-0.70369	-0.70369	-0.154052	0.685266	-0.70369	-0.70369	-0.70369	0.10157	-0.70369	-0.70369	-0.70369	-0.70369	-0.70369	-0.315197	-0.160576	2.04661
chr6-126068627-126071647	-0.592421	-0.00354988	-0.592421	-0.592421	-0.592421	-0.592421	-0.592421	-0.592421	-0.592421	0.893425	-0.293422	-0.592421	-0.342419	-0.592421	-0.592421	-0.592421	-0.592421	-0.592421	-0.307887	-0.592421	-0.592421	-0.592421	-0.063969	-0.592421	-0.592421	-0.592421	-0.592421	-0.592421	-0.592421	-0.592421	0.323756	-0.592421	-0.592421	-0.592421	-0.204668	-0.592421	0.247945	-0.592421	-0.592421	-0.592421	-0.592421	-0.592421	-0.592421	-0.592421	-0.592421	-0.592421	-0.592421	-0.592421	1.97307
chr10-102974809-102978549	-0.680124	-0.198887	-0.680124	-0.680124	-0.36805	-0.680124	-0.374064	-0.680124	-0.680124	1.2554	-0.407718	-0.680124	-0.680124	-0.680124	-0.680124	-0.680124	-0.680124	-0.15425	-5.5183e-05	-0.212597	-0.680124	0.0582107	-0.376469	-0.162626	-0.680124	-0.680124	-0.680124	-0.680124	-0.680124	-0.182089	-0.327184	-0.680124	-0.300946	-0.680124	-0.680124	0.437216	-0.149485	-0.680124	-0.680124	-0.680124	-0.112725	-0.680124	-0.680124	-0.680124	-0.680124	-0.680124	-0.404196	-0.283068	2.35602
chr17-74069892-74073881	-0.644148	-0.510495	-0.860125	-0.595674	-0.522073	-0.398821	-0.702969	-0.645396	-0.289335	1.02664	-0.724472	-0.241375	0.413728	-0.340158	-0.457852	-0.733006	-0.727457	-0.251708	0.362081	0.777657	0.149709	-0.440885	-0.214249	-0.315299	-0.684647	-1.1538	-0.736007	-0.149775	-0.536623	-0.235296	0.103671	-0.611242	-0.442393	-0.850109	-0.712517	0.711942	0.218473	-1.1538	-0.657239	-0.860591	0.270132	-0.619261	-1.1538	-0.845184	-0.735434	-0.700204	-0.518615	-0.361498	1.9264
chr1-152079843-152085600	-1.5468	0.0777978	-0.584185	-0.862333	-0.193053	-0.575709	-1.5468	-0.930104	0.285546	0.67011	0.274307	-0.652256	0.289803	0.165613	-0.231049	0.206343	-0.419974	0.274503	0.48522	0.982214	-1.27498	-0.279689	-0.893773	-0.567386	-0.963488	-0.16892	-1.04269	-0.082127	-1.5468	-0.627972	0.483957	-0.662316	0.111947	0.274656	0.321065	0.421726	0.0941671	-0.577241	0.363983	-0.82364	0.63687	-0.872549	-1.0192	-1.5468	-0.0388561	-1.05779	-0.418008	-1.5468	1.51327
chr20-55839195-55842644	-0.804324	-0.603812	-0.791973	-0.829205	-0.369962	-0.68973	-0.734283	-0.566339	-0.0916668	0.909239	-0.823934	-0.683785	-0.00623977	-0.508011	-0.655485	-0.804189	-0.617768	0.468862	-0.166487	0.896682	-0.512239	0.22286	0.0432373	-0.526111	-0.761924	-0.66048	-0.653435	-0.537844	-0.7572	-0.68473	-0.102826	-0.782638	0.651643	-0.0364174	-0.762098	0.640961	0.129728	-1.08585	-0.677741	-0.479573	0.537991	-0.657006	-0.53204	-1.08585	-1.08585	-0.578843	-0.208504	-0.786109	1.68005
chr4-184018364-184021524	-0.963245	-0.657805	-0.963245	-0.963245	-0.230652	-0.963245	-0.710853	-0.963245	0.329953	0.645439	0.0677521	-0.313456	-0.963245	-0.963245	-0.963245	-0.963245	-0.325248	-0.963245	0.383904	-0.311426	0.385335	-0.65628	0.433235	0.461363	-0.767599	-0.963245	-0.681215	-0.0415825	-0.160059	-0.233843	0.859631	-0.963245	0.447142	-0.285145	-0.344739	-0.29031	0.0219472	-0.963245	-0.307464	0.419954	0.379727	-0.438795	-0.963245	-0.963245	-0.963245	-0.175271	-0.310848	-0.674413	2.46224
chr4-42152561-42155153	-0.721933	-0.131126	-0.721933	-0.721933	-0.721933	-0.419685	-0.364603	-0.494952	-0.721933	-0.721933	-0.721933	-0.205123	-0.721933	-0.721933	-0.721933	-0.420967	-0.336692	-0.301422	-0.721933	0.997344	-0.721933	-0.501256	0.128323	-0.721933	-0.721933	-0.347497	-0.465046	-0.721933	-0.2968	-0.29834	-0.721933	-0.721933	0.136073	-0.474842	-0.234269	0.018661	0.131541	-0.721933	-0.305733	-0.322286	-0.721933	-0.403353	-0.499007	-0.721933	-0.721933	-0.721933	-0.38295	-0.505458	2.61836
chr1-119548644-119551439	-1.13742	-0.0357455	-0.744159	-0.792444	-0.396004	-0.747962	-0.857561	-0.53033	-0.0178007	1.36651	-0.0337195	-0.660832	0.222503	-1.13742	-1.13742	-0.182091	-0.443046	0.282394	0.53646	1.09165	-0.562879	-0.345966	0.541674	-0.279612	-1.13742	-0.789725	-1.13742	-0.499103	-0.40724	-0.526651	0.325606	-0.38764	0.517959	-0.0302648	0.158321	0.856928	0.144177	-1.13742	-0.386383	-0.405759	0.730666	-0.910541	-1.13742	-1.13742	-1.13742	-1.13742	-0.633395	-0.780919	1.56294
chr17-42081723-42085145	-0.605866	-0.0363697	-0.605866	-0.605866	-0.605866	-0.366473	-0.605866	-0.605866	-0.318452	1.0605	-0.356417	-0.605866	-0.605866	-0.605866	-0.605866	-0.605866	-0.605866	-0.605866	-0.320195	-0.605866	-0.605866	-0.605866	-0.386566	-0.605866	-0.605866	-0.605866	-0.605866	-0.605866	-0.605866	0.357049	-0.605866	-0.605866	-0.0654892	-0.605866	-0.605866	0.198844	0.237856	-0.605866	-0.605866	-0.605866	-0.605866	-0.605866	-0.605866	-0.605866	-0.605866	-0.605866	-0.605866	-0.605866	2.34718
chr2-213400995-213404549	-0.673862	-0.673862	-0.673862	-0.673862	-0.673862	-0.673862	-0.673862	-0.673862	-0.246181	-0.149413	-0.673862	-0.673862	-0.673862	-0.673862	-0.673862	-0.673862	-0.120025	-0.42158	-0.0421665	0.0725564	-0.204839	-0.673862	0.220557	-0.41961	-0.673862	-0.673862	-0.673862	-0.673862	-0.673862	-0.673862	-0.673862	-0.23328	0.704552	0.105605	-0.673862	-0.349168	-0.280602	-0.673862	-0.257336	-0.0961827	-0.375274	-0.673862	-0.673862	-0.673862	-0.673862	-0.673862	-0.234507	-0.673862	1.78502
chr6-127439148-127442852	-0.581093	-0.581093	-0.581093	-0.581093	-0.581093	-0.32385	-0.581093	-0.581093	-0.581093	0.580084	-0.581093	-0.581093	-0.305509	-0.581093	-0.581093	-0.581093	-0.581093	-0.581093	-0.346503	0.219068	-0.581093	-0.581093	-0.189904	-0.581093	-0.581093	-0.581093	-0.581093	-0.581093	-0.581093	-0.581093	-0.581093	-0.581093	-0.581093	-0.581093	-0.581093	0.127582	-0.157043	-0.581093	-0.581093	-0.581093	-0.581093	-0.581093	-0.581093	-0.581093	-0.581093	-0.581093	-0.581093	-0.581093	1.97925
chr4-183063224-183066650	-0.947196	-0.206913	-0.587638	-0.947196	-0.355892	-0.549757	-0.947196	-0.559209	-0.589292	0.985503	-0.455507	-0.622249	0.198679	-0.947196	-0.947196	-0.5292	-0.947196	0.157995	0.0782792	0.680464	-0.0988643	0.063422	0.0539783	-0.59127	-0.667168	-0.947196	-0.676094	-0.947196	-0.680453	-0.43563	-0.224705	-0.947196	0.0949593	-0.166979	-0.235739	0.461293	-0.0870967	-0.947196	-0.485876	0.198608	0.192261	-0.719931	-0.688332	-0.947196	-0.947196	-0.947196	-0.293015	-0.66989	2.24276
chr16-54970134-54974313	-0.859718	-0.0599036	-0.859718	-0.859718	-0.157867	-0.859718	-0.859718	-0.583486	0.261962	1.05207	-0.859718	-0.15686	0.29383	0.52951	-0.859718	-0.859718	-0.859718	-0.859718	-0.433446	-0.859718	1.32105	-0.859718	1.28386	-0.329211	-0.859718	-0.40748	-0.859718	-0.454772	0.77736	-0.859718	-0.578994	-0.859718	-0.548294	-0.859718	-0.859718	0.334195	1.03198	-0.859718	0.21456	-0.859718	0.26545	-0.603307	-0.859718	-0.859718	-0.859718	1.05538	-0.859718	-0.859718	1.31913
chr1-50888062-50891648	-1.25644	0.271998	-1.25644	-0.810648	-0.207338	-0.822405	-0.549249	0.0181248	-0.412648	1.3263	-0.407917	-0.650518	-0.00264222	-0.496825	-0.9812	-0.0340387	-0.195141	0.0584351	0.635207	0.5889	-0.487498	-0.0364879	-0.0413024	0.0727772	-0.715449	-1.02143	-0.903055	-0.397713	-0.212825	-0.0773681	0.523374	-1.25644	-0.359012	0.106829	-0.597019	0.68542	0.163999	-0.75199	-0.517436	-0.692597	0.408201	-0.825664	-0.918133	-1.25644	-1.25644	-1.25644	-0.32294	-0.925612	1.49985
chr9-126773130-126775695	-0.671043	-0.671043	-0.671043	-0.671043	-0.671043	-0.671043	-0.671043	-0.414127	-0.671043	1.0521	-0.671043	-0.671043	-0.671043	-0.671043	-0.671043	-0.671043	-0.671043	-0.229726	-0.295764	0.1643	-0.140463	-0.219532	-0.27922	-0.671043	-0.671043	-0.671043	-0.671043	-0.671043	-0.671043	-0.114105	0.00985599	-0.671043	0.062891	-0.671043	-0.671043	0.634241	-0.270633	-0.671043	-0.171688	-0.671043	-0.671043	-0.394554	-0.671043	-0.671043	-0.671043	-0.671043	-0.369819	-0.671043	2.31499
chr6-3226876-3230249	-0.598296	-0.598296	-0.598296	-0.598296	-0.598296	-0.598296	-0.401547	-0.598296	-0.598296	0.903865	-0.598296	-0.598296	0.00568204	-0.598296	-0.598296	-0.598296	-0.598296	-0.284969	-0.598296	0.0274477	-0.598296	-0.598296	-0.233405	-0.598296	-0.598296	-0.598296	-0.598296	-0.598296	-0.598296	-0.598296	-0.261876	-0.598296	-0.598296	-0.598296	-0.598296	-0.27275	-0.0641179	-0.598296	-0.356916	-0.598296	-0.155082	-0.598296	-0.598296	-0.598296	-0.598296	-0.598296	-0.320528	-0.598296	2.22573
chr18-19744761-19752704	-1.20394	0.179453	-0.472137	-1.37543	-0.482916	-0.602838	-0.797155	-0.199553	-0.453797	0.896751	-0.432552	-1.11695	0.484181	-1.12678	-0.476355	-0.437435	-0.529744	0.370451	0.0618001	-0.0100733	-0.47039	0.0275642	0.224758	-0.297633	-0.999703	-0.120499	-0.733079	0.149636	-0.256521	-0.17429	0.167697	-0.318588	0.396299	0.089468	-0.172266	0.512352	0.514986	-0.859831	-0.102309	0.0249147	0.784884	-0.817186	-0.144235	-1.4321	-1.35945	-1.00279	-0.657987	-0.792568	1.53173
chr6-41340452-41343994	-0.935009	-0.182975	-0.935009	-0.935009	-0.15887	-0.935009	-0.432003	-0.658217	-0.306309	1.58107	-0.935009	-0.935009	0.575623	-0.602892	-0.935009	-0.543358	-0.379443	-0.522613	0.223102	-0.416101	-0.0848472	-0.115979	0.086765	-0.418977	-0.738404	-0.935009	-0.677118	-0.45408	-0.568737	-0.277573	0.302475	-0.935009	-0.206817	-0.517163	-0.468291	0.932431	0.283903	-0.935009	-0.524657	0.0425966	-0.016501	-0.628263	-0.935009	-0.935009	-0.935009	-0.56811	-0.461837	-0.935009	1.85463
chr5-134824317-134826752	-1.09938	0.477644	-1.09938	-1.09938	0.158215	-0.722799	-1.09938	-0.842035	-1.09938	1.41204	-1.09938	0.281962	0.5732	-0.233793	0.990051	-0.711896	1.02208	-1.09938	0.139467	0.011524	0.420191	-0.665171	-0.521847	-0.824582	-1.09938	-1.09938	-1.09938	-1.09938	0.732258	-0.274496	0.176336	-1.09938	-0.471965	1.14766	-0.593888	0.489111	1.19356	0.00954562	-0.636553	-1.09938	-0.1925	-0.806426	-0.632785	-1.09938	-1.09938	0.98869	-0.85379	0.764814	1.37724
chr6-88875229-88877750	-0.634317	-0.356989	-0.634317	-0.634317	-0.415174	-0.634317	-0.634317	-0.634317	-0.634317	0.558753	-0.634317	-0.634317	-0.634317	-0.634317	-0.390471	-0.634317	-0.634317	-0.36154	-0.634317	-0.634317	-0.634317	-0.634317	0.220919	-0.634317	-0.634317	-0.634317	-0.634317	-0.634317	-0.634317	-0.0647778	-0.634317	-0.367706	-0.306383	-0.306965	-0.634317	0.380046	0.0673147	-0.634317	-0.374524	-0.634317	-0.270386	-0.634317	-0.342296	-0.634317	-0.634317	-0.634317	-0.634317	-0.634317	2.02322
chr3-128205394-128209910	-0.569604	-0.569604	-0.569604	-0.569604	-0.569604	-0.569604	-0.569604	-0.569604	-0.569604	-0.569604	-0.569604	-0.569604	1.52649	-0.569604	-0.569604	-0.569604	-0.569604	-0.569604	-0.569604	0.0780624	-0.569604	-0.569604	1.85412	-0.569604	-0.569604	-0.569604	-0.569604	-0.569604	-0.569604	-0.221682	-0.10694	-0.569604	-0.569604	-0.569604	-0.569604	-0.569604	-0.30559	-0.569604	0.0233368	-0.1521	-0.569604	-0.569604	-0.569604	-0.569604	-0.569604	-0.569604	-0.569604	-0.569604	2.58696
chr8-22547054-22550673	-0.81254	-0.33804	-0.858268	-0.827876	-0.200515	-0.473794	-0.862455	0.330019	-0.70311	0.631448	-0.0573276	-0.558918	0.118258	-0.897908	-0.618733	-1.24314	-0.557336	0.0755978	0.0784906	0.352177	-0.926801	-0.595596	0.263113	-0.312139	-0.689488	-0.826644	-0.630435	-0.561892	-0.821355	-0.359689	-0.0645388	-0.786633	-0.248452	-0.936406	-0.440785	0.77526	0.276411	-0.91107	0.0597678	-0.847904	-0.172122	-0.0393036	-0.970576	-0.599467	-0.897625	0.285661	-0.536116	-0.488596	1.88321
chr20-61806136-61810888	-0.392349	-1.29624	-1.03612	-0.659979	-0.0955788	-0.210759	-0.292459	-0.6303	-0.875448	0.955036	-0.35392	-0.669823	0.547006	-0.419323	-0.877447	-0.720837	-0.116727	-0.39294	-0.0892928	0.778424	-0.625721	0.182207	0.481869	-0.518108	-0.652064	-0.959966	-0.816452	-0.466074	-0.672844	-0.310311	0.51904	0.17474	-0.0308828	-0.248725	-1.29624	0.522446	-0.183588	-0.739498	0.230932	-0.752352	-0.374181	-0.962763	-0.541081	-1.29624	-0.950703	-0.820334	-0.51095	-0.746633	1.87493
chr11-31832623-31836594	-0.566827	-0.566827	-0.566827	-0.566827	-0.566827	-0.566827	-0.566827	-0.566827	-0.566827	0.601757	-0.566827	-0.566827	-0.566827	-0.566827	-0.566827	-0.566827	-0.566827	-0.234649	-0.566827	-0.566827	-0.566827	-0.566827	-0.218821	-0.566827	-0.566827	-0.566827	-0.566827	-0.566827	-0.566827	-0.566827	-0.566827	-0.566827	-0.125384	-0.566827	-0.566827	0.0424905	0.00720104	-0.566827	-0.566827	-0.566827	-0.566827	-0.566827	-0.566827	-0.566827	-0.566827	-0.566827	-0.320482	-0.566827	2.07608
chr1-20810149-20813705	-0.677306	-0.677306	-0.677306	-0.677306	-0.677306	-0.677306	-0.677306	-0.677306	-0.285906	0.936554	-0.677306	-0.378548	0.122736	-0.677306	-0.677306	-0.677306	-0.677306	-0.339185	0.109974	-0.677306	-0.677306	-0.407162	0.266428	-0.677306	-0.677306	-0.677306	-0.677306	-0.677306	-0.677306	-0.271799	-0.310724	-0.677306	-0.177811	-0.677306	-0.677306	0.573115	0.141613	-0.677306	-0.434499	-0.677306	-0.413745	-0.677306	-0.326281	-0.677306	-0.677306	-0.677306	-0.335157	-0.677306	1.89087
chr6-1607119-1612481	-0.761086	-0.43914	-0.449231	-0.761086	-0.761086	-0.761086	-0.364353	-0.45232	-0.270205	1.41887	-0.761086	-0.420417	-0.761086	-0.761086	-0.405751	-0.761086	-0.259431	-0.458181	-0.383361	-0.761086	-0.444069	-0.361398	0.209816	-0.21588	-0.300956	-0.33083	-0.761086	-0.761086	-0.761086	-0.178009	0.394244	-0.38193	0.147752	-0.761086	-0.761086	-0.203719	-0.0566421	-0.761086	-0.288554	-0.761086	0.585017	-0.761086	-0.272915	-0.761086	-0.761086	-0.761086	-0.285095	-0.761086	1.84018
chr18-56939013-56942209	-0.954929	-0.676476	-0.954929	-0.954929	-0.618776	-0.55424	-0.689423	-0.380174	-0.954929	1.33881	-0.669162	-0.565761	-0.444332	-0.954929	-0.954929	-0.429204	-0.267619	0.24432	0.400826	1.17361	-0.541567	-0.206836	0.710435	-0.362509	-0.954929	-0.687649	-0.954929	-0.0133493	-0.525572	-0.618277	0.308703	-0.432218	0.756278	-0.217912	-0.954929	0.608473	-0.0280283	-0.954929	-0.564897	-0.4995	0.052866	-0.676624	-0.570021	-0.954929	-0.954929	-0.954929	-0.378946	-0.621785	1.70088
chr14-61187944-61191261	-0.565126	-0.565126	-0.565126	-0.565126	-0.565126	-0.565126	-0.565126	-0.565126	-0.565126	0.803919	-0.565126	-0.565126	-0.565126	-0.565126	-0.565126	-0.565126	-0.565126	-0.565126	-0.565126	0.074869	-0.565126	-0.243377	-0.565126	-0.565126	-0.119374	-0.565126	-0.565126	-0.565126	-0.565126	-0.565126	-0.565126	-0.565126	0.844419	-0.565126	-0.565126	-0.565126	0.157788	-0.565126	-0.565126	-0.565126	-0.565126	-0.565126	-0.565126	-0.565126	-0.565126	-0.565126	-0.565126	-0.565126	1.7033
chr4-111552896-111555670	-0.88476	-0.222047	-0.88476	-0.88476	-0.502942	-0.88476	-0.88476	-0.369561	-0.462599	1.19736	-0.598672	-0.437312	-0.186411	-0.429396	-0.88476	-0.88476	-0.182728	-0.56904	0.0661736	0.585922	-0.609402	-0.346995	0.0740445	-0.193105	-0.88476	-0.547392	-0.88476	-0.556251	-0.408515	-0.560426	-0.147071	-0.400833	0.887044	-0.88476	-0.88476	0.158873	-0.302799	-0.88476	0.0197466	0.00752226	-0.111064	-0.655379	-0.88476	-0.88476	-0.88476	-0.460667	-0.408212	-0.551242	2.34983
chr9-29211709-29215491	-0.732728	-0.732728	-0.732728	-0.732728	-0.732728	-0.732728	-0.732728	-0.732728	-0.732728	0.622669	-0.732728	-0.732728	-0.0214754	-0.732728	-0.732728	-0.375692	-0.158506	-0.347067	0.0562978	0.974465	-0.732728	-0.268427	0.681313	-0.53303	-0.732728	-0.367349	-0.732728	-0.732728	-0.732728	-0.45245	-0.732728	-0.732728	0.77475	-0.732728	-0.732728	0.183579	-0.437929	-0.732728	-0.517368	-0.28393	-0.732728	-0.732728	-0.52349	-0.732728	-0.732728	-0.272838	0.623575	-0.732728	1.94526
chr7-155258718-155261584	-0.722756	-0.135231	-0.441062	-0.722756	-0.722756	-0.390042	-0.722756	-0.369539	-0.393658	1.06745	-0.722756	-0.460017	-0.229872	-0.722756	-0.722756	-0.722756	-0.318147	-0.496351	-0.122662	-0.0424671	-0.722756	-0.722756	-0.0510885	-0.258809	-0.722756	-0.722756	-0.722756	-0.514013	-0.722756	-0.326937	-0.50092	-0.369708	-0.722756	-0.722756	-0.478137	0.595154	-0.195906	-0.722756	-0.461104	-0.722756	-0.105215	-0.400017	-0.722756	-0.722756	-0.722756	-0.37145	-0.722756	-0.722756	1.86557
chr1-48173653-48176917	-0.539972	-0.539972	-0.539972	-0.539972	-0.539972	-0.539972	-0.539972	-0.539972	-0.539972	0.211862	-0.539972	-0.539972	-0.539972	-0.539972	-0.539972	-0.539972	-0.539972	-0.539972	-0.539972	-0.237487	-0.539972	-0.539972	-0.539972	-0.539972	-0.539972	-0.539972	-0.539972	-0.539972	-0.539972	-0.539972	-0.539972	-0.539972	-0.285466	-0.539972	-0.295328	-0.232428	-0.33268	-0.539972	-0.539972	-0.539972	-0.539972	-0.539972	-0.539972	-0.539972	-0.539972	-0.539972	-0.539972	-0.539972	2.11979
chr1-50880726-50883574	-0.603276	-0.228321	-0.936058	-0.936058	-0.598441	-0.460849	-0.692333	-0.676329	-0.492669	1.53409	-0.238189	-0.936058	0.65513	-0.403806	-0.936058	-0.936058	0.0791752	0.239908	0.712073	0.27133	-0.246093	0.112688	-0.936058	-0.559535	-0.936058	-0.529846	-0.936058	-0.613991	-0.383818	-0.551034	0.186716	-0.936058	-0.335641	-0.936058	-0.69113	0.586071	-0.135218	-0.936058	-0.415988	-0.426495	0.278372	-0.554576	-0.936058	-0.936058	-0.936058	-0.584308	-0.936058	-0.631538	1.49717
chr11-115372894-115376317	-0.612869	-0.612869	-0.612869	-0.612869	-0.306016	-0.612869	-0.612869	-0.612869	-0.612869	-0.612869	-0.612869	-0.612869	-0.612869	-0.612869	-0.612869	-0.612869	-0.612869	-0.32222	-0.612869	0.62152	-0.612869	-0.612869	-0.0118988	-0.612869	-0.612869	-0.612869	-0.612869	-0.612869	-0.612869	-0.612869	-0.199526	-0.612869	1.01339	-0.612869	-0.396036	-0.158073	-0.140832	-0.612869	-0.336794	-0.612869	-0.299911	-0.612869	-0.612869	-0.612869	-0.612869	-0.612869	-0.287836	-0.612869	1.99714
chr2-45235334-45237928	-0.687983	-0.240945	-0.687983	-0.687983	-0.304779	-0.338462	-0.4607	-0.392026	-0.234512	0.0799546	-0.687983	-0.380008	-0.687983	-0.687983	-0.687983	-0.29675	-0.687983	-0.444687	-0.335514	0.693477	-0.687983	-0.687983	-0.194674	-0.349842	-0.687983	-0.687983	-0.687983	-0.390093	-0.687983	-0.687983	-0.256905	-0.449855	-0.0219412	-0.687983	-0.687983	0.128014	-0.308062	-0.687983	-0.687983	-0.687983	-0.687983	-0.428281	-0.508603	-0.687983	-0.687983	-0.687983	-0.440019	-0.468317	2.00281
chr1-116380204-116382627	-0.749136	-0.749136	-0.749136	-0.749136	-0.749136	-0.442428	-0.749136	-0.345167	-0.749136	0.53177	-0.749136	-0.448775	-0.749136	-0.749136	-0.375553	-0.456145	0.087839	-0.505836	-0.749136	0.341766	-0.364517	-0.749136	-0.749136	-0.749136	-0.749136	-0.749136	-0.749136	-0.540043	-0.277823	-0.275358	-0.749136	-0.749136	0.90103	-0.291781	-0.113058	0.310096	0.652183	-0.749136	-0.749136	-0.749136	-0.0658333	-0.48943	-0.52292	-0.749136	-0.749136	-0.749136	0.0106883	-0.38739	1.91027
chr2-121101660-121105665	-0.697618	-0.697618	-0.697618	-0.697618	-0.447938	-0.411036	-0.697618	-0.426937	-0.334796	0.542111	-0.697618	-0.202051	-0.697618	-0.697618	-0.697618	-0.697618	-0.263679	-0.300381	-0.697618	-0.143198	-0.697618	-0.374316	-0.256714	-0.253016	-0.697618	-0.697618	-0.697618	-0.697618	-0.35579	-0.323559	-0.697618	-0.697618	-0.0636502	-0.697618	-0.0221873	-0.172596	-0.0381956	-0.697618	-0.697618	-0.345842	0.304226	-0.387326	-0.33753	-0.697618	-0.697618	-0.697618	-0.449465	-0.697618	2.1582
chr9-79633147-79636537	-0.91254	0.0555643	-1.17827	-1.17827	-0.441305	-0.775083	-0.709151	-0.244039	-0.684305	1.09189	-0.313199	-0.296057	0.108958	-1.17827	-0.787886	-0.144797	-0.234718	-0.0695863	0.115356	0.677323	-0.548027	-0.665775	-0.0398591	-0.162484	-0.739923	-0.824946	-0.694463	-0.697794	-0.80055	-0.4906	0.285963	-0.367848	0.785328	-0.577544	-0.877564	0.135034	0.385725	-0.69196	-0.878917	-0.742235	0.756129	-0.741776	-0.158023	-1.17827	-1.17827	-1.17827	-0.34168	-0.441109	2.01733
chr8-26721524-26725027	-1.27773	-0.600558	-0.855214	-0.987778	-0.137266	-0.467898	-0.768357	-0.600551	0.356935	0.306377	-0.609107	-1.27773	0.60416	-0.787746	-0.744578	-0.943994	0.0903474	0.36055	0.224864	1.31598	-0.161209	0.302185	0.287633	-0.39269	-0.709025	-0.166366	-0.764267	-0.370287	-0.872442	-0.825085	0.0172698	-0.869379	0.0579115	0.235415	-0.687706	0.628263	0.0219655	-0.716113	-0.507113	-0.209326	-0.042679	-0.929372	0.0125901	-1.27773	-0.765337	-0.906188	-0.318771	-0.681037	1.59102
chr11-35439731-35442323	-0.598758	-0.598758	-0.598758	-0.598758	-0.598758	-0.598758	-0.598758	-0.598758	-0.598758	0.651332	-0.598758	-0.598758	-0.598758	-0.598758	-0.598758	-0.598758	-0.598758	-0.598758	-0.308449	0.0744779	-0.598758	-0.598758	0.478331	-0.598758	-0.399599	-0.598758	-0.598758	-0.598758	-0.598758	-0.598758	-0.278273	-0.598758	-0.159859	-0.598758	-0.598758	0.103555	-0.598758	-0.598758	-0.598758	-0.598758	-0.598758	-0.598758	-0.598758	-0.598758	-0.598758	-0.598758	-0.293449	-0.350254	2.03114
chr15-28339352-28342605	-0.559621	-0.559621	-0.559621	-0.559621	-0.559621	-0.559621	-0.559621	-0.32879	-0.185837	0.0538886	-0.559621	-0.559621	-0.559621	-0.559621	-0.559621	-0.559621	-0.559621	-0.559621	-0.559621	-0.24364	-0.559621	-0.559621	-0.308168	-0.559621	-0.559621	-0.559621	-0.344343	-0.559621	-0.559621	-0.559621	-0.110083	-0.559621	-0.559621	-0.559621	-0.559621	-0.559621	0.125385	-0.559621	-0.559621	-0.559621	-0.559621	-0.559621	-0.559621	-0.559621	-0.559621	-0.559621	-0.559621	-0.559621	2.31834
chr11-100997559-101000572	-1.33609	-0.113327	-1.33609	-0.95057	-0.389626	-0.666575	-1.33609	-0.0777981	-0.561548	0.373617	-1.33609	-0.798699	0.52401	-0.478514	-0.147045	-0.727435	-0.658103	1.12134	0.0353118	1.19362	-0.629292	0.486569	0.681465	-1.33609	-1.09197	-0.627908	-0.962371	-0.260417	-0.903732	-0.883275	0.337691	-0.756296	0.597262	0.206142	-0.156748	0.633023	0.614722	-1.33609	0.752285	0.53772	0.48285	-0.953608	-0.637102	-1.33609	-0.866759	-1.33609	0.343166	-0.206278	1.46934
chr1-228193823-228196641	-0.732049	-0.732049	-0.732049	-0.459582	-0.732049	-0.732049	-0.732049	-0.10846	-0.357828	0.963365	-0.732049	-0.467989	-0.0931053	-0.732049	-0.732049	-0.732049	-0.458243	-0.433316	-0.260278	0.76118	-0.285047	-0.444378	-0.0130693	-0.473385	-0.732049	-0.732049	-0.732049	-0.732049	-0.732049	-0.499903	0.182749	-0.732049	-0.344735	-0.732049	-0.732049	0.529285	0.131662	-0.732049	-0.232948	-0.732049	-0.451761	-0.732049	-0.385019	-0.732049	-0.732049	-0.732049	-0.450201	-0.732049	1.91221
chr7-127806411-127809063	-0.7066	-0.224986	-0.7066	-0.7066	-0.348315	-0.7066	-0.7066	-0.7066	-0.7066	0.456908	-0.392675	-0.7066	-0.390167	-0.345587	-0.7066	-0.7066	-0.7066	-0.388103	0.281957	0.167581	-0.198089	-0.7066	-0.210752	-0.7066	-0.7066	-0.7066	-0.7066	-0.7066	-0.7066	-0.379413	-0.385167	-0.7066	-0.135968	-0.7066	-0.7066	-0.054639	-0.119519	-0.7066	-0.0370669	-0.7066	0.153495	-0.7066	-0.284891	-0.7066	-0.7066	-0.7066	-0.7066	-0.234125	2.13316
chr16-12994315-12997860	-0.779162	-0.779162	-0.779162	-0.779162	-0.494843	-0.470807	-0.779162	-0.497877	-0.404185	1.04334	-0.570191	-0.527662	-0.0618432	-0.779162	-0.779162	-0.779162	-0.400746	-0.400419	-0.0702548	1.02456	-0.346384	-0.433217	0.0415838	0.113312	-0.454052	-0.779162	-0.779162	-0.779162	-0.779162	-0.16741	-0.468654	-0.779162	-0.0143281	-0.779162	-0.779162	0.465779	-0.217162	-0.779162	-0.459174	-0.779162	-0.418518	-0.518061	-0.266324	-0.779162	-0.779162	-0.779162	0.015804	-0.779162	1.87884
chr15-53075262-53078380	-0.942139	-0.481488	-0.942139	-0.942139	-0.565367	-0.218818	-0.475707	-0.942139	-0.353811	1.15328	-0.308124	-0.647975	-0.00716313	-0.942139	-0.942139	-0.634785	-0.626518	-0.0348577	0.295388	0.922556	-0.603685	-0.464223	0.121636	-0.274631	-0.942139	-0.942139	-0.942139	-0.942139	-0.474519	-0.11383	-0.293546	-0.649923	0.075192	0.131257	0.185615	0.485897	0.0284499	-0.942139	-0.410833	-0.564687	0.0826493	-0.942139	-0.506886	-0.942139	-0.942139	-0.568912	-0.635548	-0.368225	1.77999
chr9-98267992-98272099	-0.48898	-0.48898	-0.48898	-0.48898	-0.48898	-0.48898	-0.48898	-0.48898	-0.48898	-0.48898	-0.48898	-0.48898	-0.48898	-0.48898	-0.48898	-0.48898	-0.48898	-0.48898	-0.48898	-0.48898	-0.48898	-0.48898	-0.48898	-0.48898	-0.48898	-0.48898	-0.48898	-0.48898	-0.48898	-0.48898	-0.48898	-0.48898	-0.48898	-0.48898	-0.48898	-0.48898	-0.48898	-0.48898	-0.48898	-0.48898	-0.48898	-0.48898	-0.48898	-0.48898	-0.48898	-0.0970976	-0.48898	-0.48898	2.03302
chr7-136553257-136556383	-0.822237	-0.589907	-0.822237	-0.822237	-0.218053	-0.155801	-0.822237	-0.540025	-0.822237	0.650256	-0.822237	-0.822237	0.510407	-0.822237	-0.822237	-0.822237	-0.0836196	-0.11584	0.269381	-0.460074	-0.822237	-0.380015	0.82749	-0.127197	-0.822237	-0.188091	-0.430894	-0.822237	-0.822237	-0.558934	-0.396263	-0.822237	0.202058	-0.45045	-0.822237	-0.239398	-0.0780731	-0.822237	-0.219811	-0.822237	0.210606	-0.404242	-0.480612	-0.822237	-0.822237	-0.822237	0.683897	-0.822237	1.77421
chr10-106399363-106403408	-0.723441	-0.570236	-0.867447	-0.844187	-0.654687	-0.553016	-0.658788	-0.852247	-0.790108	1.06734	-0.574332	-0.820871	-0.50291	-0.649052	-0.483128	-1.19746	0.246313	-0.055205	-0.22437	1.03632	-0.412287	0.112217	0.850048	-0.780231	-0.715913	-0.957487	-0.672744	-0.436246	-0.845318	-0.228838	-0.32138	-0.854998	0.66136	-0.145118	-0.721357	0.771191	-0.0904247	-0.480786	0.262281	-0.194692	-0.175539	-0.659845	-0.622722	-0.901366	-0.935263	-0.884339	0.237391	-0.630451	2.05307
chr5-68787900-68790075	-0.544546	-0.544546	-0.544546	-0.544546	-0.544546	-0.544546	-0.544546	-0.544546	-0.544546	0.230829	-0.544546	-0.544546	-0.544546	-0.544546	-0.544546	-0.544546	-0.544546	-0.544546	-0.544546	-0.544546	-0.544546	-0.544546	-0.544546	-0.544546	-0.544546	-0.544546	-0.544546	-0.544546	-0.544546	-0.544546	-0.544546	-0.544546	0.00871727	-0.544546	-0.544546	-0.544546	-0.544546	-0.544546	-0.298075	-0.544546	-0.544546	-0.544546	-0.544546	-0.544546	-0.544546	-0.544546	-0.111322	-0.544546	2.08004
chr4-54965657-54968261	-0.621514	-0.621514	-0.621514	-0.621514	-0.398255	-0.621514	-0.375286	-0.621514	-0.621514	1.33828	-0.621514	-0.318195	-0.206537	-0.621514	-0.621514	-0.621514	-0.621514	-0.621514	-0.381532	-0.131136	-0.621514	-0.621514	-0.158897	-0.621514	-0.621514	-0.621514	-0.621514	-0.274045	-0.621514	-0.321053	-0.309623	-0.621514	-0.0282373	-0.621514	-0.621514	-0.109485	-0.298865	-0.621514	-0.621514	-0.331156	-0.621514	-0.621514	-0.621514	-0.621514	-0.621514	-0.621514	-0.2049	-0.621514	2.58312
chr8-132051522-132055044	-1.15487	-0.480429	-1.00083	-0.640417	-0.0392441	-0.416916	-1.0155	-0.420526	0.214816	0.900927	-0.870305	-0.633481	-0.539517	-0.518619	-0.822216	-1.02084	-0.0545328	0.190527	-0.0161837	1.14338	-0.524205	0.377569	-0.330545	0.26547	-0.782979	-0.783894	-0.643877	-0.542255	-1.01833	-0.466333	0.529756	-0.993947	0.489628	-0.429173	-0.285034	0.29167	0.288727	-1.39235	-0.0863504	-0.532103	0.152126	-0.809855	-0.790238	-0.958859	-0.420903	-0.760721	-0.296018	-1.0269	1.68045
chr2-14772182-14775969	-1.06011	-0.740564	-0.212442	-1.49816	-0.0717577	0.231379	-0.72666	-0.0940626	0.0701334	0.920367	-1.12007	-0.872835	0.511602	-1.49816	-0.862942	-1.17798	-0.0402432	1.07106	-0.213578	1.15229	-0.254924	0.262719	0.498368	-0.592746	-0.232174	0.847466	-0.987839	-0.206449	-0.967589	-0.697024	-0.391624	-0.846471	0.535704	-0.0881098	-0.31854	0.55076	-0.339523	-1.03237	0.815318	0.341213	0.0332399	-1.0255	-0.212385	-1.19453	-0.670286	-1.10478	0.310552	-0.811972	1.55152
chr2-47796674-47799590	-0.479448	-0.880673	-0.880673	-0.480622	-0.0409911	-0.519588	-0.634308	-0.51738	-0.880673	1.40326	-0.445678	-0.627912	-0.562579	-0.880673	-0.245364	-0.880673	-0.515255	0.42839	-0.168213	0.598244	-0.198491	-0.259496	0.0136818	-0.880673	-0.594055	-0.880673	-0.880673	-0.285067	-0.404453	-0.334353	-0.0987933	-0.640062	-0.554047	-0.238355	-0.404	0.55309	-0.000333643	-0.880673	-0.615853	-0.509535	-0.598411	-0.483933	-0.640372	-0.880673	-0.880673	-0.880673	-0.515157	-0.584235	1.97635
chr1-146548431-146552755	-1.54309	0.101982	-1.83231	-1.83231	0.400325	-0.676487	-1.60258	-1.40211	-0.618139	0.67089	0.421068	-1.39583	0.131826	0.342137	0.156423	0.246351	0.190404	0.00785718	1.10511	-0.151832	0.304285	0.797207	0.503671	-0.792373	-1.33999	-0.938769	-1.53205	-0.818474	0.780362	0.192302	0.741888	-1.83231	-0.630766	-0.696745	0.421608	0.134661	0.364851	0.350138	0.665571	-0.998044	0.644072	-1.07565	0.235613	-1.83231	-1.59953	-1.07424	0.38516	0.208328	1.03205
chr7-107641705-107644562	-0.61246	-0.61246	-0.61246	-0.264607	-0.360198	-0.61246	-0.61246	-0.408007	-0.61246	-0.154654	-0.61246	-0.61246	-0.61246	-0.61246	-0.61246	-0.61246	-0.262125	-0.61246	-0.61246	-0.61246	-0.61246	-0.297198	0.172004	-0.61246	-0.61246	-0.61246	-0.61246	-0.197759	-0.61246	-0.37852	-0.387785	-0.61246	0.028065	-0.61246	-0.61246	0.344536	-0.267818	-0.61246	-0.61246	-0.61246	-0.61246	-0.61246	-0.61246	-0.61246	-0.61246	-0.61246	-0.145465	-0.61246	2.14429
chr7-28994999-28998749	-0.699145	0.114472	-1.28573	-0.779696	0.512497	-0.782879	-0.267385	-0.839118	-0.264049	0.744202	0.0201909	0.148527	0.0533559	-0.855989	-0.980664	-0.162732	-0.0522787	-0.73933	0.45812	-0.127477	-0.443457	-0.23124	-0.804782	0.208801	-0.109723	-0.943366	-0.957205	0.00369993	-0.335962	-0.196633	0.173294	-0.660313	-0.0688092	-0.840945	-0.0777779	0.602492	0.814498	-1.28573	-0.438591	-1.28573	1.26313	-0.339788	-1.0735	-1.01438	-1.28573	-1.28573	-0.0202512	-0.624105	1.82304
chr13-110958681-110961575	-0.931034	-0.121819	-0.931034	-0.931034	-0.0459647	-0.255551	-0.931034	-0.408195	-0.652155	1.14714	-0.931034	-0.931034	-0.561868	-0.931034	-0.931034	-0.174721	-0.232749	0.519121	-0.0952645	0.674952	-0.0753284	-0.469301	0.184758	-0.560989	-0.598139	-0.931034	-0.931034	-0.931034	-0.717449	-0.646743	-0.0382998	-0.931034	0.682465	-0.577208	-0.484956	0.677497	0.304454	-0.931034	-0.488788	-0.713059	0.659521	-0.579438	-0.581306	-0.931034	-0.698164	-0.931034	0.0109689	-0.565257	1.84556
chr6-133561494-133564273	-0.877729	-0.0199417	-0.877729	-0.877729	-0.394947	-0.344985	-0.877729	-0.425679	-0.348388	1.36472	-0.621947	-0.877729	-0.576173	-0.877729	-0.467346	-0.877729	-0.0830219	0.257469	-0.467303	1.26462	-0.877729	0.512132	0.733094	-0.877729	-0.877729	-0.4668	-0.877729	-0.60708	-0.877729	-0.511437	-0.379879	-0.877729	0.215842	-0.0304651	-0.877729	0.676207	0.125167	-0.877729	-0.114353	0.169879	-0.219329	-0.877729	-0.52441	-0.877729	-0.877729	-0.877729	-0.626986	-0.877729	1.52551
chr1-38509819-38513803	-1.2318	0.242106	-1.2318	-0.708785	0.184282	-0.847262	-0.676546	-0.191503	-0.74307	0.919074	-0.0683886	-0.659639	0.145418	-0.475133	-1.2318	0.224411	-0.576404	-0.370324	0.290443	-0.0383288	-0.0668475	-0.330865	0.202767	0.327196	-0.170776	-1.2318	-0.645609	-0.487492	-0.0014065	0.0125918	0.491055	-1.2318	-0.0448433	-0.769261	-0.185865	0.667077	0.830716	-0.715612	-1.2318	-0.860323	0.642836	-0.423831	-1.2318	-0.983808	-0.918077	-1.2318	-0.226397	-0.772984	1.61122
chr5-111753720-111756428	-0.645696	-0.645696	-0.645696	-0.645696	0.00451657	-0.645696	-0.645696	-0.645696	-0.645696	-0.235201	-0.645696	-0.268063	-0.645696	-0.645696	-0.645696	-0.645696	-0.311131	0.306426	-0.645696	-0.0550879	-0.645696	-0.390045	-0.12845	-0.645696	-0.645696	-0.645696	-0.645696	-0.645696	-0.645696	-0.645696	-0.645696	-0.645696	-0.318557	-0.645696	-0.352818	-0.0968754	-0.254828	-0.645696	-0.645696	-0.315387	0.819902	-0.645696	-0.20801	-0.645696	-0.645696	-0.645696	-0.645696	-0.645696	2.07653
chr13-112709271-112712969	-1.32487	0.241463	-0.0364549	-1.20845	-0.493976	-0.259716	-0.838401	-0.229366	-0.929711	1.16052	-0.656882	-0.656364	0.804496	-0.946038	-1.18463	-0.249438	-0.173448	0.722817	0.27933	0.999059	-1.09659	0.24965	0.461528	-0.418229	-0.81161	0.550935	-0.75697	-0.241739	-0.706835	-0.517822	-0.121612	-0.362405	0.700548	0.383837	-0.170843	0.651942	0.457583	-1.1458	-0.707905	-0.136887	0.703823	-0.945727	-0.434922	-1.26582	-1.56288	-0.929837	0.306127	-0.731922	1.3612
chr17-31618190-31620865	-0.682022	-0.682022	-0.682022	-0.359257	-0.682022	-0.35299	-0.682022	-0.431719	-0.682022	0.273863	-0.682022	-0.341786	-0.682022	-0.682022	-0.682022	-0.682022	-0.682022	-0.0528801	-0.682022	0.574408	-0.682022	-0.682022	-0.000381086	-0.682022	-0.402862	-0.682022	-0.682022	-0.319494	-0.682022	-0.397168	-0.682022	-0.682022	0.422197	-0.393933	-0.682022	0.655458	-0.2971	-0.682022	-0.316618	-0.682022	-0.682022	-0.682022	-0.682022	-0.450416	-0.682022	-0.392793	-0.315516	-0.682022	1.96999
chr10-102982131-102986075	-0.952499	-0.289573	-0.687123	-0.70123	-0.529072	-0.614822	-0.952499	-0.559859	-0.493028	1.01383	-0.460378	-0.462507	0.211894	-0.554774	-0.952499	-0.60973	-0.586066	0.279699	0.369714	0.460876	-0.470643	-0.677316	-0.235236	-0.370743	-0.952499	-0.952499	-0.61466	-0.642075	-0.440985	-0.279176	0.285532	-0.952499	-0.58852	-0.560622	-0.474502	0.367286	-0.023672	-0.644097	-0.409809	-0.630869	0.518401	-0.577075	-0.553927	-0.952499	-0.952499	-0.616179	-0.349014	-0.509434	2.20159
chr5-1874533-1877343	-0.878138	-0.292609	-0.560419	-0.878138	-0.419893	-0.613922	-0.568712	-0.525308	-0.337083	1.48349	-0.347851	-0.878138	-0.351403	-0.878138	-0.878138	-0.58107	-0.467209	0.146595	0.269177	0.864836	-0.878138	-0.470934	-0.178104	-0.0271088	-0.607932	-0.878138	-0.576944	-0.878138	-0.878138	-0.272636	0.0170456	-0.878138	-0.183203	-0.878138	-0.18601	0.629498	-0.118157	-0.878138	-0.480792	-0.878138	0.806803	-0.614818	-0.429822	-0.878138	-0.878138	-0.878138	-0.156273	-0.878138	1.55766
chr2-27484629-27488341	-0.537321	-0.537321	-0.537321	-0.537321	-0.537321	-0.537321	-0.537321	-0.537321	-0.537321	0.683163	-0.537321	-0.259416	-0.537321	-0.537321	-0.537321	-0.537321	-0.537321	-0.537321	-0.265175	-0.537321	-0.537321	-0.537321	-0.537321	-0.537321	-0.537321	-0.537321	-0.537321	-0.537321	-0.537321	-0.537321	-0.537321	-0.537321	0.0850976	-0.537321	-0.537321	-0.537321	-0.298457	-0.537321	-0.537321	-0.537321	-0.537321	-0.537321	-0.537321	-0.537321	-0.537321	-0.537321	-0.537321	-0.537321	2.3799
chr2-182547060-182550320	-0.704448	-0.351503	-0.704448	-0.704448	-0.393111	-0.358071	-0.704448	-0.704448	-0.704448	1.81001	-0.704448	-0.704448	-0.40198	-0.704448	-0.704448	-0.704448	-0.322691	-0.343311	0.302685	0.45739	-0.704448	-0.306581	0.250937	-0.0317166	-0.704448	-0.704448	-0.440056	-0.704448	-0.704448	-0.325342	-0.416065	-0.704448	-0.704448	-0.704448	-0.704448	0.320978	-0.169193	-0.704448	-0.391183	-0.704448	0.127763	-0.704448	-0.704448	-0.704448	-0.704448	-0.704448	-0.704448	-0.704448	1.72509
chr7-116962676-116964963	-0.839475	-0.353012	-0.839475	-0.839475	-0.839475	-0.560761	-0.839475	-0.297848	-0.839475	0.78403	-0.839475	-0.839475	0.854735	-0.839475	-0.233768	-0.414218	-0.472305	-0.0327045	-0.4274	1.39506	-0.839475	-0.839475	0.981051	-0.839475	-0.608954	0.319571	-0.839475	-0.839475	-0.839475	-0.537406	-0.839475	-0.839475	0.606235	-0.0207183	-0.399362	0.464788	-0.126983	-0.839475	-0.403051	0.1911	-0.532101	-0.839475	-0.839475	-0.839475	-0.839475	-0.839475	0.051871	-0.429086	1.79078
chr6-168225902-168228934	-0.881091	-0.53966	-0.881091	-0.881091	-0.34345	-0.33066	-0.650146	-0.366759	-0.45057	0.975535	-0.881091	-0.546624	0.313763	-0.2955	-0.881091	-0.881091	-0.454831	0.0308591	0.11825	0.518026	-0.881091	-0.482498	0.174572	-0.568883	-0.578137	-0.881091	-0.881091	-0.524424	-0.0582543	-0.285772	-0.244366	-0.881091	-0.560586	-0.525531	-0.401734	0.32741	-0.0279906	-0.881091	-0.881091	-0.523918	-0.00462804	-0.471026	-0.27885	-0.677487	-0.881091	-0.504257	-0.531568	-0.881091	1.82759
chr13-79181016-79184242	-0.887382	-0.411308	-0.887382	-0.887382	-0.49792	-0.548671	-0.887382	-0.114808	-0.887382	1.74447	-0.526781	-0.574378	0.40876	-0.444562	-0.887382	-0.499254	-0.257928	0.132586	0.527915	-0.543839	-0.419338	-0.319799	-0.107294	-0.456715	-0.887382	-0.887382	-0.887382	-0.425458	-0.572447	0.597854	0.383886	-0.887382	-0.43578	-0.57347	-0.518525	1.00537	0.151901	-0.887382	-0.887382	-0.514074	0.229919	-0.623438	-0.562359	-0.887382	-0.887382	-0.887382	-0.577762	-0.567089	1.55301
chr9-37025149-37028205	-0.625708	-0.625708	-0.625708	-0.625708	-0.27254	-0.625708	-0.625708	-0.625708	-0.625708	1.22784	-0.30805	-0.625708	-0.625708	-0.625708	-0.625708	-0.625708	-0.625708	-0.171748	-0.625708	-0.281906	-0.625708	-0.625708	-0.289494	-0.625708	-0.625708	-0.625708	-0.625708	-0.625708	-0.625708	-0.0643054	1.28118	-0.625708	-0.625708	-0.625708	-0.625708	0.104451	0.00656258	-0.625708	-0.625708	-0.625708	0.0692688	-0.625708	-0.625708	-0.625708	-0.625708	-0.625708	-0.625708	-0.625708	2.57105
chr17-46687265-46691155	-0.531298	-0.531298	-0.531298	-0.531298	-0.531298	-0.531298	-0.531298	-0.531298	-0.531298	-0.531298	-0.531298	-0.531298	-0.531298	-0.531298	-0.531298	-0.531298	-0.531298	-0.531298	-0.531298	-0.531298	-0.531298	-0.531298	-0.155758	-0.531298	-0.531298	-0.531298	-0.531298	-0.531298	-0.531298	-0.531298	-0.531298	-0.531298	-0.531298	-0.531298	-0.531298	0.418147	-0.531298	-0.531298	-0.531298	-0.531298	-0.531298	-0.531298	-0.531298	-0.531298	-0.531298	-0.531298	-0.2004	-0.531298	1.85437
chr14-37130088-37133339	-1.18647	0.0492388	-1.18647	-1.18647	-0.0494072	-0.144132	-0.734883	-0.285715	-1.18647	1.09778	-0.904191	-0.851421	0.651504	-1.18647	-0.789688	-0.842127	-0.122554	0.538265	0.200095	0.844189	0.193112	-0.0278311	0.0397426	-0.739471	-1.18647	-0.17375	-0.664788	-0.501137	-0.268417	-0.726579	0.0671822	-0.798679	0.690279	0.0723329	-0.437642	0.497741	0.18693	-1.18647	-0.586403	-0.520774	0.71707	-0.731959	-0.723313	-1.18647	-1.18647	-0.771565	0.253133	-0.836342	1.59136
chr9-73027211-73029521	-0.60119	0.394717	-0.60119	-0.60119	-0.60119	-0.60119	-0.60119	-0.60119	-0.60119	-0.60119	-0.60119	-0.60119	-0.60119	-0.60119	-0.60119	-0.60119	-0.60119	-0.0815752	-0.60119	-0.60119	-0.60119	-0.60119	-0.60119	-0.36849	-0.60119	-0.60119	-0.60119	-0.60119	-0.277192	-0.60119	-0.60119	-0.60119	-0.60119	-0.60119	-0.60119	0.334684	0.191476	-0.60119	-0.60119	-0.60119	-0.60119	-0.60119	-0.60119	-0.60119	-0.60119	-0.60119	-0.60119	0.0650382	2.24397
chr3-96531703-96534458	-0.340036	-0.664451	-0.664451	-0.664451	-0.351884	-0.664451	-0.664451	-0.412886	-0.664451	0.258087	-0.664451	-0.664451	-0.00283501	-0.664451	-0.664451	-0.664451	-0.136623	-0.664451	-0.664451	0.582051	-0.664451	-0.664451	0.0385784	-0.664451	-0.664451	-0.664451	-0.664451	-0.664451	-0.664451	-0.664451	-0.664451	-0.664451	0.72803	-0.180946	-0.664451	-0.664451	-0.202226	-0.664451	-0.444471	-0.383835	-0.664451	-0.664451	-0.33484	-0.664451	-0.429943	-0.664451	0.140703	-0.664451	1.98832
chr1-47909075-47911523	-0.858267	0.7084	-0.858267	-0.858267	-0.310385	-0.610973	-0.858267	-0.858267	-0.858267	1.60635	-0.858267	-0.537096	0.369765	-0.623781	-0.858267	-0.478818	-0.416542	0.111805	0.79756	-0.0504723	-0.327291	-0.858267	-0.0106001	-0.60852	-0.858267	-0.858267	-0.858267	-0.858267	-0.218823	-0.513682	0.0705337	-0.615682	0.0772961	-0.602841	0.0658377	0.671236	-0.490752	-0.587107	-0.858267	-0.858267	0.302674	-0.504042	-0.858267	-0.625392	-0.858267	-0.424668	-0.572105	-0.858267	1.50977
chr2-71126496-71129353	-0.941197	0.155202	-0.704711	-0.609903	-0.61753	-0.619343	-0.42835	-0.557707	-0.593799	1.00018	-0.3892	-0.406923	-0.338878	-0.941197	-0.941197	-0.601821	-0.39848	0.0211841	-0.302014	-0.237192	-0.941197	-0.166529	-0.23782	-0.142988	-0.588681	-0.554108	-0.419058	-0.529889	-0.481363	-0.219335	-0.493113	-0.941197	-0.184994	-0.941197	-0.588272	0.602935	0.139285	-0.941197	-0.626539	-0.59989	-0.0624397	-0.62532	-0.540445	-0.941197	-0.941197	-0.416229	-0.199441	-0.42017	1.86568
chr11-91957446-91960724	-0.981775	-0.981775	-0.2179	-0.774773	-0.442559	-0.331025	-0.664246	-0.432518	-0.427603	1.10076	-0.981775	-0.744106	-0.313052	-0.665861	-0.981775	-0.981775	-0.525573	0.190127	0.0301526	0.439774	-0.481724	-0.374376	0.975878	-0.450216	-0.981775	-0.0485318	-0.762866	-0.387684	-0.626187	-0.663781	-0.398092	-0.566394	0.826233	-0.333948	-0.508817	0.487911	-0.223921	-0.981775	0.808435	0.753657	-0.590708	-0.981775	-0.659911	-0.981775	-0.696691	-0.981775	-0.374799	-0.682795	1.82937
chr13-93879069-93881106	-0.801718	-0.566808	-0.162654	-0.801718	-0.801718	0.154438	-0.801718	-0.801718	-0.801718	-0.801718	-0.801718	-0.801718	-0.801718	-0.801718	-0.323684	-0.801718	0.101233	-0.540827	-0.801718	0.993623	-0.801718	0.017352	1.04114	-0.801718	-0.801718	0.0193295	-0.509548	-0.458029	-0.801718	-0.801718	-0.801718	-0.801718	0.971509	0.459579	-0.801718	0.722203	-0.161343	-0.530244	-0.801718	0.862819	-0.801718	-0.566923	-0.321234	-0.568572	-0.801718	-0.801718	0.212181	-0.801718	1.77102
chr1-37498238-37501251	-0.928075	-0.493695	-0.928075	-0.661853	-0.193995	-0.524742	-0.409155	0.0743187	-0.0393236	1.19311	-0.687417	-0.606302	-0.000724106	-0.928075	-0.928075	-0.616373	-0.281289	-0.482539	-0.221461	0.627345	-0.928075	-0.405779	0.430376	-0.538207	-0.696338	-0.928075	-0.464708	-0.928075	-0.928075	-0.609603	0.571852	-0.539239	0.213708	-0.928075	-0.54944	0.68199	-0.121882	-0.928075	-0.489348	-0.400097	0.297983	-0.663016	-0.928075	-0.928075	-0.928075	-0.383544	-0.439933	-0.928075	1.80641
chr2-237074476-237078959	-0.924468	-0.778578	-0.914931	-1.09974	-0.0897118	0.0449872	-0.665358	-0.105561	-0.91621	1.10129	-0.365068	-0.754341	-0.038709	-0.739456	-0.962018	-0.795479	-0.160487	0.876212	0.0297879	0.995021	-0.565633	0.026189	0.436355	-0.310591	-1.08263	-0.939755	-1.05397	-0.724373	-0.709512	-0.549407	-0.117593	-0.855884	0.708172	-0.0274912	-0.204428	0.682518	0.649202	-0.905241	-0.500798	0.294819	0.694444	-0.800937	-0.462353	-1.55466	-0.954043	-0.704558	-0.030217	-0.564669	1.56924
chr2-151341597-151344424	-0.678293	-0.678293	-0.678293	-0.678293	-0.678293	-0.678293	-0.678293	-0.384031	-0.678293	-0.678293	-0.678293	-0.678293	-0.678293	-0.678293	-0.678293	-0.185821	-0.678293	0.549209	-0.678293	1.3169	-0.678293	-0.678293	0.689659	-0.678293	-0.678293	-0.117377	-0.678293	-0.678293	-0.678293	-0.239389	-0.678293	-0.678293	0.41291	0.0950501	-0.678293	0.449833	-0.352056	-0.678293	-0.24705	-0.678293	-0.678293	-0.678293	-0.678293	-0.678293	-0.678293	-0.678293	-0.121816	-0.678293	1.78293
chr10-123356460-123358485	-0.738037	-0.738037	-0.738037	-0.738037	-0.090689	-0.738037	-0.738037	-0.531517	-0.738037	1.20823	-0.738037	-0.499844	-0.408552	-0.738037	-0.738037	-0.738037	-0.436746	-0.476778	-0.218192	1.18037	-0.221335	-0.738037	0.512645	-0.392681	-0.738037	-0.738037	-0.738037	-0.524485	-0.738037	-0.380119	-0.738037	-0.738037	0.798309	-0.738037	-0.240515	0.686948	-0.224411	-0.738037	-0.738037	-0.404685	-0.514885	-0.371117	-0.738037	-0.738037	-0.738037	-0.738037	-0.21569	-0.738037	2.18958
chr13-112725832-112728701	-0.983731	-0.371227	-0.611618	-0.983731	-0.583275	-0.764347	-0.983731	-0.472138	-0.520436	1.22929	-0.634972	-0.745462	0.339574	-0.983731	-0.983731	-0.784516	-0.454143	0.661036	-0.00866757	1.41443	-0.983731	-0.270615	0.457301	-0.588058	-0.722075	0.422901	-0.983731	-0.500036	-0.642471	-0.419808	0.135275	-0.983731	0.563914	-0.352549	-0.762123	0.34704	0.148998	-0.983731	-0.513951	-0.983731	-0.0885979	-0.653451	-0.175916	-0.983731	-0.983731	-0.604838	-0.0453181	-0.366619	1.58284
chr5-54527027-54530542	-0.538266	-0.252305	-0.538266	-0.538266	-0.538266	-0.538266	-0.538266	-0.538266	-0.538266	0.710098	-0.538266	-0.538266	-0.538266	-0.538266	-0.538266	-0.538266	-0.538266	-0.538266	-0.164027	-0.538266	-0.538266	-0.260675	-0.180231	-0.254679	-0.538266	-0.538266	-0.538266	-0.538266	-0.538266	-0.234164	-0.538266	-0.538266	-0.538266	-0.538266	-0.538266	-0.181829	-0.211707	-0.538266	-0.538266	-0.538266	-0.538266	-0.538266	-0.538266	-0.538266	-0.538266	-0.538266	-0.538266	-0.538266	2.02511
chr14-36002447-36005230	-0.974879	-0.528788	-0.974879	-0.974879	-0.0230626	-0.458932	-0.771459	-0.619117	-0.572587	0.936307	-0.45296	-0.599545	-0.430496	-0.974879	-0.447178	-0.401603	-0.283273	-0.0369027	-0.360348	0.871571	-0.0574029	-0.308249	-0.124184	-0.494536	-0.583693	-0.731782	-0.510726	-0.701246	-0.513428	-0.318309	-0.416889	-0.974879	0.571119	-0.324977	-0.563292	0.0197766	0.146571	-0.663699	-0.458563	-0.208552	0.38793	-0.67248	-0.974879	-0.974879	-0.974879	-0.539731	-0.485908	-0.663426	1.64149
chr4-75858024-75860082	-0.565576	-0.565576	-0.565576	-0.565576	-0.565576	-0.565576	-0.565576	-0.565576	-0.565576	-0.165912	-0.565576	-0.565576	-0.565576	-0.565576	-0.279911	-0.565576	-0.565576	-0.565576	-0.565576	1.17766	-0.565576	-0.565576	-0.226492	-0.565576	-0.565576	-0.565576	-0.565576	-0.565576	-0.565576	-0.565576	-0.565576	-0.565576	-0.116342	-0.565576	-0.565576	0.135575	-0.565576	-0.565576	-0.565576	-0.565576	-0.565576	-0.565576	-0.565576	-0.565576	-0.565576	-0.565576	-0.311219	-0.565576	2.51824
chr4-184826108-184828524	-0.643344	-0.643344	-0.643344	-0.643344	-0.161672	-0.301015	-0.643344	-0.643344	-0.643344	0.246963	-0.643344	-0.643344	-0.643344	-0.643344	-0.390656	-0.643344	0.00760126	0.00481117	-0.643344	-0.643344	-0.201181	-0.643344	-0.643344	-0.643344	-0.643344	-0.643344	-0.361258	-0.643344	-0.643344	-0.643344	-0.128545	-0.643344	1.16842	-0.326079	-0.643344	-0.326946	0.179599	-0.643344	-0.643344	-0.643344	-0.0836605	-0.643344	-0.643344	-0.643344	-0.643344	-0.643344	-0.0835452	-0.643344	2.7919
chr3-24535327-24537555	-0.653327	-0.41673	-0.653327	-0.653327	-0.653327	-0.653327	-0.653327	-0.41673	-0.303049	0.290351	-0.653327	-0.653327	-0.653327	-0.653327	-0.653327	-0.653327	-0.653327	-0.653327	-0.249856	-0.223559	-0.653327	-0.289621	1.1422	-0.653327	-0.653327	-0.653327	-0.653327	-0.653327	-0.653327	-0.653327	-0.653327	-0.653327	1.14994	-0.653327	-0.653327	0.3852	-0.00195473	-0.653327	-0.103143	-0.336854	-0.653327	-0.653327	-0.653327	-0.653327	-0.653327	-0.653327	-0.653327	-0.653327	1.97344
chr21-38079535-38083364	-0.830982	-0.830982	-0.830982	-0.830982	-0.483991	-0.563268	-0.830982	-0.564041	-0.405972	1.49122	-0.39502	-0.830982	-0.0288299	-0.830982	-0.830982	-0.478219	-0.400007	-0.0524919	0.574803	0.172727	-0.523661	-0.324252	-0.0170706	-0.107349	-0.830982	-0.830982	-0.830982	-0.456483	-0.312338	-0.483475	0.12014	-0.830982	-0.476195	-0.830982	-0.830982	0.881553	0.159828	-0.830982	-0.468714	-0.830982	0.631337	-0.498863	-0.450851	-0.830982	-0.830982	-0.830982	-0.339621	-0.518006	1.84151
chr4-120548051-120550619	-0.497597	-0.497597	-0.497597	-0.497597	-0.497597	-0.497597	-0.497597	-0.497597	-0.497597	-0.497597	-0.497597	-0.497597	-0.497597	-0.497597	-0.497597	-0.497597	-0.497597	-0.497597	-0.497597	-0.497597	-0.497597	-0.497597	-0.497597	-0.497597	-0.497597	-0.497597	-0.497597	-0.497597	-0.497597	-0.497597	-0.497597	-0.497597	-0.497597	-0.497597	-0.497597	-0.497597	-0.497597	-0.497597	-0.497597	-0.497597	-0.497597	-0.497597	-0.497597	-0.497597	-0.497597	-0.497597	-0.497597	-0.497597	2.62971
chr4-121991294-121994487	-0.914514	-0.197646	-0.914514	-0.914514	-0.352707	-0.914514	-0.914514	-0.377379	-0.36598	1.27539	-0.434197	-0.67478	-0.187559	-0.627118	-0.914514	-0.451316	-0.190242	-0.0432966	-0.00769617	0.762414	-0.42566	-0.914514	0.0466742	-0.549525	-0.914514	-0.914514	-0.523429	-0.914514	-0.234445	-0.646186	0.0926105	-0.914514	0.767422	-0.261058	-0.228677	0.406037	-0.288352	-0.914514	-0.495943	-0.607973	-0.203924	-0.40047	-0.914514	-0.914514	-0.533389	-0.328383	-0.149672	-0.914514	2.25221
chr8-140714355-140718509	-0.622037	-0.622037	-0.622037	-0.622037	-0.346051	-0.622037	-0.622037	-0.622037	-0.622037	1.04233	-0.622037	-0.364508	-0.622037	-0.622037	-0.622037	-0.622037	-0.622037	-0.622037	-0.622037	-0.201305	-0.370576	-0.622037	0.0339062	-0.38675	-0.622037	-0.622037	-0.622037	-0.622037	-0.622037	-0.622037	-0.271786	-0.622037	-0.191033	-0.622037	-0.622037	-0.0271857	0.094184	-0.622037	-0.622037	-0.622037	-0.0779074	-0.622037	-0.437368	-0.622037	-0.622037	-0.362984	-0.622037	-0.622037	2.11574
chr10-79395987-79398720	-0.786806	-0.203455	-0.786806	-0.786806	-0.241918	-0.518452	-0.786806	-0.434549	0.208478	0.695296	-0.368935	-0.786806	0.159476	-0.786806	-0.786806	-0.786806	-0.786806	0.10779	-0.08707	-0.23656	-0.786806	-0.363676	-0.0758087	-0.350428	-0.786806	-0.786806	-0.786806	-0.786806	-0.569281	-0.390145	-0.178458	-0.353545	-0.369017	-0.786806	-0.786806	0.303987	0.296839	-0.786806	-0.786806	-0.786806	-0.464407	-0.441021	-0.786806	-0.786806	-0.786806	0.974713	-0.786806	-0.786806	2.32978
chr17-66192294-66196271	-0.793917	-0.793917	-0.793917	-0.458973	0.136807	-0.296757	-0.404382	-0.793917	-0.509842	0.979566	-0.793917	-0.367023	0.784118	-0.267909	-0.793917	-0.405409	-0.793917	-0.190617	-0.188378	0.433119	-0.413883	-0.498607	-0.276661	-0.13218	-0.793917	-0.793917	-0.793917	-0.462055	-0.363356	-0.317252	-0.0577735	-0.793917	-0.517547	-0.793917	-0.570502	0.138408	-0.435876	-0.793917	-0.382369	-0.40761	0.243144	-0.793917	-0.793917	-0.793917	-0.793917	-0.43147	-0.368996	-0.793917	2.11605
chr4-180978875-180981182	-0.539255	-0.539255	-0.539255	-0.539255	-0.539255	-0.539255	-0.539255	-0.539255	-0.539255	-0.539255	-0.539255	-0.539255	-0.539255	-0.539255	-0.539255	-0.539255	-0.539255	-0.539255	-0.539255	-0.539255	-0.539255	-0.154611	0.234174	-0.539255	-0.539255	-0.539255	-0.539255	-0.539255	-0.539255	-0.539255	-0.539255	-0.539255	-0.539255	-0.539255	-0.539255	-0.0349382	-0.539255	-0.539255	-0.539255	-0.090727	-0.539255	-0.539255	-0.539255	-0.539255	-0.539255	-0.539255	-0.539255	-0.539255	2.59607
chr2-223169309-223172490	-0.558745	-0.558745	-0.558745	-0.558745	-0.558745	-0.558745	-0.558745	-0.558745	-0.558745	-0.0922289	-0.558745	-0.558745	-0.558745	-0.558745	-0.558745	-0.558745	-0.558745	-0.558745	-0.14055	-0.558745	-0.558745	-0.558745	-0.558745	0.0816464	-0.558745	-0.209877	-0.558745	-0.558745	-0.558745	-0.558745	-0.558745	-0.558745	0.53345	-0.558745	-0.558745	-0.558745	-0.344828	-0.558745	-0.558745	-0.558745	-0.333624	-0.558745	-0.558745	-0.558745	-0.558745	-0.558745	-0.558745	-0.558745	1.8997
chr5-3594111-3597998	-1.21091	-0.235611	0.0770628	-0.904247	0.21715	-1.21091	-0.581383	-0.60382	-0.69174	1.15687	-0.785911	-0.87841	0.212573	-0.255064	-0.529383	-0.908673	-0.484083	-0.0819672	-0.027297	1.11005	-0.577618	-0.48152	0.577243	-0.0123494	-0.268881	0.869971	-0.513435	-0.643058	-0.882647	-1.21091	0.343148	-1.21091	0.952776	-0.447006	-0.554759	0.203215	0.117559	-0.6844	-0.666308	-0.700542	0.0921508	-0.706183	-0.093997	-1.21091	-1.21091	-0.890853	0.752702	-0.955118	1.60954
chr8-72468387-72471367	-0.786703	0.135408	-0.786703	-0.786703	-0.786703	-0.786703	-0.786703	-0.786703	-0.786703	1.32145	-0.29834	-0.786703	-0.0442021	-0.348254	-0.786703	-0.786703	0.281526	-0.453647	0.355551	-0.30559	-0.534719	-0.490927	0.380358	-0.786703	-0.786703	-0.786703	-0.786703	-0.479391	-0.786703	-0.786703	0.337333	-0.786703	0.48836	0.263684	-0.786703	0.627498	-0.41453	-0.786703	-0.501798	-0.221744	-0.299681	-0.786703	-0.786703	-0.786703	-0.786703	-0.786703	-0.259094	-0.352575	1.75982
chr7-1279409-1282976	-1.07108	-0.429268	-1.07108	-0.801711	-0.621894	-1.07108	-0.571929	-0.576266	-0.342524	1.30891	-0.184496	-0.830239	-0.0274553	-0.80293	-1.07108	-0.429536	-0.476233	0.284971	0.0552012	0.225767	-1.07108	-0.533006	1.41129	-0.461825	-0.806601	-0.825526	-1.07108	-0.549287	-0.326078	0.140898	0.282331	-0.825167	0.35056	-0.0457395	-0.615503	0.70582	0.303697	-1.07108	0.586041	0.189834	0.349395	-0.654326	-0.740825	-1.07108	-1.07108	-1.07108	-0.594119	-0.815011	1.64662
chr5-134374267-134377105	-1.07779	-0.560373	-0.584129	-1.07779	-0.672771	-1.07779	-0.714097	-0.401725	-1.07779	1.01742	-0.362712	-0.548019	0.113663	-1.07779	-1.07779	-0.678345	-0.293121	-0.339104	0.525812	0.271904	-0.730284	0.138303	0.451596	-0.489956	-0.693013	-0.469126	-0.781779	-0.708054	-0.611397	-0.312233	0.294627	-0.575931	-0.189485	-0.420929	-0.0722586	0.79801	0.418375	-1.07779	-0.297733	0.00331848	0.53475	-0.616393	-0.590991	-1.07779	-1.07779	-1.07779	-0.410265	-0.532038	1.88024
chr13-28365460-28370036	-1.17883	-0.211957	-0.351695	-1.4218	0.189846	-0.321888	-0.806822	-0.706474	-0.341277	0.931191	-0.507446	-0.253889	0.35747	-0.837454	-0.285079	-0.689859	-0.237626	0.379267	0.479084	0.815906	-0.851188	0.128801	0.27863	-0.339942	-0.244461	-0.209588	-1.4218	-0.0402339	-0.843681	-0.331382	0.489369	-0.865201	0.116441	-0.801776	-0.0953977	0.589628	0.40079	-1.10719	-0.626725	-0.610703	0.544601	-1.07473	-0.313693	-1.4218	-1.4218	-0.410648	-0.394235	-0.10542	1.59175
chr1-197879390-197882993	-0.57834	-0.256993	-0.57834	-0.57834	-0.57834	-0.57834	-0.57834	-0.57834	-0.57834	1.51775	-0.57834	-0.57834	-0.332616	-0.57834	-0.57834	-0.57834	-0.57834	-0.57834	-0.157943	-0.57834	-0.57834	-0.57834	-0.299028	-0.324412	-0.57834	-0.57834	-0.57834	-0.57834	-0.57834	-0.30797	-0.57834	-0.57834	-0.57834	-0.57834	-0.57834	0.314201	-0.101868	-0.57834	-0.57834	-0.57834	-0.122328	-0.57834	-0.57834	-0.57834	-0.57834	-0.57834	-0.57834	-0.57834	1.82161
chr7-1273995-1278762	-0.899841	-0.436585	-0.899841	-0.899841	-0.154502	-0.292098	-0.899841	-0.182693	-0.18926	1.60727	-0.553291	-0.46433	-0.507742	-0.899841	-0.315019	-0.560103	-0.126895	-0.396678	-0.399267	0.249889	-0.899841	-0.330838	-0.314287	-0.899841	-0.899841	-0.899841	-0.899841	-0.543283	-0.355617	-0.269292	0.0301501	-0.899841	0.93439	0.0303395	-0.899841	0.67814	0.177555	-0.899841	-0.32089	0.68817	0.0687975	-0.481638	-0.899841	-0.899841	-0.899841	-0.899841	-0.195982	-0.595819	1.45506
chr18-30349572-30352486	-0.739891	-0.739891	-0.430238	-0.739891	-0.297778	-0.739891	-0.274804	-0.739891	-0.739891	0.744953	-0.739891	-0.498108	-0.739891	-0.739891	-0.739891	-0.739891	-0.739891	-0.267024	0.0173168	1.1387	-0.37395	-0.739891	0.215039	-0.461737	-0.454237	-0.739891	-0.739891	-0.450759	-0.739891	-0.294264	-0.739891	-0.739891	-0.461714	-0.320355	-0.418154	0.268753	-0.179837	-0.739891	-0.739891	-0.172136	-0.141039	-0.739891	-0.455349	-0.739891	-0.739891	-0.739891	-0.312192	-0.209679	1.79416
chr7-8481181-8484197	-1.35069	-0.155511	-1.35069	-1.35069	-0.266684	-0.819052	-0.812303	-0.504543	-0.109452	1.31801	-1.35069	-1.35069	0.501287	-0.977779	0.166073	-0.560569	0.335676	0.077564	0.228521	1.18109	-0.0905317	-0.741603	0.651473	-0.770966	-0.964063	0.0334794	-0.940117	-0.262973	-1.08423	-0.46588	0.344121	-1.35069	0.357823	0.239715	-0.228278	0.629721	-0.152226	-0.448619	0.475765	0.243493	0.39515	-1.04358	-0.0544496	-1.35069	-0.649171	-1.00606	0.192443	-0.185583	1.36215
chr2-101434832-101437958	-1.02684	-0.0799201	-0.270658	-0.688982	-1.02684	-1.02684	-0.488097	-0.624229	0.140643	0.975921	-0.560454	-0.554305	-0.640599	-0.563081	-1.02684	-0.709539	-0.488284	-0.335006	0.0241805	0.163299	-0.501221	-0.54294	0.148527	-0.613541	-0.505259	-1.02684	-0.577792	-1.02684	-0.0673587	-0.121796	-0.302305	-0.60336	0.843854	-0.705939	-0.726164	0.43927	0.488605	-1.02684	-0.414344	-1.02684	0.253973	-0.677982	-0.702899	-1.02684	-1.02684	-0.730247	-0.37305	-0.710329	1.68681
chr1-91181804-91186027	-1.20235	-0.0434137	-1.14274	-1.12198	-0.552026	-0.923963	-0.925745	-0.38233	-0.999938	1.19911	-0.552346	-0.970074	0.409011	-0.561707	-0.660154	-0.984488	0.12718	0.207951	0.381739	1.13401	-0.0732944	-0.0610356	0.375166	-0.546711	-1.01692	-0.785889	-0.353215	-0.26178	-0.455146	-0.320581	0.461813	-0.680245	0.668381	-0.108613	-0.21247	0.699593	0.213737	-0.77043	-0.0234451	-0.255916	0.178704	-0.832195	-0.412658	-1.53344	-0.820105	-0.589189	0.299838	-0.300037	1.43295
chr17-70111868-70114814	-0.979884	-0.200173	-0.541373	-0.979884	-0.536475	-0.462793	-0.979884	-0.600141	-0.0657195	1.33633	-0.763765	-0.979884	0.518274	-0.657559	-0.979884	-0.979884	-0.573417	0.49528	0.585132	0.559091	-0.516659	0.179892	0.390334	-0.502001	-0.979884	-0.381182	-0.979884	0.170461	-0.979884	-0.979884	-0.201287	-0.15084	0.301556	0.0114395	-0.441093	0.873885	-0.398663	-0.979884	-0.979884	-0.979884	-0.119314	-0.606342	-0.581223	-0.979884	-0.979884	-0.979884	0.170649	-0.979884	1.50712
chr4-94749347-94751956	-0.817611	-0.194043	-0.817611	-0.817611	-0.487163	-0.594265	-0.45152	-0.817611	-0.429679	0.293114	-0.421731	-0.817611	-0.403641	-0.817611	-0.313759	-0.817611	-0.233521	-0.488033	-0.178704	0.0784407	-0.467813	-0.419388	-0.508244	-0.387606	-0.564256	-0.354556	-0.337845	-0.817611	-0.817611	-0.525178	-0.387536	-0.817611	0.552375	-0.119483	-0.592	0.0939989	-0.370818	-0.817611	-0.204435	-0.817611	-0.309945	-0.578161	-0.817611	-0.817611	-0.817611	-0.494902	0.354937	-0.0687008	2.34144
chr6-7540778-7543573	-0.712659	-0.314843	-0.712659	-0.712659	-0.371126	-0.426754	-0.712659	-0.712659	-0.38174	0.244102	-0.712659	-0.209014	-0.211805	-0.326877	-0.712659	-0.712659	-0.0826564	-0.476474	-0.155301	-0.0638278	-0.36241	-0.712659	-0.0304739	-0.0598984	-0.712659	-0.712659	-0.712659	-0.712659	-0.492673	-0.373651	-0.199913	-0.233915	-0.317541	-0.712659	-0.261191	-0.712659	-0.712659	-0.712659	-0.337048	-0.712659	-0.220994	-0.712659	-0.712659	-0.423633	-0.712659	-0.288143	-0.712659	-0.712659	2.0359
chr9-101469103-101472345	-0.840782	-0.840782	-0.840782	-0.840782	-0.532928	-0.375679	-0.840782	-0.840782	-0.840782	0.774807	-0.840782	-0.324845	-0.392648	-0.840782	-0.550629	-0.840782	-0.285748	-0.0512738	0.100516	0.177133	0.0679769	0.0794173	0.460328	-0.488475	-0.840782	-0.840782	-0.569187	-0.475066	-0.517925	-0.439466	-0.132436	-0.840782	-0.283558	-0.840782	-0.479847	0.274931	-0.128635	-0.840782	-0.170545	-0.426121	-0.104021	-0.443158	-0.469479	-0.840782	-0.840782	-0.416089	0.0446015	-0.840782	2.35618
chr11-69517583-69520088	-0.67996	-0.356489	-0.67996	-0.67996	-0.67996	-0.67996	-0.67996	-0.67996	-0.348673	1.10975	-0.67996	-0.67996	-0.378518	-0.67996	-0.67996	-0.67996	-0.395439	-0.331347	-0.359489	-0.0509237	-0.67996	-0.67996	0.137532	-0.270677	-0.67996	-0.67996	-0.236935	-0.67996	-0.67996	-0.302289	-0.418556	-0.67996	-0.67996	-0.67996	-0.67996	0.248944	0.260298	-0.67996	-0.348121	-0.67996	-0.254348	-0.67996	-0.67996	-0.67996	-0.67996	-0.67996	-0.67996	-0.67996	1.89935
chr2-119614070-119617270	-0.886173	-0.272343	-0.886173	-0.886173	-0.577982	-0.42056	-0.886173	-0.209414	-0.486404	1.40568	-0.48257	-0.672126	0.0880968	-0.273614	-0.595702	-0.886173	-0.886173	-0.608551	0.326814	0.640478	-0.501328	0.289252	-0.184432	-0.309283	-0.487074	-0.886173	-0.886173	-0.886173	-0.886173	-0.20466	0.201229	-0.886173	-0.138073	0.135937	-0.630602	0.230764	-0.00487788	-0.886173	-0.453542	-0.478981	0.0553702	-0.59451	-0.886173	-0.886173	-0.886173	-0.886173	-0.473288	-0.378721	1.87426
chr13-79169553-79171723	-0.754453	0.240421	-0.754453	-0.754453	-0.402135	-0.468091	-0.754453	-0.754453	-0.754453	1.58986	-0.754453	-0.754453	0.394406	-0.483593	-0.754453	-0.521197	-0.502641	-0.754453	0.374424	-0.754453	-0.386256	-0.754453	-0.754453	0.248298	-0.754453	-0.401259	-0.754453	-0.754453	-0.754453	-0.754453	0.0782274	-0.754453	-0.196571	-0.313883	-0.754453	0.781261	0.0212742	-0.754453	-0.754453	-0.754453	1.00243	-0.404197	-0.754453	-0.754453	-0.754453	-0.754453	-0.377108	-0.754453	1.26127
chr14-69725806-69728553	-0.600835	-0.277195	-0.600835	-0.600835	-0.600835	-0.347607	-0.363742	-0.600835	-0.600835	0.856079	-0.600835	-0.600835	-0.382493	-0.600835	-0.600835	-0.600835	-0.600835	-0.600835	-0.600835	-0.600835	-0.346033	-0.600835	-0.104653	-0.600835	-0.600835	-0.320692	-0.600835	-0.600835	-0.600835	-0.290466	-0.600835	-0.600835	0.205416	-0.600835	-0.600835	-0.162311	-0.600835	-0.600835	-0.600835	-0.600835	-0.600835	-0.600835	-0.600835	-0.600835	-0.600835	-0.303041	-0.170483	-0.600835	2.09049
chr8-23562274-23565335	-1.03384	-0.0854979	-0.600525	-1.18938	-0.741904	-0.766522	-1.09817	-0.857137	-0.159953	0.624892	-0.296064	-0.747414	0.513441	-0.216231	-0.425583	-0.597134	-0.151072	0.422445	0.355584	1.08693	-0.807649	0.174766	0.185495	-0.288949	-1.07045	-0.833585	-1.44809	-0.131791	-0.501504	-0.0734348	0.196458	-1.19967	0.175224	0.338656	-0.12631	0.861361	-0.0752338	-0.541728	-0.463659	-0.844992	0.687414	-0.823666	-0.268991	-1.44809	-1.07308	-0.985416	0.0730303	-0.293761	1.47706
chr3-137488790-137491154	-0.673476	-0.184693	-0.673476	-0.673476	-0.673476	-0.449412	-0.673476	-0.372767	-0.0954212	0.904975	-0.673476	-0.673476	-0.673476	-0.673476	-0.673476	-0.673476	-0.365659	-0.0307598	-0.305688	0.0274908	-0.673476	-0.673476	-0.673476	-0.673476	-0.673476	-0.673476	-0.673476	-0.673476	-0.673476	-0.432051	-0.441613	-0.673476	-0.0467124	-0.0663322	-0.320922	0.075609	-0.263915	-0.673476	-0.448054	-0.673476	-0.673476	-0.673476	-0.348131	-0.673476	-0.673476	-0.673476	-0.278074	-0.673476	1.78901
chr19-46996235-46999432	-1.4632	1.09226	-1.53742	-0.725293	-0.858721	-0.949989	-1.26481	-0.290872	-0.468419	0.826666	0.7296	0.601343	1.22632	-0.608345	-1.46481	-0.626665	0.43534	0.330777	0.332715	-0.458359	0.0591074	0.271734	-0.825792	0.63578	-1.11326	-1.49941	-0.613502	-1.36507	0.695054	0.083501	0.438372	-1.2864	-0.346174	-1.2473	0.302851	0.479086	0.783759	-0.964554	-0.9477	-0.134631	0.935621	-0.650895	-0.917736	-0.926965	-1.77967	0.92588	-0.428175	-0.0585456	1.75766
chr5-172670659-172673489	-1.02581	0.154878	-0.783555	-1.02581	-0.266474	-0.590299	-0.694165	-0.405874	-0.647445	1.39228	-0.447205	-0.696784	0.543265	-0.152293	-1.02581	-1.02581	-0.588006	0.0789476	0.294049	0.40168	-0.199211	-0.326016	0.154835	-0.112869	-1.02581	-1.02581	-1.02581	-1.02581	-0.805366	-0.320709	0.11131	-1.02581	-0.128622	0.369632	-0.630313	0.954529	0.0139154	-0.622036	-0.600852	-0.704282	0.377667	-0.570939	-0.493462	-1.02581	-1.02581	-0.600409	-0.316954	-0.796561	1.64294
chr15-68111868-68116670	-0.949589	0.130916	-0.529461	-1.26612	-0.0724281	-1.04198	-1.26612	-0.594553	-0.182147	1.05212	-0.295816	-0.743162	-0.103769	-0.710331	-0.710641	-0.436295	-0.784216	0.135172	0.591065	0.348795	-0.175596	-0.101845	0.076481	0.0147856	-0.689487	-0.897861	-0.909479	-0.478817	-0.703722	0.097657	0.317642	-1.26612	-0.357328	-0.547175	-0.394037	0.656257	0.373915	-1.26612	-0.100142	-0.491183	0.3161	-0.844882	-0.750725	-1.26612	-0.675053	-0.728255	-0.732284	-0.635636	1.43706
chr10-131756474-131758956	-0.758958	0.451854	-1.00438	-1.00438	-0.128884	-0.780189	-1.00438	-0.481575	-0.425997	0.985171	-0.516537	-0.667858	0.0314498	-0.571872	-1.00438	-0.552821	0.0767173	-0.0181172	0.0323348	0.273686	-1.00438	0.154103	1.39756	-0.253124	-0.432899	-1.00438	-0.665161	-0.713206	-0.560948	-0.567139	0.261004	-1.00438	-0.275432	-1.00438	-0.479632	0.816131	0.37918	-0.726476	-0.429126	-0.731307	0.259339	-0.666862	-0.723947	-1.00438	-1.00438	-0.706332	-0.487787	-0.626703	2.04694
chr2-107501920-107504357	-0.82728	-0.82728	-0.316598	-0.82728	-0.82728	-0.540589	-0.539228	-0.526323	-0.539254	-0.0566807	-0.82728	-0.522027	-0.579527	-0.82728	-0.82728	-0.553242	0.156644	-0.82728	-0.199544	0.988045	-0.82728	-0.292855	0.446402	-0.82728	-0.539534	0.488579	-0.82728	-0.425954	-0.82728	-0.487341	-0.377095	-0.82728	1.24363	-0.82728	-0.82728	0.629775	0.00939208	-0.82728	-0.601672	0.569974	-0.599106	-0.489675	-0.82728	-0.82728	-0.82728	-0.82728	0.56848	-0.568326	1.84427
chr13-100607927-100610235	-0.715966	-0.2491	-0.715966	-0.715966	-0.715966	-0.715966	-0.715966	-0.415	-0.371698	1.11478	-0.715966	-0.715966	-0.173425	-0.715966	-0.715966	-0.715966	-0.430971	-0.306671	-0.15706	0.102845	-0.715966	0.0598329	-0.210015	-0.715966	-0.715966	-0.715966	-0.715966	-0.715966	-0.344036	-0.715966	-0.28414	-0.715966	-0.00689451	-0.715966	-0.715966	0.662693	-0.312607	-0.715966	-0.442254	-0.715966	-0.231253	-0.475541	-0.715966	-0.715966	-0.715966	-0.348467	0.0610849	-0.715966	1.83322
chr7-140772224-140774823	-0.636024	-0.636024	-0.636024	-0.636024	-0.636024	-0.200149	-0.636024	-0.242849	-0.636024	-0.0972886	-0.636024	-0.636024	-0.334038	-0.636024	-0.636024	-0.636024	-0.636024	-0.0663411	-0.636024	0.61987	-0.636024	-0.636024	-0.194226	-0.226002	-0.636024	-0.636024	-0.636024	-0.636024	-0.636024	-0.636024	-0.302005	-0.636024	-0.0910874	-0.251039	-0.636024	-0.636024	0.0650971	-0.636024	-0.410377	-0.636024	-0.636024	-0.636024	-0.636024	-0.636024	-0.636024	-0.636024	-0.636024	-0.267357	2.02337
chr1-91188958-91192953	-1.27792	0.297346	-0.909792	-1.27792	-0.796739	-1.27792	-0.672154	-0.537984	-0.283772	1.40057	-0.479578	-0.89425	0.395706	-0.953955	-1.27792	-0.33568	0.127829	0.21858	0.656053	0.455949	-0.435719	-0.0593301	-0.101393	0.0901253	-0.753277	-0.278522	-0.803458	-0.574285	-0.203312	-0.470678	0.0823746	-0.824624	-0.705271	-0.339852	-0.310546	0.755727	0.518458	-1.27792	-0.534779	-0.16865	0.391501	-0.914534	-0.492959	-1.27792	-1.27792	-0.795804	0.0300268	-0.284218	1.48499
chr20-61049012-61052103	-1.0923	-0.385754	-1.0923	-0.759295	-0.17734	-0.743933	-0.571353	-0.775287	-0.513224	1.07219	-0.206016	-0.432985	-0.209874	-0.851693	-0.776926	-0.702947	-0.535449	-0.443197	0.0210568	0.707986	-0.59519	-0.0998553	-0.18257	-0.64398	-0.514836	-0.421401	-0.771569	-0.53044	-0.543335	-0.124936	0.244542	-0.611789	-0.0800669	-0.595958	-0.663341	0.374472	0.435152	-0.774135	-0.251773	-0.38518	0.275975	-0.625544	-0.434754	-1.0923	-1.0923	-1.0923	-0.6962	-1.0923	1.9048
chr18-74961020-74964422	-1.02399	-0.734004	-0.928865	-1.45203	0.284705	-0.627755	-1.10729	-0.53613	0.592958	1.20207	-0.963439	-0.885185	0.722202	-1.45203	-0.761201	-0.536898	0.240862	0.938794	-0.0471887	1.29416	-0.683666	0.218853	0.43162	-0.598296	-0.947919	0.461603	-0.722194	-0.229807	-0.909987	-0.591406	-0.0362311	-0.902855	0.540574	0.505997	-0.300726	0.815206	-0.429155	-0.331202	-0.739725	-0.24776	-0.172271	-0.95164	-0.811519	-1.08643	-1.06434	-0.581368	0.293928	-0.617311	1.56621
chr5-153856758-153859258	-0.791726	-0.380764	-0.791726	-0.791726	-0.791726	-0.791726	-0.791726	-0.550883	-0.486975	1.1821	-0.407105	-0.420621	0.210809	-0.392779	-0.791726	-0.485363	0.0571043	0.0854978	-0.791726	0.671525	-0.47893	-0.333301	-0.0882233	-0.456989	-0.791726	-0.791726	-0.791726	-0.480235	-0.791726	-0.425287	0.123761	-0.791726	-0.367508	-0.791726	-0.564914	0.739943	0.290985	-0.791726	-0.536475	-0.791726	0.0123694	-0.791726	-0.791726	-0.791726	-0.791726	-0.791726	-0.343069	-0.791726	1.84165
chr18-44335803-44338270	-0.315021	-0.629143	-0.87006	-0.87006	0.124624	-0.280058	-0.87006	-0.545546	-0.0327081	1.20407	-0.87006	0.30802	-0.87006	-0.175907	-0.496601	-0.341674	-0.87006	0.0385803	-0.405047	1.22713	-0.37263	-0.315306	0.451037	-0.510368	-0.87006	-0.87006	-0.87006	-0.461286	-0.461156	-0.87006	-0.299177	-0.87006	-0.87006	-0.607798	-0.196577	-0.525701	0.601534	-0.87006	-0.25343	0.32986	-0.87006	-0.577574	-0.682433	-0.87006	-0.87006	-0.87006	-0.610695	-0.519941	1.70961
chr12-85671627-85675010	-1.07359	0.17103	-0.799519	-1.07359	-0.710237	-0.752646	-0.805322	-0.650869	-0.672519	1.41342	-0.343022	-0.722182	0.00283366	-1.07359	-0.682667	-1.07359	-0.590471	-0.266016	0.744595	1.12682	-0.623142	0.492213	0.539626	-0.368694	-1.07359	-0.719276	-1.07359	-1.07359	-0.502628	-0.401555	-0.0415467	-1.07359	0.344506	0.628082	-0.440826	0.534491	0.122604	-1.07359	-0.183114	0.364032	-0.268894	-0.780978	-0.529513	-1.07359	-0.801726	-0.438492	0.039136	-0.406342	1.45591
chr2-18058791-18061388	-0.548705	-0.548705	-0.548705	-0.548705	-0.227486	-0.294677	-0.548705	-0.548705	-0.548705	-0.548705	-0.548705	-0.548705	-0.548705	-0.548705	-0.548705	-0.548705	-0.548705	-0.548705	-0.548705	-0.548705	-0.548705	0.172178	-0.548705	-0.548705	-0.548705	-0.548705	-0.548705	-0.548705	-0.548705	-0.548705	-0.548705	-0.548705	-0.548705	-0.548705	-0.548705	0.237719	-0.548705	-0.548705	-0.548705	-0.548705	-0.548705	-0.548705	-0.548705	-0.548705	-0.548705	-0.548705	-0.548705	-0.548705	1.92085
chr18-56934471-56937248	-0.776208	-0.466472	-0.776208	-0.776208	-0.35689	-0.776208	-0.776208	-0.418222	-0.487566	0.6388	-0.776208	-0.776208	0.276644	-0.207507	-0.776208	-0.776208	-0.776208	0.0788695	-0.174747	0.822815	-0.776208	-0.00804772	0.202385	-0.268367	-0.776208	-0.776208	-0.776208	-0.776208	-0.776208	-0.30336	-0.223755	-0.776208	0.888684	-0.223659	-0.776208	0.307462	-0.243422	-0.776208	-0.776208	-0.776208	-0.357471	-0.776208	-0.539464	-0.776208	-0.776208	-0.776208	-0.435924	-0.776208	1.77368
chr7-121943624-121947543	-1.19514	-0.556189	-0.31343	-1.19514	-0.279069	-0.450429	-0.815654	-0.487728	-0.8048	0.665972	-1.19514	-0.857805	1.05606	-0.761587	-1.19514	-0.53043	0.10605	1.04799	-0.186027	1.38296	-0.649643	0.16302	0.858312	0.0111265	-1.19514	0.159109	-1.19514	-0.285828	-1.19514	-0.558325	-0.318423	-0.872617	0.500016	0.377978	-0.213677	0.530045	-0.423031	-1.19514	0.0947195	0.383316	-0.105996	-0.738986	-0.567912	-1.19514	-0.55643	-1.19514	-0.0370784	-0.510325	1.45781
chr2-219865898-219868306	-0.73867	-0.168623	-0.73867	-0.73867	0.0143852	-0.73867	-0.73867	-0.428801	-0.73867	1.14396	-0.73867	-0.432634	0.418744	-0.73867	-0.73867	-0.73867	-0.73867	-0.371419	-0.369633	-0.168942	-0.369103	-0.347738	0.0385349	-0.349881	-0.311586	-0.73867	-0.513765	-0.73867	-0.488263	-0.465367	-0.343252	-0.73867	-0.24665	-0.73867	-0.73867	0.557808	0.511493	-0.73867	-0.73867	-0.220667	-0.73867	-0.73867	-0.73867	-0.73867	-0.73867	-0.73867	-0.185672	-0.73867	2.15208
chr7-1269949-1273899	-1.11275	0.153056	-1.11275	-1.11275	-0.249861	-1.11275	-1.11275	-0.530669	-0.394179	1.1044	-0.50533	-0.421098	-0.326129	-0.787896	-0.588536	-0.544627	-0.0805853	0.0571862	0.17586	0.870164	-0.198727	-0.507842	-1.11275	0.0481932	-0.786649	-1.11275	-1.11275	-0.542691	-0.32287	-0.0724371	0.314987	-1.11275	0.189853	0.52881	-0.594178	0.921495	0.493305	-0.629604	-0.856944	-0.625469	0.598545	-0.633652	-0.642659	-1.11275	-1.11275	-0.849056	-0.0339573	-0.479773	1.63225
chr8-55370007-55372691	-1.33473	0.385376	-0.430727	-1.09224	-0.283935	-0.459574	-0.959979	-0.255925	-0.965634	1.00505	-0.038731	-0.759991	0.0339887	-0.877766	-0.513117	0.0642031	0.00875639	0.591843	0.138214	1.23843	-0.94776	-0.0192192	0.769404	-0.923023	-0.541591	-0.881312	-0.758205	-0.702883	-0.748138	-0.0571864	0.51003	-1.33473	0.364012	0.300993	-0.409949	0.828602	0.816943	-1.33473	-0.789065	-0.0807417	1.1583	-0.730013	-0.898115	-1.33473	-1.33473	-0.869583	0.307861	-0.876115	1.6193
chr5-1881606-1884907	-0.700769	-0.509756	-0.613389	-0.669741	-0.0578343	-0.0101704	-0.908523	-0.629372	-0.288628	1.20227	-0.510188	-0.64105	0.320449	-0.492346	-0.56261	-0.733524	-0.603085	0.161077	-0.451843	1.32674	-0.383317	-0.360151	0.129736	-0.301518	-0.515932	-0.542876	-1.40028	-0.29595	-0.805939	-0.115025	0.081575	-0.601592	0.444815	-0.318412	-0.105145	0.30374	0.231625	-1.02098	-0.862111	-0.927661	0.149016	-0.897907	-0.345368	-1.18993	-1.40028	-1.03087	-0.61918	-1.13997	1.56889
chr3-54154563-54158044	-0.891832	-0.538869	-0.891832	-0.891832	-0.207851	-0.579916	-0.891832	-0.444762	-0.384215	1.20844	-0.891832	-0.499863	-0.339323	-0.891832	-0.599301	-0.413755	-0.256403	0.116356	-0.424838	0.90364	-0.455557	-0.460228	0.88836	-0.651758	-0.683084	-0.891832	-0.891832	-0.461003	-0.891832	-0.891832	-0.252426	-0.891832	0.836675	-0.524263	-0.587835	0.623053	0.332239	-0.381746	-0.152677	-0.473773	0.0900377	-0.891832	-0.891832	-0.891832	-0.891832	-0.891832	0.432146	-0.891832	1.66867
chr20-20344126-20346371	-0.910563	-0.350076	-0.910563	-0.910563	-0.336358	-0.598588	-0.910563	-0.418419	-0.349924	1.41579	-0.445371	-0.462943	0.0548514	-0.57099	-0.910563	-0.446643	-0.910563	-0.0111594	0.235288	-0.318154	-0.426724	-0.206077	-0.297918	-0.0724122	-0.466292	-0.277787	-0.910563	-0.910563	-0.373062	-0.401218	-0.0975709	-0.910563	0.00988523	-0.910563	-0.564858	0.801495	0.0316473	-0.910563	-0.607804	-0.910563	0.407556	-0.570919	-0.910563	-0.910563	-0.910563	-0.610637	-0.549167	-0.145627	1.69311
chr1-180197708-180201421	-0.520303	-0.520303	-0.520303	-0.520303	-0.520303	-0.520303	-0.520303	-0.520303	-0.520303	0.0385179	-0.520303	-0.520303	-0.520303	-0.520303	-0.520303	-0.520303	-0.520303	-0.520303	-0.520303	-0.520303	-0.520303	-0.520303	-0.520303	-0.520303	-0.520303	-0.520303	-0.520303	-0.520303	-0.520303	-0.520303	-0.520303	-0.520303	0.152287	-0.520303	-0.520303	-0.520303	-0.520303	-0.520303	-0.520303	-0.520303	-0.226739	-0.520303	-0.520303	-0.520303	-0.520303	-0.520303	-0.259721	-0.520303	1.55601
chr2-63274259-63276873	-0.904861	0.420615	-0.497577	-0.904861	-0.904861	-0.904861	-0.904861	-0.602004	-0.4283	1.54609	-0.29571	-0.616844	0.715948	-0.611043	-0.904861	-0.459883	-0.092796	-0.471995	0.539586	-0.188743	-0.117319	-0.904861	-0.367731	-0.340185	-0.904861	-0.23036	-0.473725	-0.904861	-0.352949	-0.441578	1.35204	-0.904861	-0.904861	-0.904861	-0.904861	0.509488	0.0215941	-0.904861	-0.236852	-0.265289	0.653215	-0.904861	-0.667131	-0.904861	-0.904861	-0.904861	-0.33213	-0.156678	1.51299
chr2-38300494-38304865	-1.29858	-0.880092	-1.12791	-1.30343	-0.01975	-0.674897	-0.932554	-0.138504	-0.341346	0.988691	-0.625229	-1.31029	0.72873	-0.706947	-0.502452	-0.215009	-0.374889	0.312156	0.437816	0.738455	-0.198517	0.0395415	0.183335	-0.338832	-0.224462	-0.41776	-1.25085	-0.31488	-0.0545711	-0.463061	0.29159	-0.767342	0.242152	-1.04042	-0.532465	0.667988	0.501278	-1.25681	0.328106	-0.195258	-0.276248	-1.25422	-0.0739991	-1.6898	-1.39576	-0.326388	-0.120311	-0.583825	1.63351
chr15-68125884-68128802	-0.497805	-0.497805	-0.497805	-0.497805	-0.497805	-0.497805	-0.199291	-0.497805	-0.497805	0.162571	-0.497805	-0.497805	-0.497805	-0.497805	-0.497805	-0.497805	-0.497805	-0.497805	-0.497805	-0.497805	-0.497805	-0.497805	-0.497805	-0.497805	-0.497805	-0.497805	-0.497805	-0.497805	-0.497805	-0.497805	-0.497805	-0.497805	-0.497805	-0.497805	-0.497805	0.0168156	-0.23217	-0.497805	-0.497805	-0.497805	-0.497805	-0.497805	-0.497805	-0.497805	-0.497805	-0.497805	-0.497805	-0.497805	2.26667
chr5-71402690-71405026	-0.686867	-0.686867	-0.686867	-0.686867	-0.229499	-0.398207	-0.447879	-0.2621	-0.686867	0.606606	-0.686867	-0.686867	-0.686867	-0.686867	-0.686867	-0.686867	-0.291095	0.752211	-0.686867	0.201468	-0.686867	-0.686867	0.0574852	-0.686867	-0.686867	-0.686867	-0.686867	-0.686867	-0.686867	-0.686867	-0.686867	-0.686867	-0.0207569	-0.686867	-0.0841755	0.66394	0.0510516	-0.686867	-0.396473	-0.397093	-0.686867	-0.686867	-0.686867	-0.686867	-0.686867	-0.686867	-0.149095	-0.686867	1.96884
chr14-61114950-61117339	-0.673114	-0.294725	-0.673114	-0.673114	-0.673114	-0.417639	-0.673114	-0.673114	-0.673114	0.984592	-0.673114	-0.673114	-0.673114	-0.673114	-0.673114	-0.673114	-0.673114	-0.327214	-0.178276	0.3848	-0.673114	-0.192541	-0.673114	-0.342876	-0.673114	-0.673114	-0.673114	-0.673114	-0.673114	-0.359992	0.0423849	-0.673114	0.101518	-0.673114	-0.444836	0.135138	-0.091418	-0.673114	-0.673114	-0.673114	-0.366162	-0.673114	-0.673114	-0.673114	-0.673114	-0.673114	-0.311104	-0.673114	1.81806
chr12-113904369-113906563	-0.800568	-0.422144	-0.800568	-0.800568	0.298299	-0.800568	-0.800568	-0.800568	0.0515692	1.47185	-0.800568	-0.382804	-0.334489	-0.800568	-0.800568	-0.800568	-0.800568	-0.388076	0.0198996	0.504665	-0.0583026	-0.339135	0.083404	-0.800568	-0.800568	-0.800568	-0.46791	-0.800568	-0.800568	-0.557048	-0.103563	-0.371564	0.0687105	-0.188157	-0.800568	0.385344	-0.0555674	-0.800568	-0.28498	-0.800568	0.555539	-0.800568	-0.800568	-0.800568	-0.800568	-0.800568	-0.539582	-0.539583	1.92925
chr22-34315445-34318950	-0.630419	-0.630419	-0.630419	-0.630419	-0.630419	-0.374789	-0.339958	-0.630419	-0.630419	-0.630419	-0.630419	-0.630419	-0.630419	-0.630419	-0.630419	-0.630419	-0.630419	0.0129129	-0.630419	0.33565	-0.630419	-0.149553	0.653916	-0.630419	-0.630419	-0.630419	-0.630419	-0.630419	-0.630419	-0.630419	-0.630419	-0.630419	-0.630419	-0.630419	-0.630419	0.0526178	0.0307756	-0.630419	0.489132	-0.354991	-0.630419	-0.630419	-0.315457	-0.630419	-0.630419	-0.630419	-0.109371	-0.630419	1.8785
chr17-79314051-79318358	-0.893576	0.900854	-0.957637	-1.27221	-0.335297	-0.895837	-0.433632	-0.875759	-0.101961	0.8759	-0.368008	-1.02659	1.45237	-0.960742	-0.677834	-0.860161	-0.71115	-0.991882	-0.0804497	-0.322431	-0.0687357	0.350912	1.39505	-0.804308	-0.965578	0.375593	-0.801694	-1.27221	-1.27221	-0.0157692	0.580327	-1.27221	0.915705	-0.64045	-0.436099	1.07104	-1.27221	-0.498941	0.530649	-0.528549	0.816764	-0.11103	-1.27221	-0.722517	-0.918375	0.978999	-0.347553	-0.882123	1.28441
chr4-24471362-24474153	-0.501154	-0.501154	-0.501154	-0.501154	-0.501154	-0.501154	-0.501154	-0.501154	-0.501154	-0.501154	-0.501154	-0.501154	-0.501154	-0.501154	-0.501154	-0.501154	-0.501154	-0.501154	-0.501154	-0.501154	-0.501154	-0.501154	-0.501154	-0.501154	-0.501154	-0.501154	-0.501154	-0.501154	-0.501154	-0.226038	-0.501154	-0.501154	-0.501154	-0.501154	-0.501154	-0.0216554	-0.501154	-0.501154	-0.501154	-0.501154	-0.501154	-0.501154	-0.501154	-0.501154	-0.501154	-0.501154	-0.501154	-0.501154	2.70391
chr15-81071123-81073445	-0.578511	-0.578511	-0.578511	-0.578511	-0.578511	-0.578511	-0.578511	-0.578511	-0.578511	0.923658	-0.578511	-0.578511	-0.578511	-0.578511	-0.578511	-0.578511	-0.578511	-0.578511	-0.237699	-0.578511	-0.578511	-0.276322	-0.160843	-0.578511	-0.578511	-0.578511	-0.578511	-0.578511	-0.234644	-0.578511	-0.252991	-0.578511	-0.137247	-0.578511	-0.578511	-0.314818	-0.578511	-0.578511	-0.578511	-0.578511	-0.348225	-0.578511	-0.578511	-0.578511	-0.578511	-0.578511	-0.578511	-0.578511	2.08241
chr7-27202938-27207152	-0.580953	-0.239969	-0.580953	-0.580953	-0.580953	-0.580953	-0.580953	-0.580953	0.336921	-0.580953	-0.580953	-0.580953	-0.580953	-0.580953	-0.580953	-0.580953	-0.580953	-0.580953	-0.180892	-0.580953	-0.580953	0.498125	0.588127	-0.580953	-0.580953	-0.580953	-0.580953	-0.580953	-0.580953	0.813824	-0.580953	-0.580953	-0.35996	0.252116	-0.580953	1.82831	-0.580953	-0.580953	-0.245471	-0.580953	-0.580953	-0.121534	-0.580953	-0.580953	-0.580953	-0.580953	-0.580953	-0.580953	-0.580953
chr5-172753547-172755892	-0.590448	-0.590448	-0.590448	-0.590448	-0.590448	-0.590448	-0.590448	-0.590448	-0.590448	-0.590448	-0.590448	-0.590448	-0.590448	-0.590448	-0.590448	-0.590448	-0.209147	-0.283898	-0.590448	-0.258022	-0.590448	-0.590448	-0.590448	-0.590448	-0.590448	-0.590448	-0.590448	-0.590448	-0.590448	-0.220964	-0.590448	-0.590448	0.4407	-0.590448	-0.590448	-0.590448	0.0781221	-0.590448	-0.590448	-0.590448	-0.16005	-0.590448	-0.590448	-0.590448	-0.590448	-0.179915	-0.329008	-0.590448	2.12868
chr7-70596055-70598699	-1.44227	-1.05117	0.572367	-1.11349	-0.460415	-0.113297	0.0198533	-0.509005	0.274653	-0.040741	-1.44227	-0.79572	1.04143	-1.1014	-0.864084	0.598916	0.44739	1.29824	-0.725675	1.23594	-0.351461	-0.774214	0.798785	-1.03941	-0.891649	1.00365	-0.464586	0.0155292	-1.44227	-0.225422	-0.402158	-1.44227	0.450233	-0.734407	-0.55402	0.488983	0.487971	-1.44227	1.21258	1.02043	-0.663518	-0.982607	-0.293706	-1.20118	-0.891381	0.102986	0.550318	0.467464	1.35753
chr22-39637821-39641086	-0.566629	-0.566629	-0.566629	-0.32246	-0.566629	-0.566629	-0.326601	-0.566629	-0.566629	-0.566629	-0.566629	-0.566629	-0.174025	-0.566629	-0.566629	-0.566629	-0.566629	-0.566629	-0.566629	-0.566629	-0.566629	-0.566629	-0.0362771	-0.566629	-0.566629	-0.566629	-0.310182	-0.566629	-0.566629	-0.136091	-0.566629	-0.566629	-0.124493	-0.566629	-0.566629	0.63465	-0.0158845	-0.566629	-0.566629	-0.566629	-0.566629	-0.566629	-0.566629	-0.566629	-0.566629	-0.566629	-0.566629	-0.566629	2.29082
chr2-119590835-119594049	-0.853328	-0.128031	-0.853328	-0.853328	-0.257607	-0.596926	-0.613263	-0.415179	-0.853328	0.937166	-0.398609	-0.563853	0.189646	-0.404418	-0.853328	-0.853328	-0.290652	0.195357	0.11196	0.714323	-0.463612	-0.116078	-0.493578	-0.191305	-0.853328	-0.853328	-0.853328	-0.447423	-0.211951	-0.577615	-0.276844	-0.853328	-0.25369	-0.219749	-0.853328	0.32528	-0.16388	-0.853328	-0.853328	-0.853328	-0.277814	-0.427069	-0.583818	-0.853328	-0.853328	-0.853328	-0.382791	-0.444124	1.9024
chr19-1752834-1756702	-0.728401	-0.728401	-0.728401	-0.728401	-0.223966	-0.728401	-0.728401	-0.453872	-0.437001	0.967367	-0.728401	-0.353427	-0.507256	-0.728401	-0.728401	-0.728401	-0.728401	-0.287979	-0.728401	0.4041	-0.728401	-0.177889	-0.0175633	-0.297081	-0.728401	-0.728401	-0.728401	-0.372359	-0.728401	-0.18089	-0.272942	-0.728401	0.162224	-0.728401	-0.728401	0.257304	-0.104667	-0.728401	-0.31435	-0.40289	0.323159	-0.45401	-0.728401	-0.728401	-0.728401	-0.728401	-0.116946	-0.728401	2.47049
chr12-130644994-130649303	-1.23045	-0.637874	-0.658266	-1.35187	-0.882167	0.219402	-0.4129	-0.850953	-0.0356769	0.914221	-0.505578	-0.946892	0.238699	-1.09699	-1.3576	-0.575568	-0.26739	0.254579	-0.0147436	0.777567	-0.535029	0.485085	0.658566	-0.530994	-0.47144	0.732814	-0.803783	-0.732022	-0.655821	-0.286388	-0.0477447	-1.32164	0.0555515	-0.0337698	-0.578362	0.889758	0.724354	-0.602415	-0.0836228	-0.0536529	-0.189082	-1.05067	-0.0247979	-1.75243	-0.719042	-0.462855	0.293463	-0.781685	1.59498
chr3-64670256-64672785	-0.86401	-0.436859	-0.86401	-0.86401	-0.551573	-0.5029	-0.373933	-0.551063	-0.437208	0.869835	-0.86401	-0.86401	0.334602	-0.86401	-0.486471	-0.86401	-0.375825	0.537555	-0.58022	1.48946	-0.86401	0.124839	0.652567	-0.546301	-0.86401	0.326225	-0.60724	-0.86401	-0.86401	-0.519813	-0.445593	-0.86401	0.139185	0.503041	-0.397529	0.594194	-0.448976	-0.86401	-0.86401	-0.268831	-0.86401	-0.86401	-0.534317	-0.86401	-0.86401	-0.86401	0.236646	-0.86401	1.66023
chr11-70961529-70964471	-0.727348	-0.32317	-0.727348	-0.727348	-0.493421	-0.301355	-0.411499	-0.465939	-0.279031	0.99555	-0.727348	-0.727348	-0.370297	-0.727348	-0.727348	-0.727348	-0.727348	-0.367662	-0.0358074	0.490924	-0.727348	-0.146354	-0.366959	-0.727348	-0.727348	-0.727348	-0.727348	-0.444143	-0.727348	-0.356542	-0.377942	-0.727348	-0.195996	-0.727348	-0.727348	0.748952	0.326805	-0.727348	-0.727348	-0.727348	-0.176697	-0.727348	-0.727348	-0.727348	-0.727348	-0.727348	-0.132854	-0.727348	1.76591
chr5-72731656-72733872	-0.463132	-0.204861	-0.711864	-0.711864	-0.325138	-0.711864	-0.711864	-0.711864	-0.711864	1.30922	-0.711864	-0.342934	-0.711864	-0.711864	-0.711864	-0.370671	-0.456429	-0.389809	-0.369712	-0.711864	-0.711864	-0.394603	-0.711864	-0.121053	-0.328821	-0.46026	-0.711864	-0.442796	-0.393225	-0.341052	-0.255726	-0.711864	-0.207828	-0.711864	-0.711864	0.433382	-0.153457	-0.389794	-0.711864	-0.711864	-0.288496	-0.468267	-0.450331	-0.711864	-0.711864	-0.711864	-0.240483	-0.711864	1.88503
chr2-239754708-239758644	-1.11299	-0.335909	-1.70075	-0.993316	0.131555	-0.431154	-0.792373	-0.636341	-0.964523	1.0349	-0.347399	-0.789142	-0.383546	-0.491766	-0.935265	-0.31798	0.250625	0.808603	0.399142	0.661325	0.169198	-0.210043	0.179356	-0.190944	-0.705142	-1.03538	-1.0085	-0.0941736	-0.421153	-0.200491	0.288914	-0.243994	0.636234	0.475565	-0.309217	0.718346	0.583866	-1.00115	0.266952	-0.496261	0.225279	-0.963939	-0.438875	-1.70075	-1.33252	-1.34945	-0.203886	-0.674485	1.59323
chr22-50967563-50971160	-0.323514	-0.336442	-1.33709	-0.35077	-0.0372815	-0.684817	-0.20895	-0.358778	-0.363362	0.576346	-0.390047	0.315378	-0.588609	-0.185446	-0.773849	-1.07009	-0.712138	-0.911681	-0.256736	-0.536074	0.120257	-0.952042	-0.456415	-0.362088	-1.04547	-1.33709	-0.95866	-0.972924	-0.284196	-0.0413236	0.00174257	-0.891806	0.557891	-1.33709	-0.10616	-0.191574	0.666873	-0.663864	-0.415953	-0.613243	-0.00469391	-0.346944	-0.986444	-0.601841	-0.968855	-0.98578	-0.452959	-0.52467	2.09985
chr6-83073116-83075531	-0.873638	-0.873638	-0.873638	-0.272797	0.0452117	-0.873638	-0.873638	-0.56037	-0.137326	0.278675	-0.404966	0.754845	-0.303128	-0.873638	-0.873638	-0.873638	-0.294515	-0.873638	0.00125472	0.16049	-0.517662	-0.873638	-0.873638	-0.873638	-0.873638	-0.873638	-0.873638	-0.325201	0.0635213	-0.442115	0.309444	-0.873638	0.882746	-0.873638	0.376692	-0.873638	0.419685	-0.359639	-0.873638	-0.615766	1.02106	-0.469681	-0.873638	-0.873638	-0.873638	-0.873638	-0.509538	-0.436968	1.99679
chr5-92914687-92917437	-0.720377	0.577495	-0.720377	-0.720377	-0.160268	-0.417239	-0.720377	-0.720377	0.0054948	1.447	-0.219256	-0.420142	-0.436777	-0.720377	-0.720377	-0.42497	-0.720377	-0.720377	0.558371	-0.298088	-0.720377	-0.367037	-0.720377	-0.436361	-0.720377	-0.720377	-0.720377	-0.720377	-0.383521	-0.720377	0.124638	-0.720377	-0.498439	-0.720377	-0.302491	0.756565	0.179689	-0.720377	-0.720377	-0.720377	0.0694617	-0.720377	-0.720377	-0.720377	-0.720377	-0.720377	-0.376185	-0.720377	1.68795
chr4-44448927-44451295	-0.856961	-0.039742	-0.0341663	-1.19434	-0.423854	-0.0779165	-1.19434	0.180087	-0.821666	0.704571	-1.19434	-0.812001	0.310408	-1.19434	-0.444799	-0.870929	-0.827426	0.864616	-0.571775	1.13414	0.143581	0.292762	0.380897	-0.10868	-0.810997	-1.19434	-0.890979	-1.19434	-1.19434	-0.573918	-0.502452	-0.595867	1.06192	0.184275	-0.361193	0.652157	0.0922767	-1.19434	0.354669	-0.15374	-0.372053	-0.710199	0.171311	-1.19434	-0.467466	-0.892035	0.177041	0.0367272	2.3368
chr15-74424551-74429246	-1.05345	0.348111	-0.562367	-0.947178	0.0991074	-1.03089	-0.939027	-0.838933	-0.177047	0.994396	-0.398397	-0.971385	0.399804	0.022845	-0.83193	-0.483169	0.0185526	0.29068	0.0681476	0.510253	-0.386268	-0.0865816	-0.183979	-0.100877	-0.444478	-1.4002	-1.00664	-0.858078	-0.278236	0.142355	0.286645	-0.837666	0.328397	-0.0336885	-0.278356	0.713712	0.162464	-0.607285	-0.494395	-0.876101	0.841374	-0.914354	-0.313296	-1.70723	-0.83929	-1.18064	0.49617	-0.927598	1.79036
chr4-122871142-122873297	-0.509404	-0.509404	-0.509404	-0.509404	-0.509404	-0.509404	-0.509404	-0.509404	-0.509404	-0.189797	-0.509404	-0.509404	-0.509404	-0.509404	-0.509404	-0.509404	-0.509404	-0.509404	-0.509404	-0.509404	-0.509404	-0.509404	-0.509404	-0.509404	-0.509404	-0.509404	-0.509404	-0.509404	-0.509404	-0.509404	-0.509404	-0.509404	-0.509404	-0.509404	-0.509404	-0.509404	-0.509404	-0.509404	-0.509404	-0.509404	-0.509404	-0.509404	-0.509404	-0.509404	-0.509404	-0.509404	-0.211738	-0.509404	2.62667
chr2-71114576-71116944	-0.8105	-0.186881	-0.8105	-0.8105	-0.442551	-0.8105	-0.527813	-0.8105	-0.501665	1.62508	-0.8105	-0.8105	-0.0677947	-0.8105	-0.8105	-0.436131	-0.261212	-0.8105	-0.243399	-0.8105	-0.8105	-0.278046	0.815645	-0.34515	-0.8105	-0.256337	-0.8105	-0.514971	-0.586668	-0.273228	0.213764	-0.8105	0.379247	-0.8105	-0.03885	0.839752	0.0384661	-0.8105	-0.8105	-0.446638	0.262511	-0.8105	-0.498322	-0.8105	-0.8105	-0.8105	-0.0907529	-0.8105	1.55116
chr2-45168600-45170833	-0.850935	-0.457772	-0.850935	-0.850935	-0.551114	-0.850935	-0.850935	-0.320044	-0.527421	1.2732	-0.850935	-0.850935	-0.534767	-0.55452	-0.850935	-0.850935	-0.561616	-0.072634	-0.448545	0.169499	-0.494383	0.117338	0.820095	-0.52518	-0.850935	-0.850935	-0.574567	-0.850935	-0.185449	-0.205828	0.48523	-0.850935	-0.228083	-0.850935	-0.367005	0.530034	0.448104	-0.850935	0.82311	0.0380776	-0.461686	-0.850935	-0.850935	-0.850935	-0.850935	-0.850935	-0.290966	-0.527952	1.67251
chr2-119602446-119605776	-0.971853	-0.0419698	-0.971853	-0.971853	0.00210668	-0.568198	-0.971853	-0.649891	-0.609843	1.17656	-0.237175	-0.575708	-0.181454	-0.971853	-0.971853	-0.971853	-0.165676	0.443083	0.294907	0.435432	-0.633682	-0.64084	-0.324055	-0.135001	-0.699963	-0.971853	-0.714058	-0.171108	-0.578813	-0.445413	0.121994	-0.971853	-0.431837	-0.971853	-0.462879	0.456906	0.683537	-0.971853	-0.5975	-0.598682	0.346225	-0.497809	-0.416388	-0.711531	-0.971853	-0.558484	0.157021	-0.542725	1.67497
chr14-61122605-61124785	-0.541134	-0.296549	-0.541134	-0.541134	-0.541134	-0.541134	-0.541134	-0.541134	-0.541134	1.50119	-0.541134	-0.541134	-0.541134	-0.541134	-0.541134	-0.244799	-0.541134	-0.541134	-0.541134	-0.541134	-0.541134	-0.541134	-0.541134	-0.541134	-0.541134	-0.541134	-0.541134	-0.541134	-0.541134	-0.541134	-0.541134	-0.541134	-0.541134	-0.541134	-0.541134	-0.541134	-0.320666	-0.541134	-0.541134	-0.541134	-0.541134	-0.541134	-0.541134	-0.541134	-0.541134	-0.541134	-0.541134	-0.541134	1.419
chr15-37392035-37395317	-0.715504	-0.206653	-0.715504	-0.715504	-0.715504	-0.715504	-0.715504	-0.715504	-0.715504	1.19408	-0.715504	-0.715504	-0.115393	-0.715504	-0.715504	-0.715504	-0.364416	-0.0083373	-0.06316	0.242196	-0.715504	-0.350081	-0.219694	-0.183698	-0.715504	-0.715504	-0.715504	-0.715504	-0.715504	-0.165176	-0.399905	-0.715504	-0.398245	-0.715504	-0.347607	0.199632	-0.0819042	-0.715504	-0.715504	-0.437739	-0.145532	-0.715504	-0.715504	-0.715504	-0.715504	-0.715504	0.140272	-0.715504	1.71565
chr19-10399268-10406559	-0.351728	-1.57397	-0.98907	0.250322	-0.126134	-1.17385	-1.84604	-1.35971	0.421158	0.306658	0.29232	0.373196	-1.90935	-0.684281	0.286113	-1.83747	0.260103	-1.35209	0.113628	-0.993221	0.116898	-0.662334	-0.87861	0.347636	0.136743	-1.34376	-0.149599	0.232018	0.234261	0.101469	0.655312	-0.588938	0.466632	0.335226	-0.387661	-0.128727	0.29738	0.108249	0.198174	-0.312952	0.793456	-1.00969	0.172785	-0.0898863	-1.86203	-1.22645	-0.158563	-0.777312	1.81384
chr10-77166831-77169856	-0.972439	-0.972439	-0.199422	-0.475972	-0.465359	-0.695671	-0.228148	-0.434831	-0.972439	0.66787	-0.430231	-0.016488	0.499513	-0.124386	-0.676659	-0.676049	-0.123909	-0.972439	-0.23711	0.212428	-0.36969	-0.972439	-0.362701	-0.972439	-0.0460119	-0.972439	-0.66818	-0.972439	-0.972439	0.0733212	0.047101	-0.972439	0.347776	-0.972439	-0.712197	0.235692	-0.10384	-0.972439	-0.515883	-0.549737	0.373707	-0.509519	-0.551139	-0.560941	-0.972439	0.257179	-0.607098	0.21389	2.04546
chr17-48040994-48043180	-0.724825	-0.0757914	-0.724825	-0.724825	-0.424187	-0.724825	-0.724825	-0.724825	-0.724825	1.06574	-0.724825	-0.724825	-0.34386	-0.724825	-0.724825	-0.724825	-0.35648	-0.724825	0.201467	-0.724825	-0.724825	-0.111166	-0.0284726	-0.481858	-0.724825	-0.724825	-0.724825	-0.724825	-0.223783	-0.279612	-0.144602	-0.29151	-0.389502	-0.39647	-0.724825	0.0563351	-0.255193	-0.724825	-0.724825	-0.724825	0.99247	-0.427554	-0.724825	-0.724825	-0.448631	-0.17702	-0.426197	-0.724825	1.68129
chr4-150998822-151000834	-0.571041	-0.571041	-0.571041	-0.571041	-0.571041	-0.571041	-0.571041	-0.571041	-0.571041	-0.250177	-0.571041	-0.352726	-0.219835	-0.571041	-0.571041	-0.571041	-0.571041	-0.571041	-0.571041	-0.571041	-0.232167	-0.571041	-0.571041	-0.571041	-0.571041	-0.571041	-0.34252	-0.571041	-0.571041	-0.571041	-0.571041	-0.571041	-0.235484	-0.571041	-0.571041	0.0814335	-0.215789	-0.571041	-0.571041	-0.571041	-0.571041	-0.176867	-0.571041	-0.571041	-0.571041	-0.217925	-0.571041	-0.571041	2.6492
chr18-7566410-7569002	-0.555632	-0.555632	-0.555632	-0.555632	-0.555632	-0.555632	-0.555632	-0.340512	-0.555632	-0.555632	-0.555632	-0.33731	-0.555632	-0.555632	-0.555632	-0.555632	-0.555632	-0.555632	-0.555632	0.604926	-0.555632	-0.555632	-0.555632	-0.555632	-0.555632	-0.555632	-0.555632	-0.555632	-0.555632	-0.555632	-0.555632	-0.555632	0.173528	-0.555632	-0.555632	-0.164973	-0.555632	-0.555632	-0.555632	-0.555632	-0.555632	-0.555632	-0.555632	-0.555632	-0.555632	-0.555632	0.00627169	-0.555632	2.04237
chr4-37245030-37247487	-0.644964	-0.0197906	-0.99945	-0.735394	0.0739269	-0.610731	-0.99945	-0.534839	-0.0632875	0.956259	-0.635968	-0.99945	-0.58259	-0.99945	-0.99945	0.207436	-0.249217	-0.534634	-0.289711	0.961203	-0.37869	0.00393338	-0.596779	-0.416129	-0.575813	-0.0697437	-0.707037	-0.99945	-0.554344	-0.471439	-0.0515826	-0.99945	-0.113946	-0.0284438	-0.546046	0.788453	-0.588197	-0.614729	-0.705385	-0.99945	0.192814	-0.616919	-0.612683	-0.99945	-0.477948	-0.731513	0.120922	-0.99945	2.46647
chr11-69450921-69454469	-0.717264	0.723033	-1.21743	-0.594968	-0.598208	-0.871601	-0.481726	-0.265578	-0.616645	0.446949	0.112792	-0.253943	0.325863	-1.21743	-1.21743	0.027724	-0.146643	-1.21743	0.213262	-0.282627	-0.62957	-1.21743	-0.454359	-0.706176	-0.412117	-1.21743	-0.820343	-0.994774	0.158661	0.0993207	0.446791	-0.123126	0.0160249	-0.914635	-0.682212	0.389026	-0.0620456	-1.21743	0.605422	-0.250844	0.400225	-0.221198	-1.21743	-0.705893	-0.846936	-0.887038	-0.0733683	-0.795901	1.95146
chr17-46795575-46797856	-0.964204	0.415689	-0.964204	-0.964204	-0.604346	-0.480868	-0.606828	-0.700983	-0.319612	1.55867	-0.964204	-0.48574	0.0521104	-0.167062	-0.964204	-0.67526	-0.126866	-0.671007	0.375899	-0.615878	-0.53796	-0.369191	0.061063	0.0389181	-0.964204	-0.678076	-0.735336	-0.964204	-0.390142	0.151746	0.165687	-0.964204	-0.352315	-0.139571	-0.964204	1.00357	0.366357	-0.607939	-0.490233	-0.460883	0.824345	-0.534229	-0.451943	-0.964204	-0.964204	-0.964204	-0.258166	-0.964204	1.45421
chr4-41362029-41363919	-0.561941	-0.561941	-0.561941	-0.561941	-0.326361	-0.333124	-0.561941	-0.561941	-0.561941	-0.561941	-0.561941	-0.561941	-0.561941	-0.561941	-0.561941	-0.561941	-0.561941	-0.350491	-0.561941	-0.561941	-0.561941	-0.561941	-0.168725	-0.561941	-0.561941	-0.561941	-0.561941	-0.561941	-0.561941	-0.561941	-0.561941	-0.561941	0.00795744	-0.561941	-0.561941	-0.295345	-0.561941	-0.561941	-0.213172	-0.204949	-0.561941	-0.561941	-0.561941	-0.561941	-0.561941	-0.561941	-0.26261	-0.561941	2.60688
chr4-55091749-55095009	-0.552789	-0.307268	-0.552789	-0.552789	-0.552789	-0.552789	-0.552789	-0.552789	-0.552789	0.739736	-0.552789	-0.552789	-0.234901	-0.552789	-0.552789	-0.552789	-0.552789	-0.25945	-0.552789	-0.552789	-0.552789	-0.552789	-0.552789	-0.552789	-0.552789	-0.552789	-0.552789	-0.552789	-0.552789	-0.552789	-0.552789	-0.552789	-0.0859549	-0.552789	-0.552789	-0.250415	-0.247062	-0.552789	-0.552789	-0.552789	-0.552789	-0.552789	-0.552789	-0.552789	-0.552789	-0.552789	-0.552789	-0.552789	2.3956
chr4-8858437-8860711	-0.566921	-0.566921	-0.566921	-0.566921	-0.158415	-0.566921	-0.566921	-0.566921	-0.566921	-4.58496e-05	-0.566921	-0.566921	-0.566921	-0.566921	-0.566921	-0.566921	-0.566921	-0.325164	-0.566921	0.394419	-0.566921	-0.222533	-0.237378	-0.566921	-0.566921	-0.566921	-0.566921	-0.566921	-0.566921	-0.566921	-0.566921	-0.566921	-0.268844	-0.566921	-0.566921	0.0490454	-0.218514	-0.566921	-0.566921	-0.566921	-0.0975884	-0.566921	-0.566921	-0.566921	-0.566921	-0.566921	-0.0570624	-0.566921	2.69818
chr11-20617667-20620274	-1.01764	-0.274142	-1.01764	-0.638134	-0.544848	-0.61227	-0.666151	-0.285543	-0.0367845	0.965526	-0.6537	-0.575768	0.160916	-1.01764	-0.568071	-0.809753	0.15665	0.583339	-0.0771362	1.32661	-0.558712	-0.382203	0.928964	-0.697308	-0.654587	-0.570509	-0.788624	-0.29982	-1.01764	-0.465167	-0.614997	-0.625896	0.686168	-1.01764	-0.580133	1.12088	-0.1999	-1.01764	-0.42201	-0.18105	-0.719815	-0.740761	-0.725028	-1.01764	-0.460739	-1.01764	-0.382646	-0.560202	1.66063
chr5-134870293-134872445	-0.932251	-0.573899	-0.932251	-0.296858	-0.604888	-0.932251	-0.501717	-0.716605	-0.5235	1.42557	-0.267074	-0.932251	-0.487167	-0.932251	-0.6699	-0.932251	-0.256412	-0.471935	-0.193897	0.619812	-0.261104	-0.130637	0.352492	0.444131	-0.932251	-0.932251	-0.639377	-0.932251	-0.932251	-0.932251	0.654898	-0.932251	0.294744	-0.0223421	-0.379625	0.72859	0.603334	-0.932251	-0.932251	-0.467915	0.872805	-0.655286	-0.932251	-0.932251	-0.601428	-0.516996	-0.333064	-0.519084	1.81606
chr5-115151054-115153042	-0.812025	-0.207858	-0.812025	-0.487066	-0.462262	-0.812025	-0.538597	-0.566368	-0.473133	1.47934	-0.812025	-0.812025	-0.812025	-0.496608	-0.812025	-0.462361	-0.520972	-0.383334	-0.156878	1.43554	-0.435557	-0.812025	-0.494795	-0.316376	-0.812025	-0.812025	-0.812025	0.0492125	-0.812025	-0.812025	-0.380473	-0.812025	0.443765	-0.812025	0.128421	1.11844	0.0183099	-0.812025	0.200642	-0.552189	0.371416	-0.812025	-0.281922	-0.812025	-0.812025	-0.812025	-0.812025	-0.812025	1.72402
chr13-28493829-28497640	-0.571057	-0.32539	-0.571057	-0.571057	-0.571057	-0.571057	-0.571057	-0.571057	-0.571057	1.24275	-0.571057	-0.571057	-0.571057	-0.571057	-0.571057	-0.571057	-0.571057	-0.311557	-0.571057	-0.571057	-0.571057	-0.571057	0.0220033	-0.571057	-0.571057	-0.571057	-0.571057	-0.253326	-0.571057	-0.571057	-0.571057	-0.571057	-0.226272	-0.571057	-0.571057	-0.571057	-0.186267	-0.571057	-0.310693	-0.571057	-0.571057	-0.571057	-0.571057	-0.571057	-0.571057	-0.571057	-0.571057	-0.571057	2.05598
chr2-23607512-23610324	-0.887465	-0.16624	-0.887465	-0.489141	-0.359782	-0.887465	-0.887465	-0.410462	-0.576486	0.0927766	-0.887465	-0.457677	-0.298446	-0.156412	-0.887465	-0.515752	-0.596285	-0.332265	-0.426784	0.207071	-0.396077	-0.887465	0.551206	-0.336479	-0.887465	-0.887465	-0.581795	-0.887465	-0.441427	-0.428819	0.157944	-0.438548	-0.253577	-0.266613	0.0871002	0.722208	0.382821	-0.887465	-0.0591692	-0.286873	-0.46054	-0.556628	-0.887465	-0.887465	-0.887465	-0.887465	-0.162723	-0.887465	2.00239
chr20-42542797-42545269	-0.941084	0.520339	-0.941084	-0.941084	-0.087158	-0.594549	-0.941084	-0.435528	-0.446635	1.35136	-0.481708	-0.163355	-0.941084	-0.69547	-0.491126	-0.941084	-0.0479951	-0.941084	0.108362	-0.234606	0.307365	-0.414771	0.230344	-0.277876	-0.521939	-0.941084	-0.941084	-0.182237	-0.941084	0.0178891	-0.301141	-0.941084	0.171308	-0.224873	-0.445865	0.512867	-0.377968	-0.941084	-0.611513	-0.340472	0.510416	-0.695433	-0.941084	-0.941084	-0.941084	-0.941084	0.449805	-0.941084	1.95258
chr6-78172041-78174389	-0.783812	-0.485214	-0.482669	-0.783812	-0.783812	-0.437209	-0.783812	-0.388027	-0.783812	0.788586	-0.783812	-0.783812	-0.0090031	-0.783812	-0.783812	-0.783812	-0.0921789	0.377364	-0.364612	1.53585	-0.783812	-0.514202	0.759363	-0.783812	-0.783812	-0.783812	-0.783812	-0.783812	-0.783812	-0.783812	-0.480358	-0.783812	0.207274	0.110426	-0.783812	0.892697	-0.18722	-0.783812	-0.203979	-0.199334	-0.245701	-0.783812	-0.783812	-0.783812	-0.783812	-0.783812	0.289929	-0.783812	1.7387
chr18-44786298-44791008	-0.802788	-0.131217	-0.896598	-1.5654	0.15103	0.0479551	-0.984834	-0.42051	0.0311792	1.08068	-1.0732	-1.22137	0.504898	-0.822729	-0.698415	-0.694754	0.184678	0.650562	0.401608	1.23328	-0.620885	0.176455	0.406155	0.0375571	-0.975754	0.301069	-0.767115	-0.290057	-0.714083	-0.786028	0.163117	-0.990645	0.193429	0.312309	-0.467275	0.575579	0.0782778	-0.967058	0.0694447	-0.193571	0.142847	-0.777423	-0.174704	-1.5654	-1.11124	-1.5654	-0.0244291	-0.504341	1.35471
chr4-134070774-134074195	-0.827388	-0.257813	-0.281072	-0.827388	-0.418255	-0.827388	-0.532898	-0.462182	-0.827388	1.66585	-0.248901	-0.827388	1.07051	-0.827388	-0.484014	-0.537843	0.601384	-0.0334502	0.0302862	1.40294	-0.827388	0.724351	1.29003	-0.827388	-0.827388	-0.421723	-0.827388	-0.467603	-0.827388	-0.580363	0.576599	-0.827388	0.67428	0.272893	-0.827388	0.183136	0.16694	-0.827388	0.900808	0.639395	0.479316	-0.316465	-0.523046	-0.827388	-0.827388	-0.827388	0.650222	-0.827388	0.743536
chr13-28551338-28553202	-0.833119	-0.833119	-0.833119	-0.833119	-0.833119	-0.516052	-0.116709	-0.833119	-0.445999	1.2798	-0.833119	-0.474543	-0.561347	-0.833119	-0.833119	0.721333	-0.833119	-0.559981	-0.191285	1.45522	-0.194097	-0.424306	0.633655	-0.14711	-0.833119	-0.833119	-0.833119	-0.833119	-0.415693	-0.515426	1.47903	-0.833119	-0.833119	-0.833119	-0.833119	0.777694	0.75226	-0.833119	0.199111	0.0339032	-0.423369	-0.487932	-0.833119	-0.833119	-0.833119	-0.833119	-0.357442	-0.833119	1.35734
chr6-71665055-71667774	-0.715266	-0.715266	-0.715266	-0.715266	-0.413158	-0.715266	-0.356937	-0.715266	-0.166849	0.74525	-0.715266	-0.715266	0.0334819	-0.715266	-0.715266	-0.715266	-0.23704	-0.323773	-0.0310197	-0.258013	-0.715266	-0.715266	-0.291932	-0.284717	-0.715266	-0.715266	-0.455853	-0.715266	-0.204651	-0.303783	-0.715266	-0.715266	-0.143926	-0.411502	-0.327552	-0.24767	-0.104707	-0.715266	-0.435281	-0.715266	-0.715266	-0.331479	-0.715266	-0.715266	-0.715266	-0.279814	-0.347796	-0.715266	2.20921
chr19-34111966-34114496	-0.604611	-0.695973	-1.05506	-0.637955	-0.452337	-0.49205	-0.696608	-0.723509	-0.506455	0.927825	-0.721299	-0.72594	-0.575057	-0.600873	-0.265782	-0.520124	-0.0720104	0.267926	-0.426796	1.02746	-0.382538	-0.448226	0.304681	-0.558435	-0.566241	-0.693221	-0.672959	-0.67995	-0.544271	-0.693582	-0.44299	-0.744763	0.634488	-0.300375	-0.745788	0.461325	0.367594	-0.429042	-0.652825	-0.824689	-0.455288	-0.589282	-0.677927	-0.712861	-0.623464	-0.65874	-0.400552	-0.62309	2.27843
chr4-147559046-147562205	-1.30108	-0.216342	-0.385762	-1.1254	-0.352947	-0.178049	-1.08692	-0.291515	0.0807041	1.0157	-1.10586	-1.15119	0.898221	-0.348733	-0.901708	-0.491332	-0.208615	1.00528	-0.00372026	1.07687	-0.903152	0.038958	0.348056	0.0238412	-0.644171	0.267928	-1.03737	-0.118257	-0.708507	-0.496789	-0.00974261	-0.535837	0.575342	0.0284414	-0.463455	0.558509	0.451795	-0.918271	0.0197915	-0.178418	0.385423	-1.04385	-0.653497	-1.62555	-1.00787	-1.22874	0.0972207	-0.747419	2.07621
chr1-119525533-119529594	-1.05287	-0.115337	-1.05287	-1.05287	-0.724317	-0.496895	-0.809599	-0.608866	-0.567496	1.9557	-0.687491	-0.547603	0.527767	-0.656386	-1.05287	-0.477558	-0.0927435	-0.0922357	0.285976	0.179498	-0.428867	-0.394849	-0.249263	0.00488251	-0.600259	-0.562602	-1.05287	-0.158165	-0.612638	-0.616511	-0.468682	-0.602552	-0.132708	0.0501879	-0.37205	0.591971	-0.171643	-1.05287	-0.34802	-0.539286	0.26664	-0.609326	-0.614254	-1.05287	-1.05287	-0.344742	-0.128106	-0.496517	1.42722
chr4-128702669-128704752	-0.420322	0.10575	-0.761335	-0.761335	-0.761335	-0.761335	-0.761335	-0.370418	-0.761335	0.261499	-0.761335	-0.111453	-0.761335	-0.51496	-0.0883368	-0.761335	0.186297	-0.500918	-0.0617879	-0.136672	-0.120763	-0.382352	-0.761335	-0.358155	-0.33009	-0.761335	-0.761335	-0.761335	-0.761335	-0.442872	-0.761335	-0.761335	0.182187	0.315061	-0.43994	-0.29283	-0.236249	-0.761335	-0.761335	-0.761335	-0.527471	-0.237627	-0.761335	-0.761335	-0.761335	-0.761335	0.221812	-0.078828	2.60223
chr18-18821016-18823592	-0.73975	-0.73975	-0.73975	-0.438849	-0.73975	-0.73975	-0.73975	-0.37985	-0.465188	0.914419	-0.413712	-0.489958	-0.73975	-0.73975	-0.73975	-0.73975	-0.321047	-0.347237	-0.73975	1.21687	-0.73975	-0.73975	-0.421177	-0.73975	-0.73975	-0.73975	-0.73975	-0.232663	-0.73975	-0.391104	-0.259312	-0.28913	0.877088	-0.73975	-0.73975	0.467071	-0.286215	-0.73975	-0.443951	-0.177576	0.0999407	-0.73975	-0.73975	-0.73975	-0.73975	-0.470233	-0.371323	-0.73975	1.80577
chr18-55106203-55109223	-0.595488	0.201278	-0.966621	-0.966621	-0.446073	-0.966621	-0.966621	-0.581492	-0.545126	0.980291	-0.278396	-0.560507	0.106045	-0.966621	-0.966621	-0.547549	-0.349615	0.138305	0.146074	0.669985	-0.27608	-0.348306	-0.351683	-0.512722	-0.966621	-0.966621	-0.600632	-0.561996	-0.511678	-0.411544	0.0967081	-0.966621	-0.21875	-0.173403	-0.251954	0.379945	-0.176377	-0.640588	-0.966621	-0.0896715	0.188598	-0.634502	-0.966621	-0.966621	-0.688332	-0.966621	-0.3648	-0.608074	1.82187
chr9-100613596-100618024	-1.27201	0.0300103	-0.447195	-1.10076	-0.387907	-0.46786	-0.48196	-0.280483	-0.422703	1.16675	-0.296487	-0.534889	0.327956	-0.542092	-1.61343	-0.201005	-0.514336	0.0238631	0.0712236	0.751865	-0.388897	-0.436928	0.328754	-0.491806	-0.597095	-0.527241	-0.746169	-0.138497	-0.43456	-0.532443	0.146077	-0.038079	0.322513	-0.535754	-0.0686836	0.624119	0.618821	-1.61343	0.103171	-0.566294	0.405595	-0.867379	-0.567079	-1.29902	-1.36663	-0.470248	-0.13032	-0.316222	2.03254
chr5-122370981-122373028	-0.543694	-0.543694	-0.543694	-0.543694	-0.543694	-0.543694	-0.543694	-0.543694	-0.543694	-0.543694	-0.543694	-0.543694	-0.543694	-0.543694	-0.543694	-0.543694	-0.543694	-0.543694	-0.543694	-0.543694	-0.543694	-0.543694	-0.138285	-0.543694	-0.543694	-0.543694	-0.543694	-0.543694	-0.543694	-0.543694	-0.543694	-0.0926685	-0.318935	-0.543694	-0.543694	-0.0188784	-0.543694	-0.543694	-0.3121	-0.543694	-0.543694	-0.543694	-0.543694	-0.543694	-0.543694	-0.543694	-0.543694	-0.543694	2.05499
chr19-1748070-1750461	-0.660447	-0.660447	-0.660447	-0.660447	-0.357258	-0.660447	-0.660447	-0.660447	-0.347985	1.20793	-0.363129	-0.660447	-0.350478	-0.660447	-0.660447	-0.660447	-0.344178	-0.447704	-0.156347	-0.232758	-0.660447	-0.229876	-0.295291	-0.660447	-0.660447	-0.660447	-0.660447	-0.660447	-0.660447	-0.104875	-0.188903	-0.153703	-0.30576	-0.660447	-0.660447	0.614657	-0.326034	-0.660447	-0.660447	-0.660447	0.18006	-0.34333	-0.660447	-0.660447	-0.660447	-0.660447	-0.660447	-0.660447	2.54997
chr5-2754455-2757733	-1.28562	0.0417911	-0.301414	-1.28562	-0.178801	-0.538077	-0.182947	-0.864197	0.309367	0.942906	-1.28562	-0.7484	0.541637	-1.28562	-0.461425	-1.02829	-0.545132	1.01018	-0.529552	1.37674	-0.88999	-0.147293	0.750183	-0.155805	-0.859009	0.533727	-0.893954	-0.709267	-1.28562	-1.28562	0.518315	-0.405304	0.473845	0.0809973	-0.488811	0.795879	0.00225825	-1.28562	0.629029	0.284594	0.377631	-0.938982	-0.476908	-1.28562	-0.817871	-0.848547	0.147493	-0.27288	1.38547
chr6-85472034-85475104	-0.836963	-0.112143	-0.836963	-0.836963	-0.0837161	-0.248087	-0.516868	-0.836963	-0.562075	1.25329	-0.836963	-0.543075	0.170038	-0.590133	-0.836963	-0.363457	-0.417764	0.782053	-0.001041	-0.543058	-0.458453	-0.836963	-0.836963	-0.591882	-0.836963	-0.836963	-0.576566	-0.499781	-0.425112	-0.517913	-0.472132	-0.836963	0.868942	-0.836963	-0.297998	1.05106	0.102866	-0.836963	-0.836963	-0.836963	0.853142	-0.836963	-0.836963	-0.836963	-0.536983	-0.836963	0.254508	-0.341695	1.78531
chr11-75378241-75380388	-0.550989	-0.550989	-0.550989	-0.550989	-0.550989	-0.550989	-0.550989	-0.550989	-0.550989	-0.0486127	-0.550989	-0.550989	-0.550989	-0.550989	-0.550989	-0.550989	-0.550989	-0.307759	-0.550989	-0.550989	-0.550989	-0.550989	-0.175289	-0.550989	-0.550989	-0.550989	-0.550989	-0.550989	-0.550989	-0.550989	-0.550989	-0.550989	-0.0123996	-0.550989	-0.550989	-0.550989	-0.0248424	-0.550989	-0.550989	-0.550989	-0.550989	-0.550989	-0.550989	-0.550989	-0.550989	-0.550989	-0.24971	-0.550989	2.09766
chr6-10412720-10416239	-0.871104	0.0684526	-0.59016	-0.871104	-0.567758	-0.871104	-0.871104	-0.871104	-0.871104	1.08372	-0.871104	-0.871104	-0.327722	-0.450047	-0.871104	-0.446459	-0.390918	-0.355554	0.280618	0.804713	-0.871104	-0.391055	-0.23592	-0.367122	-0.544152	-0.583037	-0.610627	-0.487283	-0.521143	-0.410031	-0.0499323	-0.871104	-0.464146	-0.566095	-0.34029	0.667626	-0.0608176	-0.871104	-0.369841	-0.530606	0.674798	-0.871104	-0.474206	-0.871104	-0.871104	-0.515055	-0.124901	-0.36689	1.625
chr2-66802388-66805694	-0.499045	-0.499045	-0.499045	-0.499045	-0.499045	-0.499045	-0.499045	-0.499045	-0.499045	0.0716029	-0.499045	-0.499045	-0.499045	-0.499045	-0.499045	-0.499045	-0.499045	-0.499045	-0.499045	-0.499045	-0.499045	-0.499045	-0.179861	-0.499045	-0.499045	-0.499045	-0.499045	-0.499045	-0.499045	-0.499045	-0.499045	-0.499045	-0.499045	-0.499045	-0.499045	-0.499045	-0.499045	-0.499045	-0.499045	-0.499045	-0.499045	-0.499045	-0.499045	-0.499045	-0.499045	-0.499045	-0.499045	-0.499045	2.0021
chr14-37115939-37118047	-0.539713	-0.591985	-0.952746	-0.952746	-0.319046	-0.347141	-0.625098	-0.326815	-0.952746	1.29888	-0.681172	-0.952746	-0.095454	-0.952746	-0.952746	-0.522749	-0.137446	0.488597	0.113345	0.505889	-0.952746	0.42525	-0.442068	-0.531286	-0.56409	-0.952746	-0.645181	-0.0493109	-0.63944	-0.444086	0.359095	-0.952746	0.505537	-0.577057	-0.609302	0.603771	0.220702	-0.952746	-0.548636	-0.575352	-0.176657	-0.50784	-0.952746	-0.952746	-0.952746	-0.952746	0.0749302	-0.412606	1.77974
chr3-61545601-61549862	-0.767701	-0.466941	-0.767701	-0.767701	-0.384518	-0.400583	-0.767701	-0.767701	-0.312231	0.506685	-0.767701	-0.453482	0.293796	-0.767701	-0.767701	-0.767701	0.0629724	-0.0732533	-0.345464	-0.0145592	-0.767701	-0.767701	0.109874	-0.767701	-0.767701	-0.767701	-0.767701	-0.42134	-0.443984	0.0737634	-0.351981	-0.273541	-0.767701	-0.391536	-0.767701	0.235208	0.0568397	-0.767701	0.790732	-0.767701	-0.302988	-0.767701	-0.767701	-0.767701	-0.767701	-0.434171	0.633539	-0.767701	0.982525
chr8-56013515-56015930	-0.844973	-1.17115	-1.17115	-0.843433	0.118726	0.544166	-0.709978	0.251265	0.0639596	-1.17115	-1.17115	-0.375137	0.13325	-0.797231	-1.17115	-0.542961	-0.628972	1.4995	-1.17115	1.05066	-0.708143	0.214507	0.879071	-0.698801	-0.850458	0.206218	-0.659373	0.0779486	-0.402236	-0.601694	-1.17115	-0.275606	-0.799699	-1.17115	-0.630543	0.698238	0.94387	-1.17115	0.154493	0.124082	0.585347	-0.76066	0.994122	-1.17115	-1.17115	-0.401914	0.506535	0.381709	1.56853
chr8-67873229-67875758	-0.642562	-0.642562	-0.642562	-0.642562	-0.404766	-0.642562	-0.642562	-0.642562	-0.642562	0.717321	-0.642562	-0.39171	-0.642562	-0.642562	-0.642562	-0.278689	-0.642562	-0.642562	-0.0102051	-0.213477	-0.379833	-0.642562	0.128196	-0.642562	-0.642562	-0.642562	-0.362177	-0.642562	-0.642562	-0.642562	-0.642562	-0.642562	0.350782	-0.642562	-0.642562	0.0926507	0.0461875	-0.642562	-0.642562	-0.642562	0.0490555	-0.394941	-0.642562	-0.642562	-0.642562	-0.642562	-0.642562	-0.642562	1.56397
chr10-71331331-71333534	-0.636834	-0.636834	-0.636834	-0.636834	-0.636834	-0.636834	-0.636834	-0.636834	-0.282174	-0.149701	-0.636834	-0.636834	-0.266129	-0.318659	-0.636834	-0.636834	-0.125	-0.636834	-0.228493	0.374767	-0.257074	-0.214796	-0.125089	-0.273034	-0.636834	-0.636834	-0.636834	-0.636834	-0.636834	-0.636834	-0.636834	-0.636834	-0.221524	-0.636834	-0.636834	-0.0533767	0.118197	-0.636834	-0.284698	-0.636834	-0.636834	-0.357425	-0.636834	-0.636834	-0.636834	-0.636834	-0.636834	-0.636834	2.54429
chr1-180203340-180205340	-0.80743	-0.314557	-0.80743	-0.479355	0.0709718	-0.526835	-0.53138	-0.80743	-0.80743	1.41811	-0.80743	-0.80743	-0.400005	-0.80743	-0.80743	-0.416595	-0.418013	-0.337378	-0.245294	0.373943	-0.229622	-0.80743	-0.38073	-0.351147	-0.80743	-0.80743	-0.422423	-0.80743	-0.80743	0.130555	-0.229387	-0.80743	0.100244	-0.537444	-0.80743	0.585546	0.0492034	-0.80743	-0.402136	-0.80743	0.22573	-0.50633	-0.80743	-0.80743	-0.80743	-0.388159	-0.479393	-0.468085	1.6862
chr10-23982291-23985356	-0.733361	-0.41458	-0.733361	-0.733361	-0.0506564	-0.733361	-0.519045	-0.199834	-0.125673	0.706442	-0.733361	-0.733361	-0.733361	-0.183287	-0.733361	-0.733361	-0.473343	-0.412666	-0.0434584	-0.0729032	-0.733361	0.209664	-0.124728	-0.356888	-0.733361	-0.733361	-0.733361	-0.733361	-0.319674	-0.452197	-0.0873826	-0.323001	1.02399	-0.733361	-0.733361	-0.733361	-0.0637781	-0.733361	-0.733361	-0.733361	-0.190282	-0.733361	-0.733361	-0.733361	-0.733361	-0.733361	-0.733361	-0.733361	1.7543
chr20-21081339-21084638	-0.96802	0.167986	-0.96802	-0.96802	-0.303989	-0.558433	-0.96802	-0.334063	-0.404118	1.28304	-0.464677	-0.502853	-0.064669	-0.129262	-0.703023	-0.511902	-0.194059	0.224525	0.486004	0.0202204	0.0997002	-0.275615	-0.96802	-0.400502	-0.501834	-0.96802	-0.96802	-0.284174	-0.96802	-0.457661	0.762423	-0.678283	-0.545089	-0.591076	-0.376034	0.222124	-0.359109	-0.96802	-0.96802	-0.96802	0.419926	-0.720028	-0.774787	-0.96802	-0.593232	-0.96802	-0.380951	-0.651984	1.60101
chr2-45155028-45157885	-0.870854	0.656732	-1.2295	-0.90127	-0.278825	-0.819889	-1.01515	-0.631112	-0.555825	1.23645	-0.550818	-0.808258	-0.350559	-0.502965	-0.964486	0.0865941	-0.686476	0.0315938	0.409036	-0.177007	-0.907241	-0.00324237	0.438808	0.137615	-0.915855	-0.973341	-0.948678	-0.384731	-0.0584289	-0.501662	0.725103	-1.2295	0.263293	-0.602675	-0.0594842	0.642802	0.280101	-1.2295	0.834079	0.150906	1.21602	-0.702405	-0.763583	-1.2295	-0.771116	-1.2295	-0.696462	0.244653	1.46549
chr18-70533823-70537463	-0.97155	-0.016817	0.134866	-1.29827	0.175891	0.532829	-0.256696	0.243924	0.471372	1.3584	-0.937969	-0.599748	1.05002	-1.29827	-0.973214	0.265939	0.632225	1.43745	0.208491	1.57907	-0.653487	0.925936	0.722658	-0.490776	-0.216683	0.774681	-0.967693	0.259195	-0.97383	-0.012963	0.243829	-0.133857	-0.976409	0.967545	0.221404	1.05028	0.786209	-0.639983	0.909035	0.70904	0.67292	-0.759494	-0.200667	-1.29827	-1.29827	-0.58548	0.71158	-0.890013	1.83901
chr8-65492461-65494617	-0.570528	-0.570528	-0.570528	-0.570528	-0.570528	-0.570528	-0.570528	-0.570528	-0.570528	-0.570528	-0.570528	-0.349262	-0.570528	-0.570528	-0.570528	-0.570528	-0.252459	-0.570528	-0.570528	-0.570528	-0.570528	-0.570528	-0.237218	-0.570528	-0.570528	-0.570528	-0.570528	-0.570528	-0.570528	-0.570528	-0.570528	-0.570528	0.998492	-0.570528	-0.570528	-0.570528	-0.570528	-0.570528	-0.570528	-0.570528	0.114	-0.570528	-0.570528	-0.570528	-0.570528	-0.570528	0.0534608	-0.570528	2.10266
chr8-75232494-75234329	-0.534568	-0.534568	-0.534568	-0.534568	-0.534568	-0.534568	-0.534568	-0.534568	-0.534568	-0.534568	-0.534568	-0.534568	-0.534568	-0.534568	-0.534568	-0.534568	-0.534568	-0.534568	-0.534568	-0.136192	-0.534568	-0.534568	-0.534568	-0.534568	-0.534568	-0.534568	-0.534568	-0.534568	-0.534568	-0.534568	-0.534568	-0.534568	-0.534568	-0.534568	-0.534568	-0.138313	-0.181888	-0.534568	-0.251748	-0.534568	-0.534568	-0.534568	-0.534568	-0.534568	-0.534568	-0.534568	-0.534568	-0.534568	2.09341
chr18-55101138-55104391	-1.07507	-0.3924	-1.07507	-1.07507	-0.0275753	-0.369863	-1.07507	-0.368844	0.233734	0.748833	-0.729741	-0.67229	0.152723	-0.581764	-0.619906	-0.766071	-0.500056	0.412249	-0.397848	0.993919	-0.330023	0.399124	0.744352	-0.219075	-0.777657	-1.07507	-1.07507	-0.577673	-0.750025	-0.623025	0.0759817	-0.550821	-0.141192	0.063418	-0.498846	0.697476	0.565859	-1.07507	-0.0628323	0.0760367	0.265075	-1.07507	-1.07507	-1.07507	-1.07507	-0.766929	-0.341921	-0.771861	1.60221
chr16-3237800-3240439	-0.773557	-0.438672	-0.773557	-0.773557	-0.0062471	-0.541774	-0.773557	-0.367242	-0.773557	1.54927	-0.773557	-0.169278	0.351133	-0.424682	-0.773557	-0.773557	-0.773557	-0.29707	-0.441778	1.00241	-0.410546	-0.464081	-0.231487	-0.0464498	-0.773557	-0.773557	-0.773557	-0.179372	-0.773557	-0.436742	0.255354	-0.773557	-0.416456	-0.773557	-0.773557	0.563047	-0.0756751	-0.773557	-0.773557	-0.773557	-0.176588	-0.773557	-0.51685	-0.773557	-0.773557	-0.773557	-0.402262	-0.773557	1.76335
chr21-28337522-28340401	-1.19609	-0.501455	-1.19609	-1.19609	-0.307068	-1.19609	-0.663434	-0.876553	0.0566758	1.2513	-0.136472	0.0729013	0.622443	-1.19609	-0.288828	-1.19609	0.137888	-0.898979	0.313829	0.0840745	0.0862683	-0.8033	0.600438	-0.179583	-0.201556	-1.19609	-1.19609	-0.388294	-0.687235	-0.187512	0.361823	-0.0292351	0.726019	0.0631685	-0.308804	0.879036	0.276591	-0.482415	-0.833325	0.264121	-0.0905788	-0.410266	-1.19609	-1.19609	-1.19609	-1.19609	0.15516	-0.715122	1.69947
chr1-112531183-112533963	-0.626271	-0.626271	-0.626271	-0.626271	-0.272138	-0.626271	-0.626271	-0.626271	-0.626271	0.889732	-0.626271	-0.626271	-0.351417	-0.626271	-0.626271	-0.626271	-0.2876	-0.0535637	-0.626271	0.0464966	-0.3625	-0.384452	-0.122109	-0.280577	-0.626271	-0.626271	-0.626271	-0.626271	-0.626271	-0.626271	-0.626271	-0.626271	-0.294437	-0.626271	-0.626271	-0.00229901	-0.250888	-0.626271	-0.626271	-0.212948	-0.267459	-0.626271	-0.626271	-0.626271	-0.626271	-0.626271	-0.29729	-0.626271	2.18183
chr4-85402096-85405511	-0.979974	-0.111493	-0.736377	-1.03929	-0.161469	-0.72802	-0.526853	-0.451602	-0.434321	1.11315	-0.37332	-0.919305	-0.207507	-0.9011	-0.748748	-0.457857	-0.0611057	0.459482	0.491635	1.2341	-0.576267	-0.1425	0.51809	-0.0680884	-0.97456	-0.667142	-0.902841	-0.909905	-0.714468	-0.777329	-0.335508	-0.938776	0.10512	-0.400946	-0.462665	0.443118	-0.34248	-0.791071	-0.727104	-0.656413	0.0659237	-0.82984	-0.956713	-1.28898	-0.829463	-0.0271138	0.0910759	-0.537726	2.19222
chr2-193058885-193060979	-0.537575	-0.537575	-0.537575	-0.537575	-0.537575	-0.537575	-0.537575	-0.537575	-0.537575	-0.537575	-0.537575	-0.537575	-0.0797318	-0.537575	-0.537575	-0.537575	-0.537575	-0.537575	-0.537575	-0.537575	-0.537575	-0.123897	-0.537575	-0.537575	-0.537575	-0.537575	-0.537575	-0.537575	-0.537575	-0.537575	-0.537575	-0.537575	0.202975	-0.537575	-0.537575	-0.537575	-0.537575	-0.537575	-0.537575	-0.184918	-0.0965059	-0.537575	-0.537575	-0.537575	-0.537575	-0.537575	-0.234061	-0.537575	2.24579
chr10-25463222-25465849	-1.01775	-0.678576	-1.36203	-1.36203	-0.246571	-0.517489	-1.03946	-0.614181	0.00153258	0.916353	-1.36203	-0.475017	0.248334	-0.447395	-0.0603493	-0.756072	-0.570732	0.3757	-0.586352	1.11795	-0.681965	0.447544	0.257409	0.0554026	-0.948543	0.295564	-0.950898	-0.149111	-0.794508	-0.643911	0.273747	-0.0807777	0.710965	-0.289077	-0.46653	0.44593	0.170347	-0.890256	-0.905638	0.486419	0.569593	-0.867978	-0.239104	-1.36203	-0.386948	-0.981764	0.288111	-0.727527	2.08265
chr2-233283293-233286343	-0.709101	0.792323	-0.567404	-0.85357	-0.963669	-0.249938	-0.615264	-0.774605	0.010235	1.05259	-0.629217	-0.199729	-0.34497	-0.752314	-1.26931	-0.996665	0.220994	-0.955072	0.55197	0.223734	-0.639231	-1.26931	0.411909	1.02236	-0.753617	-0.505622	-0.762938	-1.26931	-0.590911	-0.890561	-0.299386	-1.26931	0.723395	-0.79389	-0.523258	0.368794	0.801431	-1.26931	0.283184	-0.288304	0.379492	-0.123489	-0.927962	-1.26931	-1.26931	0.0162734	0.226442	-0.725578	2.11455
chr1-149146035-149149830	0.92703	-0.616658	-1.07733	-1.47104	0.79545	-0.555226	0.380105	1.01171	0.0763238	0.996492	-1.05961	-1.15508	0.426084	-1.03494	0.463247	-1.47104	1.52711	-0.274367	1.03797	-1.1581	-1.47104	1.40043	0.634377	-0.305991	-0.981916	-0.395567	-0.368498	-0.372097	-1.08607	-0.238342	-0.717222	0.86536	0.0333108	-0.0350851	0.879921	0.479678	-0.485458	-1.02576	-0.751009	-0.211599	-0.775986	-0.650781	0.546667	-1.47104	-0.823229	0.0439433	-0.552462	-0.998358	1.2877
chr9-95569255-95572462	-0.957759	0.182766	-0.465284	-0.70771	-0.533845	-0.626056	-0.559947	-0.215101	-0.659477	0.642847	-0.957759	-0.705533	0.297594	-0.708819	-0.957759	-0.957759	-0.957759	-0.335194	-0.321935	-0.00836341	-0.613254	-0.957759	0.145839	-0.147187	-0.669543	-0.957759	-0.00667847	-0.376438	-0.360266	-0.409413	0.108875	-0.957759	-0.400579	-0.367376	-0.346388	0.328523	0.659115	-0.957759	-0.476642	-0.694279	0.0531612	-0.545016	-0.599453	-0.667526	-0.568982	-0.420063	-0.511586	-0.547944	2.54874
chr14-38066737-38069449	-0.935041	-0.451512	-0.683965	-0.935041	-0.580335	-0.935041	-0.935041	-0.416777	-0.935041	1.27953	-0.935041	-0.628268	0.312136	-0.311693	-0.935041	-0.662183	-0.265146	0.349886	0.10787	1.28895	-0.519032	-0.189929	0.378778	-0.582128	-0.935041	-0.355153	-0.935041	-0.57055	-0.935041	-0.630937	-0.199682	-0.935041	0.202076	-0.51671	-0.59937	0.492822	-0.249169	-0.935041	-0.461973	-0.496399	0.21417	-0.486824	-0.597795	-0.935041	-0.632463	-0.935041	0.317054	-0.318219	1.58191
chr1-166134065-166136586	-0.745258	-0.250102	-0.745258	-0.745258	-0.439337	-0.358676	-0.481497	-0.745258	-0.745258	0.517124	-0.745258	-0.745258	-0.32175	-0.745258	-0.745258	-0.435582	-0.338091	0.438622	-0.745258	0.186678	-0.745258	-0.745258	0.740738	-0.745258	-0.745258	-0.745258	-0.745258	-0.745258	-0.745258	-0.196779	-0.388041	-0.745258	0.97565	-0.307496	-0.745258	0.425572	0.219418	-0.745258	-0.4219	-0.35639	-0.745258	-0.745258	-0.417003	-0.745258	-0.745258	-0.745258	-0.263347	-0.745258	1.80112
chr15-74420134-74423600	-0.642403	-0.642403	-0.642403	-0.642403	-0.372476	-0.642403	-0.642403	-0.253407	-0.298631	1.72745	-0.417525	-0.642403	-0.642403	-0.642403	-0.642403	-0.642403	-0.642403	-0.0631909	-0.642403	-0.276692	-0.642403	-0.197864	-0.253194	-0.642403	-0.642403	-0.642403	-0.642403	-0.642403	-0.642403	-0.338219	-0.0616064	-0.642403	-0.16166	-0.642403	-0.642403	0.188503	0.0369092	-0.642403	-0.642403	-0.642403	0.0356624	-0.642403	-0.642403	-0.642403	-0.642403	-0.642403	-0.251027	-0.642403	2.14037
chr13-112715088-112718056	-0.520625	0.0670088	-0.524962	-1.04191	-0.441089	-0.511725	-0.666927	-0.53505	-0.431444	1.01037	-0.695737	-0.618808	0.193137	-1.04191	-0.740576	-0.670368	-0.0588337	-0.263152	0.418621	1.30987	-0.678012	-0.0378388	0.114666	-0.669815	-0.778343	0.358239	-0.598003	-0.355004	-1.04191	-0.553029	0.196973	-1.04191	0.390277	-0.684572	-0.728764	0.62089	0.398578	-0.712563	-1.04191	-1.04191	0.400468	-0.628963	-0.61985	-1.04191	-1.04191	-1.04191	0.231891	-1.04191	1.55376
chr14-33401532-33404733	-0.607552	-0.198844	-0.517561	-1.01031	-0.418897	-1.01031	-0.438223	-0.198835	-1.01031	0.576694	-1.01031	-0.63302	-0.198026	-0.303877	-0.554003	-0.561999	-0.355715	0.184247	0.0539482	0.621806	-0.37945	-0.486522	0.550149	-1.01031	-0.536665	-0.719709	-1.01031	-1.01031	-1.01031	-0.461658	-0.572463	-1.01031	0.425445	-0.341781	-0.697146	0.637479	-0.290602	-1.01031	-0.110892	-0.0151093	-0.145971	-0.504042	-0.422714	-0.650636	-0.503566	-1.01031	0.294543	-0.32938	1.73496
chr3-126074585-126077169	-0.592829	0.284301	-0.592829	-0.592829	-0.592829	-0.592829	-0.592829	-0.592829	-0.2942	0.927223	-0.592829	-0.592829	-0.592829	-0.592829	-0.592829	-0.592829	-0.592829	-0.377971	-0.592829	-0.592829	-0.592829	-0.592829	-0.592829	-0.592829	-0.592829	-0.592829	-0.360241	-0.592829	-0.592829	-0.592829	-0.592829	-0.592829	-0.269364	-0.592829	-0.592829	-0.156587	-0.255092	-0.592829	-0.592829	-0.592829	-0.253851	-0.592829	-0.592829	-0.592829	-0.592829	-0.592829	-0.110474	-0.592829	2.13962
chr4-172733568-172735320	-0.726743	-0.726743	-0.726743	-0.506782	-0.726743	-0.726743	-0.726743	-0.343612	-0.726743	-0.0812406	-0.726743	-0.726743	-0.726743	-0.726743	-0.253089	-0.726743	-0.465333	-0.243421	-0.726743	0.867176	-0.402811	0.626169	-0.0367758	-0.394019	-0.726743	-0.726743	-0.384486	-0.726743	-0.726743	-0.726743	-0.726743	-0.726743	0.387637	-0.726743	-0.726743	-0.309633	0.332557	-0.726743	-0.726743	0.17418	-0.189496	-0.350205	-0.726743	-0.726743	-0.477354	-0.454253	-0.316403	-0.307216	2.45937
chr19-31839427-31843195	-0.63562	-0.63562	-0.63562	-0.63562	-0.303121	-0.63562	-0.63562	-0.63562	-0.389447	-0.63562	-0.63562	-0.237947	-0.63562	-0.63562	-0.63562	-0.63562	-0.63562	-0.320679	-0.63562	-0.63562	-0.63562	-0.63562	0.131176	-0.63562	-0.63562	-0.63562	-0.63562	-0.63562	-0.63562	-0.146216	-0.63562	-0.63562	0.928482	-0.327615	-0.63562	1.01382	-0.63562	-0.63562	-0.0968008	-0.63562	-0.202222	-0.315223	-0.63562	-0.63562	-0.63562	-0.63562	0.794369	-0.63562	2.35057
chr20-22556945-22560728	-0.666588	0.318426	-1.295	-1.295	-0.787045	-1.295	-0.937872	-0.580383	-0.979295	1.61626	-0.197912	-0.745964	0.280898	-0.76521	-0.648743	-0.170309	-0.274417	0.0547815	0.623428	0.64182	-0.407248	-0.538908	-0.0461497	-0.228633	-0.938374	-0.557414	-0.858604	-0.179209	-0.348083	-0.551187	-0.292145	-0.811089	-0.601704	-0.126992	-0.563906	0.823134	0.0649365	-0.822092	-0.0156091	-0.0138626	0.90501	-0.846116	-0.936122	-0.910246	-0.893374	-0.717063	-0.0093564	-0.0907126	1.38712
chr3-137481794-137484678	-0.921474	-0.367251	-0.921474	-0.921474	-0.151409	-0.534352	-0.921474	-0.254154	-0.34341	1.21761	-0.921474	-0.668834	0.859142	-0.921474	-0.619794	-0.324115	-0.128239	0.180952	0.174377	0.908719	-0.921474	-0.446552	-0.135871	-0.440209	-0.921474	-0.921474	-0.921474	-0.5194	-0.921474	-0.541848	-0.194523	-0.921474	0.386254	0.27138	-0.476929	0.499114	-0.288755	-0.633128	-0.341263	-0.35289	-0.181273	-0.585595	-0.921474	-0.921474	-0.921474	-0.921474	0.0295877	-0.921474	1.78738
chr2-85359496-85362925	-0.768422	0.140945	-0.768422	-0.768422	-0.768422	-0.446531	-0.417404	-0.768422	-0.0685756	1.2973	-0.362738	-0.442828	-0.127525	-0.768422	-0.768422	-0.768422	-0.144004	-0.461327	0.297711	-0.523529	-0.768422	-0.23374	-0.768422	-0.348598	-0.370361	-0.417609	-0.356001	-0.178727	-0.768422	-0.302467	-0.460204	-0.768422	-0.409794	-0.768422	-0.454704	-0.411537	-0.263153	-0.160737	-0.220962	-0.768422	-0.768422	-0.284376	-0.768422	-0.768422	-0.768422	-0.458963	-0.195871	-0.768422	2.0629
chr6-7725781-7729161	-0.474862	-0.474862	-0.474862	-0.474862	-0.474862	-0.21168	-0.474862	-0.474862	-0.474862	-0.474862	-0.474862	-0.474862	-0.474862	-0.474862	-0.474862	-0.474862	-0.474862	-0.474862	-0.474862	-0.474862	-0.175244	-0.474862	-0.474862	-0.474862	-0.474862	-0.474862	-0.474862	-0.474862	-0.474862	-0.474862	-0.474862	-0.474862	-0.474862	-0.474862	-0.474862	-0.474862	-0.474862	-0.474862	-0.474862	-0.474862	-0.207394	-0.474862	-0.474862	-0.474862	-0.474862	-0.474862	-0.474862	-0.474862	2.13467
chr17-62774104-62777524	-1.45355	0.600122	-1.33361	-1.13797	-0.979601	-0.985318	-1.24946	0.315556	0.428064	1.08463	-0.900352	1.32042	1.97979	-0.48152	-0.559869	1.47835	0.388145	0.258599	-0.384954	-0.900871	0.818134	-0.767133	-0.473962	-0.677958	-0.994741	-1.15993	-1.18553	-1.74126	1.09521	-0.156673	0.644455	-0.957193	1.22633	0.548075	0.00698983	0.316275	1.45564	-0.239491	0.96427	-0.20316	0.697049	-0.494961	-1.29339	-1.07824	-1.36401	1.23936	-0.393898	-0.94312	1.1052
chr8-93113665-93116177	-0.572218	-0.0941552	-0.827123	-0.827123	-0.430799	-0.166894	-0.475986	-0.49069	-0.827123	0.0832867	-0.827123	-0.827123	-0.291752	-0.827123	-0.827123	-0.827123	-0.418969	1.03214	-0.47648	0.610346	-0.827123	-0.827123	0.740815	-0.536181	-0.827123	-0.827123	-0.594186	-0.827123	-0.827123	-0.372988	-0.378741	-0.827123	1.03263	-0.51878	-0.591909	0.0233084	-0.0925669	-0.827123	-0.0479933	0.0821749	-0.349705	-0.545503	-0.425886	-0.827123	-0.827123	-0.827123	0.139815	-0.827123	1.54479
chr10-135147977-135150708	-0.420898	-0.754002	-0.485679	0.0183041	-0.172679	-1.09062	-0.330279	-0.76157	0.058312	-1.09062	-1.09062	-0.150714	-0.617046	-0.536523	-0.49578	-1.09062	-0.714685	-0.826645	-0.594366	0.479302	-0.790774	-0.454124	-0.564979	-0.100053	-0.692202	-1.09062	-0.4374	0.0365689	-0.542875	-0.219245	0.235106	-0.33393	0.572771	-0.362366	-0.443077	0.0837071	0.189454	-0.19445	-0.856226	-0.521136	0.0965649	-0.441187	-0.71923	-0.772294	-0.488164	-0.609416	-0.0251551	-0.652044	2.53849
chr9-135463519-135466730	-0.803353	0.431957	-0.803353	-0.803353	-0.21007	-0.803353	-0.803353	-0.803353	-0.472108	1.37595	-0.514384	-0.469035	-0.429321	-0.803353	-0.803353	-0.803353	-0.803353	-0.372464	0.284723	-0.00186236	-0.170498	-0.803353	0.0999164	-0.394459	-0.803353	-0.803353	-0.57017	-0.803353	-0.803353	0.068453	0.360605	-0.803353	0.210207	-0.803353	-0.803353	0.834253	0.338934	-0.803353	-0.803353	-0.803353	0.355837	-0.499805	-0.316391	-0.803353	-0.803353	-0.803353	-0.120257	-0.803353	2.23614
chr15-92936227-92939119	-0.711921	-0.168255	-0.217529	-0.442674	-0.324915	-0.448361	-0.2141	-0.492382	-0.711921	0.299064	-0.291801	-0.711921	-0.251858	-0.038598	-0.711921	-0.711921	-0.319271	-0.413145	-0.201422	-0.711921	-0.346786	-0.19633	-0.137556	-0.711921	-0.433859	-0.711921	-0.234764	-0.370531	-0.711921	-0.711921	-0.711921	-0.711921	-0.215601	-0.711921	-0.191394	-0.274489	-0.711921	-0.711921	-0.711921	-0.711921	-0.313303	-0.297571	-0.711921	-0.711921	-0.711921	-0.711921	-0.17471	-0.711921	1.99035
chr3-62859409-62862063	-1.00157	-0.623739	-0.223256	-1.00157	-0.585494	-0.532632	-0.57979	-0.302992	-1.00157	0.772614	-1.00157	-0.69362	1.24434	-1.00157	-1.00157	-0.482832	-0.14825	1.12119	-1.00157	1.2791	-1.00157	-0.0938686	0.94541	-0.640788	-0.423726	0.0367702	-1.00157	-0.305292	-1.00157	-1.00157	-0.428411	-1.00157	-0.111058	0.450232	-1.00157	0.431784	-0.101718	-1.00157	0.865322	0.463004	-0.436521	-0.75161	-0.629912	-1.00157	-0.586912	-0.38246	0.347617	-1.00157	1.5595
chr1-145075310-145076329	-0.751422	-0.656381	-1.14177	-0.827524	-0.324912	-0.808756	-0.479156	-1.14177	0.0783298	1.30198	-0.594229	-0.7108	0.275242	0.153901	-0.754097	-0.527867	-0.749097	-0.500315	0.129271	0.382453	0.483935	-0.76816	0.50119	-0.344147	-0.766066	-1.14177	-1.14177	-1.14177	-0.168418	-0.037948	0.768082	-1.14177	-0.309151	-0.412986	0.0854029	0.549169	1.38105	-1.14177	-0.385833	-0.555403	0.599246	-0.680148	-0.155363	-1.14177	-1.14177	-0.220607	-0.658069	-0.234761	1.81302
chr1-114694579-114698094	-0.912537	-0.321134	-0.912537	-0.617565	-0.366011	-0.912537	-0.574089	-0.444396	-0.178529	1.08255	-0.411639	-0.527033	-0.530705	-0.630484	-0.506746	-0.912537	-0.456863	-0.648261	-0.259612	0.588045	-0.098532	-0.305919	-0.0878739	-0.474758	-0.912537	-0.912537	-0.912537	-0.50937	-0.179305	0.0026979	-0.0280967	-0.912537	0.00919396	-0.43472	-0.22162	0.00720777	-0.493005	-0.623407	-0.566819	-0.439597	-0.093738	-0.474176	-0.912537	-0.912537	-0.438697	-0.912537	-0.156901	-0.559357	1.9682
chr8-77593035-77595600	-0.887638	0.0937488	-0.887638	-0.887638	-0.424001	-0.887638	-0.887638	-0.413247	-0.887638	1.2906	-0.359588	-0.537207	-0.563417	-0.887638	-0.887638	-0.592794	0.0489704	-0.343608	0.509459	0.47202	-0.887638	0.232359	0.619335	-0.432545	-0.887638	-0.887638	-0.887638	-0.887638	-0.887638	-0.581966	-0.264943	-0.887638	0.561799	0.232781	-0.3664	0.593765	-0.400735	-0.887638	0.347247	0.647233	-0.0434171	-0.497055	-0.887638	-0.887638	-0.887638	-0.887638	-0.582237	-0.887638	1.495
chr5-140870789-140872548	-1.12451	-1.12451	-1.12451	-1.12451	-0.614555	-0.591652	-0.735929	-0.904611	1.09812	1.26504	-0.173753	-0.177101	1.55471	-0.639085	-0.138379	-0.664041	1.15841	-0.591106	0.523855	0.912071	0.731735	-0.486546	0.298925	-0.246727	-0.359742	-1.12451	-1.12451	-0.897124	-0.0587081	0.464729	0.0415527	-1.12451	-0.379151	-1.12451	-0.577925	0.28233	1.12949	-1.12451	-0.811126	-0.824814	0.498774	-0.721567	-0.896252	-1.12451	-1.12451	0.617553	-0.0835648	-1.12451	1.62213
chr4-1395578-1401944	-0.72486	-0.711225	-1.41219	-1.93436	0.0660184	-0.264468	-0.796792	-0.20538	-0.131641	0.66144	-0.397097	-0.385423	0.947566	-0.254124	-0.807456	-0.248548	0.00805213	0.70787	-0.106435	0.801163	0.124412	0.213023	0.226967	-0.51424	-0.25829	0.805331	-0.513488	-0.0467331	-0.237217	0.0607954	0.38119	-0.0803888	0.671911	0.0783364	0.404159	0.358839	0.821707	-0.535261	0.200376	0.400228	0.854553	-1.62275	0.231045	-2.37211	-1.27336	-0.9949	-0.130311	-0.206921	1.69858
chr16-68678222-68680410	-0.59236	-0.59236	-0.59236	-0.59236	-0.320914	-0.59236	-0.59236	-0.59236	-0.59236	0.707358	-0.59236	-0.59236	-0.249843	-0.59236	-0.59236	-0.59236	-0.59236	-0.59236	-0.0947312	-0.59236	-0.59236	-0.59236	-0.59236	-0.59236	-0.59236	-0.59236	-0.59236	-0.59236	-0.59236	-0.59236	-0.299189	-0.59236	-0.364252	-0.59236	-0.59236	0.407704	0.177761	-0.59236	-0.59236	-0.59236	-0.262964	-0.59236	-0.59236	-0.59236	-0.59236	-0.59236	-0.59236	-0.59236	2.01382
chr5-72742406-72745686	-0.754659	-0.503986	-0.754659	-0.754659	-0.281268	-0.754659	-0.754659	-0.754659	-0.348743	0.992114	-0.754659	-0.754659	-0.168062	-0.389303	-0.754659	-0.754659	-0.252193	-0.231579	-0.186491	-0.754659	-0.754659	-0.29745	0.0716043	-0.487843	-0.754659	-0.754659	-0.754659	-0.754659	-0.248961	-0.286851	-0.0629523	-0.754659	-0.108108	-0.754659	-0.754659	0.539741	0.279696	-0.754659	-0.454092	-0.329782	-0.0637045	-0.389221	-0.322951	-0.754659	-0.754659	-0.754659	-0.754659	-0.37052	1.75342
chr15-89949194-89951659	-0.842887	-0.249979	-0.842887	-0.842887	-0.534924	-0.842887	-0.842887	-0.842887	-0.459644	1.23714	-0.511393	-0.404249	-0.409464	-0.427405	-0.436063	-0.842887	1.81135	-0.543211	-0.33085	-0.185872	0.450552	-0.395439	-0.188207	-0.320059	-0.842887	-0.842887	-0.578446	-0.842887	-0.536164	-0.167985	-0.0552081	-0.507292	-0.310132	-0.842887	-0.842887	0.14284	-0.125325	-0.842887	-0.842887	-0.842887	0.050642	-0.238913	-0.425353	-0.842887	-0.842887	-0.00759439	-0.411809	-0.842887	1.68716
chr1-239549519-239551593	-0.520638	-0.520638	-0.520638	-0.520638	-0.520638	-0.520638	-0.520638	-0.520638	-0.520638	-0.520638	-0.520638	-0.520638	-0.520638	-0.520638	-0.520638	-0.520638	-0.520638	-0.520638	-0.520638	-0.520638	-0.520638	-0.520638	-0.520638	-0.520638	-0.520638	-0.520638	-0.520638	-0.520638	-0.520638	-0.520638	-0.520638	-0.520638	-0.216123	-0.520638	-0.520638	-0.211716	-0.520638	-0.520638	-0.520638	-0.520638	-0.520638	-0.520638	-0.520638	-0.520638	-0.520638	-0.520638	-0.520638	-0.520638	2.07276
chr5-9544547-9547070	-0.933174	-0.17365	-0.933174	-0.933174	-0.50628	-0.359385	-0.933174	-0.628464	-0.307604	0.858843	-0.933174	-0.933174	0.257363	-0.470293	-0.582902	-0.933174	-0.523244	0.403298	0.0733879	-0.509416	-0.181423	-0.355542	0.851561	-0.68426	-0.451093	0.0295954	-0.621176	-0.933174	-0.933174	-0.405173	-0.289794	-0.933174	0.389523	-0.454088	-0.503234	0.550828	-0.358419	-0.601675	-0.596791	0.00817009	-0.524239	-0.58109	-0.388308	-0.933174	-0.933174	-0.933174	0.122923	-0.663114	1.92792
chr1-34628152-34631153	-0.699892	-0.699892	-0.699892	-0.699892	-0.699892	-0.699892	-0.699892	-0.699892	-0.162195	0.367686	-0.699892	-0.348518	-0.699892	-0.699892	-0.699892	-0.699892	-0.211888	0.706897	-0.699892	0.372948	-0.373792	-0.699892	0.248851	-0.699892	-0.699892	-0.699892	-0.699892	-0.408118	-0.699892	-0.699892	-0.699892	-0.699892	0.685328	-0.220358	-0.699892	0.454796	-0.0768492	-0.699892	-0.272683	-0.699892	-0.299655	-0.699892	-0.400694	-0.699892	-0.699892	-0.699892	-0.0874102	-0.699892	1.77739
chr15-83951597-83954442	-1.12758	-0.331852	-1.12758	-0.683303	-0.315462	-1.12758	-0.787532	-0.722858	-0.621866	1.2479	-0.597507	-0.0853426	-0.237146	-0.640428	-0.458898	-0.505438	0.0236665	-0.576042	0.274875	0.3702	-0.440761	0.235939	-0.0921005	-0.144881	-1.12758	-1.12758	-0.446105	-0.645319	-0.35458	-0.176886	-0.310342	-0.481635	0.958116	-0.196422	-0.621078	0.650873	0.322013	-0.837083	-0.57641	-0.0672365	0.861187	-0.581819	-0.563724	-1.12758	-1.12758	-1.12758	-0.281362	-0.856962	1.55809
chr11-19733501-19736257	-0.523563	-0.523563	-0.523563	-0.523563	-0.523563	-0.288824	-0.523563	-0.523563	-0.523563	0.677651	-0.523563	-0.523563	-0.523563	-0.523563	-0.523563	-0.523563	-0.523563	-0.523563	-0.263782	-0.523563	-0.523563	-0.523563	-0.523563	-0.523563	-0.523563	-0.523563	-0.523563	-0.523563	-0.523563	-0.523563	-0.523563	-0.523563	-0.523563	-0.523563	-0.523563	-0.523563	-0.523563	-0.523563	-0.523563	-0.523563	-0.523563	-0.523563	-0.523563	-0.523563	-0.523563	-0.523563	-0.523563	-0.523563	1.89489
chr8-104510771-104514026	-0.614729	-0.614729	-0.614729	-0.614729	-0.214785	-0.614729	-0.614729	-0.614729	-0.614729	0.318987	-0.614729	-0.212982	-0.253465	-0.614729	-0.614729	-0.614729	-0.614729	0.279356	-0.614729	0.162351	-0.614729	-0.338291	-0.252995	-0.614729	-0.614729	-0.614729	-0.614729	-0.614729	-0.614729	-0.614729	-0.614729	-0.614729	0.613901	-0.614729	-0.614729	-0.614729	0.0244242	-0.614729	-0.185886	-0.614729	-0.614729	-0.614729	-0.614729	-0.614729	-0.614729	-0.614729	-0.307335	-0.614729	2.42548
chr16-86600079-86602825	-0.354751	-0.409919	-0.626817	-0.832943	-0.215632	-0.775935	-0.653291	-0.731635	0.0453869	1.28109	-0.215879	-0.452942	-0.160921	-1.14971	-1.14971	-0.469773	-0.363346	0.350762	0.278539	0.921301	0.100932	-0.199976	0.0329607	0.251105	-1.14971	-0.88946	-1.14971	-0.700811	-0.589771	-0.0810289	-0.0492701	-1.14971	0.183477	-1.14971	-0.548236	0.576878	0.497684	-1.14971	-0.0199493	-0.500286	0.527078	-0.614199	-0.623486	-0.836932	-0.795704	-1.14971	-0.442657	-0.59908	1.69636
chr5-76925242-76927721	-0.645107	-0.645107	-0.645107	-0.645107	-0.309142	-0.280347	-0.645107	-0.233113	-0.645107	0.476508	-0.22853	-0.645107	-0.645107	-0.645107	-0.645107	-0.645107	-0.645107	-0.194291	-0.645107	-0.645107	-0.317701	-0.645107	-0.294754	-0.645107	-0.645107	-0.645107	-0.645107	-0.645107	-0.645107	-0.645107	-0.221847	-0.645107	-0.10966	-0.645107	-0.645107	0.419734	-0.272043	-0.645107	-0.645107	-0.645107	0.306431	-0.645107	-0.397519	-0.645107	-0.645107	-0.645107	-0.337658	-0.404683	1.95738
chr4-149364659-149367216	-0.535606	-0.535606	-0.535606	-0.535606	-0.535606	-0.535606	-0.243586	-0.535606	-0.535606	0.152061	-0.535606	-0.535606	-0.0161429	-0.535606	-0.535606	-0.535606	-0.535606	-0.134451	-0.535606	-0.535606	-0.186915	-0.535606	-0.535606	-0.535606	-0.535606	-0.535606	-0.535606	-0.535606	-0.535606	-0.535606	-0.0254839	-0.535606	-0.535606	-0.535606	-0.535606	-0.535606	0.341388	-0.535606	-0.535606	-0.535606	-0.535606	-0.535606	-0.535606	-0.535606	-0.535606	-0.17226	-0.535606	-0.535606	2.83994
chr12-103349913-103352871	-1.14118	-0.319857	-0.854318	-1.14118	-0.692882	-0.482498	-0.786523	-0.238027	-0.710199	1.16396	-0.807777	-0.916414	0.671657	-1.14118	-1.14118	-0.16186	-0.210966	1.07785	-0.14023	0.8819	-0.686285	-0.298849	0.577648	-0.74629	-1.14118	-1.14118	-0.643926	0.130742	-0.87923	-0.682493	0.653633	-0.377334	0.0616522	0.396332	-0.393533	0.518884	0.934532	-1.14118	-0.495495	-0.120947	-0.0639726	-0.856737	-0.568115	-1.14118	-0.496851	-0.865575	0.340278	-0.553505	1.63518
chr10-102507301-102509833	-0.756422	-0.756422	-0.756422	-0.756422	-0.109959	-0.756422	-0.489371	-0.756422	-0.359338	0.749138	-0.0801646	-0.756422	-0.229694	-0.314551	-0.756422	-0.282715	-0.756422	-0.278304	0.0297526	0.578429	-0.488894	-0.37955	-0.147425	-0.756422	-0.756422	-0.756422	-0.756422	-0.756422	-0.320777	-0.41466	-0.756422	-0.756422	-0.312078	-0.313201	-0.306962	0.364386	-0.0687274	-0.756422	-0.756422	-0.756422	-0.150685	-0.402349	-0.756422	-0.756422	-0.756422	-0.756422	-0.756422	-0.756422	2.38146
chr9-135454920-135458775	-0.97546	-0.485713	-0.97546	-0.97546	-0.252663	-0.592547	-0.516676	-0.569192	-0.390859	1.25898	-0.476975	-0.573259	0.0423387	-0.581982	-0.97546	-0.599285	-0.547193	-0.245957	0.355918	0.279477	-0.0340252	-0.332783	-0.541329	-0.132943	-0.590468	-0.97546	-0.740129	-0.386601	-0.97546	-0.163795	-0.240287	-0.97546	-0.238703	-0.663948	-0.97546	0.184952	0.431893	-0.470365	-0.580347	-0.564572	0.510563	-0.723252	-0.588841	-0.97546	-0.651272	-0.97546	-0.359942	-0.222347	2.28314
chr20-37351564-37355479	-1.07447	-0.298789	-1.07447	-1.07447	-0.0769074	-0.649691	-0.604743	-0.502004	0.128865	0.911502	-0.404917	-0.678917	-0.0961834	-0.597129	-1.07447	-0.47034	-0.475064	0.800288	-0.473746	0.533592	-0.706026	0.220789	-0.0425059	-0.416581	-0.507989	-1.07447	-1.07447	-0.646318	-1.07447	0.0478341	0.185743	-0.353319	-0.0739979	-0.358521	-0.591156	0.639104	0.535067	-0.782855	-0.453954	-0.663572	0.424179	-0.632342	-0.695549	-1.07447	-1.07447	-1.07447	0.0277355	-0.640797	1.96834
chr2-119605809-119608118	-0.827197	0.352179	-0.827197	-0.573827	-0.584923	-0.827197	-0.827197	-0.479834	-0.50781	1.17517	-0.827197	-0.827197	-0.533605	-0.473001	-0.296336	-0.827197	-0.321252	0.0968858	0.645124	0.0221502	0.114528	-0.428512	-0.227743	-0.345948	-0.827197	-0.827197	-0.827197	-0.827197	-0.827197	-0.443159	0.456452	-0.827197	-0.241104	0.0389148	-0.827197	0.550442	-0.383415	-0.827197	-0.827197	-0.512108	-0.035035	-0.827197	-0.827197	-0.827197	-0.827197	-0.827197	0.0558818	-0.50569	1.59271
chr4-6200716-6202929	-1.02139	-1.02139	-1.02139	-0.679669	-0.673145	0.101073	-0.595589	-0.376308	-0.258895	0.922345	-1.02139	-1.02139	0.0863468	-0.714929	-1.02139	-0.700237	-0.608818	1.1433	-0.434775	1.12897	-0.58287	-0.0203078	0.781822	-0.614358	-0.694577	-1.02139	-0.720369	-0.439303	-0.281476	-0.141079	-0.413293	-0.665938	0.439941	-0.558432	-0.537825	0.805784	0.489656	-1.02139	0.253699	-0.255495	-0.459854	-1.02139	-0.63456	-1.02139	-1.02139	-1.02139	0.674075	-0.15469	2.37973
chr9-120175048-120177651	-0.730453	-0.730453	-0.730453	-0.730453	-0.382104	-0.464286	-0.730453	-0.730453	-0.730453	0.219898	-0.730453	-0.505442	-0.139476	-0.730453	-0.730453	-0.730453	-0.730453	0.0586808	-0.412833	0.832663	-0.730453	-0.229767	0.28718	-0.300034	-0.463374	-0.228226	-0.730453	-0.730453	-0.730453	-0.730453	-0.418699	-0.730453	0.670249	-0.730453	-0.730453	0.181247	-0.192565	-0.730453	-0.381478	-0.269363	-0.0701454	-0.730453	-0.459447	-0.730453	-0.730453	-0.730453	-0.259996	-0.730453	2.32021
chr2-176992839-176995735	-0.809116	-0.354059	-0.809116	-0.809116	-0.515029	-0.809116	-0.809116	-0.40847	-0.559807	1.29106	-0.517094	-0.440725	-0.232111	-0.809116	-0.809116	0.491198	-0.809116	-0.468258	-0.178664	-0.809116	-0.809116	-0.809116	-0.0421167	-0.809116	-0.467744	-0.264135	-0.57347	-0.809116	-0.478772	-0.092341	0.66687	-0.809116	0.440076	-0.809116	-0.571166	-0.328952	0.844836	-0.809116	-0.492993	-0.225019	-0.809116	-0.45448	-0.454018	-0.809116	-0.809116	-0.381972	0.268135	-0.809116	1.6461
chr5-129239382-129242048	-0.544265	-0.544265	-0.544265	-0.544265	-0.544265	-0.544265	-0.544265	-0.544265	-0.544265	-0.544265	-0.544265	-0.288406	-0.544265	-0.544265	-0.544265	-0.544265	-0.200199	-0.544265	-0.544265	-0.296421	-0.544265	-0.544265	-0.544265	-0.544265	-0.544265	-0.544265	-0.308601	-0.544265	-0.544265	-0.544265	-0.544265	-0.544265	-0.0146221	-0.544265	-0.544265	-0.544265	-0.544265	-0.544265	-0.544265	-0.544265	-0.544265	-0.544265	-0.544265	-0.544265	-0.544265	-0.544265	-0.0555309	-0.544265	2.27211
chr11-16625284-16629629	-0.549232	0.313111	-0.389632	-0.730316	-0.436137	-0.798279	-0.678419	-0.579956	-0.545276	1.05552	-0.182372	-0.609841	0.116589	-0.468341	-1.06468	-0.342398	-0.79976	-0.585619	-0.222484	0.555132	-0.24229	-0.76663	-0.0616122	-0.371099	-0.524707	-0.389223	-0.680909	-0.694866	-0.294649	-0.483676	-0.514681	-0.545974	0.303284	-0.680668	-0.249183	0.475215	0.0286265	-1.06468	-1.06468	-1.06468	-0.133232	-0.539517	-1.06468	-0.770175	-0.645576	-1.06468	-0.756407	-0.40181	2.05357
chr9-130158612-130160717	-0.651993	-0.651993	-0.651993	-0.236003	-0.651993	-0.651993	-0.651993	-0.208601	-0.0885273	-0.651993	-0.255366	-0.651993	-0.651993	-0.366987	-0.651993	-0.651993	-0.651993	-0.162102	-0.651993	-0.651993	-0.651993	-0.651993	0.396836	-0.651993	-0.651993	-0.651993	-0.651993	-0.651993	-0.651993	-0.651993	-0.651993	-0.651993	0.768541	-0.289517	-0.11732	-0.651993	-0.651993	-0.651993	0.0288638	-0.651993	-0.160025	-0.311674	-0.651993	-0.651993	-0.651993	-0.651993	-0.199182	-0.0167951	2.49094
chr2-115918357-115920922	-1.06474	-0.466898	-1.06474	-1.06474	-0.770372	-0.727962	-0.643817	-0.842707	-0.290066	1.06146	-0.721797	-0.688868	0.0297804	-1.06474	-1.06474	-0.693275	-0.132152	0.828839	0.0358844	1.16126	-0.0524666	0.233471	1.16301	-0.31941	-1.06474	-0.662278	-1.06474	-0.621423	-1.06474	-0.22801	-0.494904	-1.06474	0.823205	-0.251602	-0.580326	0.449523	-0.036821	-1.06474	0.874869	0.782647	-0.0953032	-0.709764	-0.468488	-1.06474	-1.06474	-0.577745	0.53634	-0.707714	1.18784
chr10-44879005-44883321	-0.334611	0.116703	-0.718625	-0.845684	-0.0899828	-0.603402	-0.79575	-0.78235	-0.502622	0.756133	-0.462312	-0.60836	-0.840119	-0.183765	-0.512737	-0.71096	0.0211705	-0.454723	-0.0307331	-0.044009	-0.155091	-0.529411	-0.333329	-0.121878	-0.510458	-1.25563	-0.813224	-0.770371	-0.529114	-0.0889738	-0.424101	-0.664293	-0.380624	-0.557544	-0.737571	0.461995	-0.109271	-0.584666	-0.524146	-0.620774	-0.222282	-0.51463	-0.887731	-0.824369	-0.573392	-0.914915	-0.527921	-0.963108	2.32333
chr1-183385827-183387810	-1.05461	-0.659232	-1.05461	-1.05461	-0.023435	-0.50773	-0.685756	-0.706045	-0.4342	1.25982	-0.686861	-0.278039	0.230201	-0.198374	-1.05461	-0.688286	0.0840803	0.48084	-0.0270875	1.21171	-0.64887	-0.644014	0.247764	-0.0878872	-0.772977	-0.291655	-1.05461	-1.05461	-0.447084	-0.669242	0.835049	-1.05461	0.288859	0.294665	-0.611897	0.488453	-0.137284	-1.05461	-0.185564	-0.73843	-0.0691527	-1.05461	-1.05461	-1.05461	-0.746986	-0.740686	-0.044545	-0.371867	1.51383
chr11-101980449-101983015	-0.70886	-0.110095	-0.70886	-0.70886	-0.414037	-0.70886	-0.70886	-0.437165	-0.70886	0.477031	-0.70886	-0.70886	-0.362645	-0.70886	-0.70886	-0.70886	-0.408748	-0.288974	-0.321231	0.333411	-0.70886	-0.277458	0.0600607	-0.259906	-0.70886	-0.70886	-0.70886	-0.70886	-0.70886	-0.70886	-0.244433	-0.70886	-0.14945	-0.70886	-0.70886	0.389245	0.249307	-0.70886	-0.128264	-0.70886	-0.70886	-0.70886	-0.340425	-0.70886	-0.70886	-0.70886	-0.292128	-0.70886	1.81436
chr3-153838632-153840965	-0.488029	-0.595375	-0.965019	-0.965019	0.239863	0.0910614	-0.965019	-0.557067	-0.520993	0.677607	-0.299632	-0.965019	-0.343388	-0.965019	-0.965019	-0.965019	0.236631	-0.0613559	0.55367	0.375697	0.0752514	-0.586491	-0.432073	-0.223991	-0.60285	-0.965019	-0.965019	-0.402114	-0.446546	-0.161756	-0.965019	-0.965019	0.776922	-0.965019	-0.131337	0.274482	-0.0122929	-0.965019	-0.965019	-0.965019	-0.222154	-0.545191	-0.767687	-0.965019	-0.485139	0.0812533	-0.529554	-0.070354	1.71032
chr3-13919173-13922670	-0.5198	-0.0467018	-0.523034	-0.264168	-0.366542	-0.402707	-0.778396	-0.395582	-0.778396	0.33671	-0.23729	-0.778396	-0.483674	-0.778396	-0.778396	-0.778396	0.0716701	-0.485587	-0.131647	-0.383417	-0.0860872	-0.0712909	-0.303391	-0.358171	-0.153919	-0.778396	-0.327084	-0.460667	-0.447121	-0.491235	-0.778396	-0.272699	0.57739	-0.778396	-0.778396	0.185781	-0.778396	-0.778396	-0.778396	-0.778396	-0.778396	-0.322527	-0.778396	-0.778396	-0.778396	-0.778396	0.274604	-0.778396	2.12081
chr3-66023141-66025940	-0.699885	-0.699885	-0.699885	-0.699885	-0.456598	-0.362372	-0.699885	-0.699885	-0.699885	0.0611682	-0.699885	-0.699885	-0.219565	-0.699885	-0.699885	-0.699885	-0.699885	-0.285329	-0.381108	0.795178	-0.699885	-0.0543238	-0.24416	-0.699885	-0.699885	-0.699885	-0.699885	-0.699885	-0.699885	-0.356504	0.0385869	-0.699885	0.742425	-0.35999	-0.699885	0.384946	-0.384267	-0.699885	-0.36	-0.699885	-0.699885	-0.344134	-0.300165	-0.699885	-0.699885	-0.699885	-0.0259012	-0.699885	1.84442
chr20-21681775-21684562	-0.821474	-0.438425	-0.821474	-0.821474	-0.471755	-0.821474	-0.821474	-0.821474	-0.355083	1.62329	-0.821474	-0.821474	0.0248334	-0.821474	-0.467451	-0.821474	-0.407155	-0.453417	0.360424	1.08143	-0.128738	-0.522515	-0.326855	-0.366393	-0.821474	-0.821474	-0.821474	-0.384155	-0.821474	0.0736004	-0.141553	-0.525403	-0.590689	0.390638	-0.821474	0.799112	-0.102958	-0.821474	-0.821474	-0.821474	-0.328085	-0.495879	-0.821474	-0.821474	-0.425772	-0.507233	-0.367355	-0.821474	1.57695
chr6-84417396-84419668	-1.07629	-0.750492	-0.78797	-1.07629	0.306444	-0.292979	-0.700865	-0.350071	-0.740379	1.04569	-0.700507	-0.699469	-0.368151	-1.07629	-0.683247	-0.282025	-0.141356	1.08754	-0.780846	1.56847	-0.585866	0.501451	0.655011	-0.592867	-1.07629	-0.814533	-0.839821	-1.07629	-0.843762	-0.554751	-0.416098	-0.225227	1.01944	-0.572829	-0.667901	0.710545	-0.66504	-0.741225	-0.393437	0.761407	0.280768	-0.734971	-0.420197	-1.07629	-0.631701	-1.07629	-0.494867	-0.429936	1.77667
chr2-177052732-177054860	-0.967217	-0.343614	-0.967217	-0.967217	-0.641938	-0.967217	-0.684993	-0.967217	-0.545282	0.690958	-0.329113	-0.654987	0.174979	-0.523085	-0.967217	-0.441272	-0.48987	-0.475869	0.0834366	1.11282	-0.41028	-0.321412	0.443719	-0.967217	-0.967217	-0.648103	-0.967217	-0.737036	-0.276206	-0.272574	0.420197	-0.967217	0.647	-0.603663	-0.648624	0.353103	0.596878	-0.967217	0.0185944	0.138511	0.74386	-0.967217	-0.21717	-0.967217	-0.967217	-0.967217	-0.148118	-0.631846	1.71869
chr6-137808662-137811428	-0.742698	0.00173906	-0.742698	-0.742698	-0.226243	-0.742698	-0.40659	-0.742698	-0.0876081	1.49053	-0.742698	-0.742698	-0.14908	-0.742698	-0.742698	-0.742698	-0.742698	-0.272735	0.154917	-0.742698	-0.742698	-0.35274	-0.0212763	-0.179723	-0.742698	-0.742698	-0.742698	-0.742698	-0.11162	-0.356737	-0.180951	-0.742698	-0.1247	-0.742698	-0.0594105	0.34303	-0.242754	-0.742698	-0.363368	-0.364519	0.38503	-0.742698	-0.742698	-0.742698	-0.742698	-0.742698	-0.469599	-0.742698	1.83643
chr4-111531724-111534334	-0.752712	-0.752712	-0.752712	-0.752712	-0.752712	-0.752712	-0.752712	-0.752712	-0.752712	0.847849	0.114224	-0.526652	-0.343195	-0.752712	-0.752712	-0.752712	-0.752712	-0.752712	0.0655926	0.886684	-0.752712	-0.506037	0.384993	-0.172368	-0.752712	-0.752712	-0.752712	-0.752712	-0.752712	-0.752712	0.186952	-0.752712	0.32989	0.447759	-0.752712	0.2444	-0.524008	-0.752712	0.0867719	-0.464595	0.350054	-0.752712	-0.752712	-0.752712	-0.752712	-0.410937	-0.280063	-0.752712	2.32019
chr5-145717785-145720412	-1.28893	-0.808221	-1.00038	-0.767925	-0.255867	-0.249834	-0.650341	-0.544265	-0.257976	0.61954	-1.28893	-0.877833	0.501469	-0.702317	-0.613927	-0.619868	0.237498	0.484661	0.442958	0.897776	0.0292112	0.0597099	0.432425	-0.0540854	-0.919931	-0.0399979	-0.930982	0.250184	-0.90452	-0.43795	-0.181252	-0.992611	0.295615	0.0735124	-0.204239	0.324811	-0.0589263	-0.403431	-0.765843	-0.910637	0.0691984	-0.71408	-1.28893	-1.28893	-0.725471	-0.923246	-0.0136156	-0.352753	1.69577
chr20-52789114-52791113	-0.592475	-0.284238	-0.592475	-0.592475	-0.242455	-0.592475	-0.592475	-0.592475	-0.592475	1.0741	-0.592475	-0.592475	-0.592475	-0.592475	-0.592475	-0.592475	-0.592475	-0.592475	-0.174327	0.319587	-0.592475	-0.592475	-0.592475	-0.592475	-0.592475	-0.592475	-0.592475	-0.592475	-0.592475	-0.592475	-0.592475	-0.592475	-0.174495	-0.186401	-0.592475	-0.592475	-0.0247734	-0.592475	-0.592475	-0.592475	-0.592475	-0.592475	-0.592475	-0.592475	-0.338748	-0.592475	-0.592475	-0.592475	2.02719
chr18-47719572-47722242	-0.745788	-0.745788	-0.745788	-0.353582	-0.0762106	-0.745788	-0.745788	-0.368902	-0.745788	0.718457	-0.745788	-0.745788	-0.350948	-0.745788	-0.745788	-0.499409	-0.315068	-0.745788	-0.298587	0.75621	-0.745788	-0.313579	-0.22171	-0.745788	-0.745788	-0.745788	-0.40772	-0.366682	-0.745788	-0.745788	-0.448897	-0.326022	0.572137	-0.261116	-0.393332	0.340382	-0.0129821	-0.319504	-0.745788	-0.745788	-0.100312	-0.745788	-0.745788	-0.745788	-0.745788	-0.745788	-0.347214	-0.745788	1.80166
chr4-77817773-77819839	-0.409789	-0.352224	-0.760838	-0.760838	-0.34832	-0.524232	-0.478357	-0.397402	-0.760838	0.793932	-0.760838	-0.503864	-0.760838	-0.760838	-0.760838	-0.760838	-0.460149	-0.760838	-0.285113	0.266877	-0.203396	-0.247641	-0.20749	-0.0129222	-0.492442	-0.760838	-0.458243	-0.246135	-0.270821	-0.473214	-0.285847	-0.760838	-0.285347	-0.760838	-0.760838	-0.124163	0.0585732	-0.760838	-0.443314	-0.760838	-0.178451	-0.40463	-0.338369	-0.760838	-0.760838	-0.760838	-0.178863	-0.760838	2.70423
chr13-79175416-79178380	-0.551214	-0.551214	-0.551214	-0.551214	-0.551214	-0.551214	-0.551214	-0.551214	-0.551214	0.418494	-0.551214	-0.188507	-0.551214	-0.551214	-0.551214	-0.551214	-0.551214	-0.551214	-0.551214	-0.551214	-0.551214	-0.551214	-0.551214	-0.551214	-0.551214	-0.551214	-0.551214	-0.551214	-0.551214	-0.551214	-0.223754	-0.551214	0.690388	-0.551214	-0.551214	-0.551214	0.0923819	-0.551214	-0.145087	-0.551214	0.577072	-0.551214	-0.551214	-0.551214	-0.551214	-0.551214	-0.215524	-0.551214	-0.551214
chr7-23507228-23509968	-0.564634	-0.131476	-0.564634	-0.564634	-0.564634	-0.564634	-0.564634	-0.564634	-0.564634	0.873903	-0.564634	-0.564634	-0.303167	-0.564634	-0.564634	-0.564634	-0.564634	-0.564634	0.039691	-0.564634	-0.564634	-0.564634	-0.564634	-0.564634	-0.564634	-0.564634	-0.564634	-0.564634	-0.564634	-0.00583339	-0.564634	-0.564634	-0.564634	-0.564634	-0.564634	-0.00582228	-0.564634	-0.564634	-0.564634	-0.564634	-0.256754	-0.564634	-0.564634	-0.564634	-0.564634	-0.564634	-0.564634	-0.564634	2.35929
chr6-128839883-128842316	-0.635731	-0.635731	-0.635731	-0.635731	-0.635731	-0.635731	-0.635731	-0.635731	-0.635731	0.210698	-0.635731	-0.635731	-0.18991	-0.635731	-0.635731	-0.635731	-0.635731	-0.255035	-0.635731	0.765418	-0.635731	-0.0819	-0.229002	-0.635731	-0.635731	-0.635731	-0.635731	-0.635731	-0.635731	-0.635731	-0.635731	-0.635731	-0.262985	-0.150883	-0.635731	0.228673	0.137777	-0.635731	-0.635731	-0.635731	-0.279861	-0.635731	-0.635731	-0.635731	-0.635731	-0.32108	-0.108567	-0.635731	1.93457
chr4-11428483-11431442	0.0307612	0.551997	-0.882367	-0.882367	-0.489272	-0.579622	-0.882367	-0.882367	0.0779477	0.483774	0.390358	-0.406154	-0.251988	-0.882367	-0.882367	0.107823	-0.882367	-0.663533	0.800742	0.256309	-0.882367	-0.635415	0.15642	-0.208525	-0.882367	-0.882367	-0.882367	-0.882367	0.358834	0.230058	-0.319884	-0.882367	-0.882367	-0.605857	-0.276324	0.100157	0.502141	-0.882367	-0.882367	-0.882367	0.663312	-0.270733	-0.882367	-0.882367	-0.882367	-0.882367	-0.523795	-0.503027	2.51162
chr2-119913924-119917313	-0.7524	-0.734262	-1.31066	-0.740199	-0.48982	-0.737678	-0.843199	-0.631137	-0.0711225	1.18984	-0.726829	-0.757995	-0.086756	-0.462859	-0.741284	-0.78365	-0.212739	0.297529	0.367125	0.962701	-0.293745	-0.126094	0.40145	-0.451678	-0.656477	-0.990898	-0.890982	-0.546973	-0.783409	-0.0986693	0.0638748	-0.875643	0.708217	0.115454	-0.695776	0.60649	0.157844	-0.829081	-0.11042	-0.0205424	0.206657	-0.710962	-0.722597	-1.31066	-0.914122	-0.821429	-0.149988	-0.846455	1.80322
chr11-125034182-125037601	-0.852043	-0.118046	-0.54066	-0.852043	-0.5562	-0.39962	-0.852043	-0.488049	-0.852043	0.51503	-0.852043	-0.852043	-0.0236663	-0.431005	-0.852043	-0.420295	-0.452943	-0.397495	0.313775	-0.411811	-0.191608	-0.852043	0.0222394	-0.0916402	-0.31454	-0.852043	-0.852043	-0.571425	-0.353941	-0.205492	0.0465057	-0.852043	-0.247342	-0.511189	-0.852043	0.316864	0.433934	-0.852043	-0.167493	-0.852043	0.513256	-0.455586	-0.499125	-0.852043	-0.852043	-0.852043	-0.433869	-0.351395	1.911
chr15-96864509-96866935	-0.571028	-0.579077	-0.427857	-0.905696	-0.512315	-0.340607	-0.465755	-0.412338	-0.51731	1.43735	-0.521474	-0.520911	-0.423999	-0.905696	-0.905696	-0.905696	-0.238101	-0.402327	0.0190736	-0.0806216	-0.127399	-0.626907	0.418223	0.23369	-0.439023	-0.471719	-0.905696	0.0290741	-0.905696	-0.431324	-0.224025	-0.905696	0.0906045	-0.263556	-0.905696	0.52198	-0.18533	-0.905696	-0.905696	-0.905696	-0.437437	-0.579264	-0.357177	-0.905696	-0.905696	-0.517347	-0.450408	-0.405026	1.8839
chr4-115519318-115521410	-0.925292	-0.638455	-0.925292	-0.925292	-0.552437	-0.925292	-0.574485	-0.497505	-0.925292	0.61649	-0.925292	-0.526718	-0.47166	-0.925292	-0.477278	-0.213961	-0.178503	0.657914	-0.925292	0.97596	-0.146768	-0.411134	0.91848	-0.925292	-0.925292	0.360866	-0.925292	-0.925292	-0.925292	-0.925292	-0.597231	-0.925292	0.696459	0.560264	-0.925292	0.771135	-0.232156	-0.925292	0.506096	0.72263	-0.519989	-0.925292	-0.595114	-0.925292	-0.372682	-0.610151	0.475806	-0.369913	2.23659
chr10-133998277-134001659	-0.579171	-0.799449	-0.862895	-0.689208	0.309806	-1.09166	-0.303183	-0.864572	-0.228218	1.01326	-0.72323	-0.890322	-0.1394	-0.61951	-0.651859	-0.821004	0.202229	0.167867	0.0378355	0.927458	-0.233593	-0.0772747	0.351199	-0.647901	-0.88372	-0.751032	-0.9253	-0.380772	-0.778517	-0.0914429	0.351788	-0.660135	0.682805	0.307802	-0.790631	0.392078	0.0800724	-0.465796	-0.660439	-0.648004	-0.375725	-0.655365	-0.829666	-0.93644	-0.739607	-0.719116	-0.230342	-0.745282	2.17062
chr10-123871870-123873745	-0.654306	-0.654306	-0.654306	-0.654306	-0.0307949	-0.654306	-0.654306	-0.654306	-0.131072	-0.654306	-0.654306	-0.654306	-0.654306	-0.654306	-0.654306	-0.654306	-0.222139	-0.290955	-0.654306	1.5895	-0.384275	-0.654306	-0.654306	-0.654306	-0.654306	-0.654306	-0.654306	-0.654306	-0.654306	-0.654306	-0.654306	-0.654306	1.11779	-0.050821	-0.654306	-0.0937795	0.261895	-0.654306	-0.654306	-0.654306	-0.276958	-0.311535	-0.654306	-0.654306	-0.654306	-0.654306	-0.21669	-0.654306	2.20113
chr5-72675813-72678735	-1.09606	0.266805	-0.965342	-1.03123	-0.517914	-0.407984	-0.92025	-0.182057	-0.757526	1.36137	-0.623461	-0.146363	0.255547	-0.599972	-0.611371	-0.786249	0.0949714	0.787076	0.486993	1.27613	-0.747119	-0.117821	0.605424	-0.794804	-0.854722	-0.813061	-0.827931	-0.798834	-0.732473	-0.160657	0.325136	-0.722504	0.139683	-0.251527	-0.417695	0.823963	0.591935	-0.901588	0.101883	-0.401077	0.589357	-0.952597	-0.722473	-1.49351	-1.05911	-0.923836	0.313301	-0.937325	1.58506
chr16-3232122-3234504	-0.588775	-0.463924	-0.848692	-0.848692	-0.320788	-0.848692	-0.628686	-0.848692	0.673573	1.35759	-0.531212	-0.436095	-0.323979	-0.56158	-0.515092	-0.848692	-0.195794	-0.251183	-0.0550151	0.516665	-0.25536	-0.848692	0.0713667	-0.468457	-0.579359	-0.49086	-0.848692	-0.848692	-0.848692	-0.188378	-0.294536	-0.848692	-0.385774	-0.26491	-0.848692	0.630015	0.073674	-0.848692	-0.848692	-0.848692	-0.326693	-0.49124	-0.848692	-0.848692	-0.521492	-0.848692	-0.00855421	-0.848692	1.76469
chr7-155600854-155603594	-0.661899	-0.191078	-0.661899	-0.661899	-0.310443	-0.35821	-0.392171	-0.661899	-0.661899	0.434295	-0.661899	-0.661899	-0.22161	-0.661899	-0.661899	-0.345218	-0.661899	-0.367453	-0.365002	-0.264713	-0.661899	-0.176911	-0.184239	-0.661899	-0.661899	-0.661899	-0.661899	-0.661899	-0.661899	-0.00126907	-0.363813	-0.661899	-0.264507	-0.661899	-0.216539	-0.216199	-0.248626	-0.661899	-0.661899	-0.661899	0.188788	-0.661899	-0.661899	-0.661899	-0.661899	-0.661899	-0.324888	-0.661899	2.17026
chr15-41793117-41795704	-0.889222	0.0497194	-0.889222	-0.578263	0.0875625	0.400821	-0.889222	0.240954	-0.889222	0.756261	-0.889222	-0.476192	0.0695483	-0.561881	-0.889222	1.21362	-0.40927	-0.889222	0.0507512	-0.199639	1.54476	-0.393865	-0.889222	-0.889222	-0.889222	-0.889222	-0.889222	-0.889222	0.741958	-0.889222	0.180669	-0.889222	0.288885	-0.889222	0.846903	-0.404738	1.87304	-0.889222	-0.583535	-0.889222	0.475301	-0.504343	-0.889222	-0.667432	-0.889222	-0.889222	-0.889222	-0.889222	1.83459
chr19-45654852-45657532	-0.301182	0.257162	-0.981513	-0.0859957	0.661584	-0.0765027	-0.746759	-0.381988	-0.667989	0.5747	-0.240649	-0.199411	-1.37145	-0.299882	-0.922202	-0.735261	-0.47285	-0.447592	-0.0926877	-0.585376	-0.181093	-0.774	-0.666139	-0.642973	-0.534316	-1.05057	-0.967107	-0.619098	-0.669079	0.0810426	0.527459	0.657591	0.56717	-0.943317	0.22796	0.0898592	0.985587	-1.0768	-0.676292	-1.05317	-0.372199	-0.498029	0.120807	-0.816796	-0.924379	-1.37145	0.242615	-0.860189	2.4119
chr4-106816018-106818073	-0.93069	-0.620856	-0.401616	-0.93069	-0.516091	-0.626676	-0.506175	-0.364111	-0.106333	0.0726241	-0.93069	-0.566166	-0.600439	-0.587392	-0.93069	-0.93069	0.226821	0.65511	-0.424177	1.04264	-0.420694	0.329877	0.386548	0.0523666	-0.93069	0.487423	-0.93069	-0.541971	-0.93069	-0.57021	-0.576549	-0.93069	0.831033	-0.326159	-0.391232	0.451095	-0.00689573	-0.93069	-0.58865	-0.589506	-0.573135	-0.621021	-0.543751	-0.93069	-0.93069	-0.93069	-0.38274	-0.511054	2.53598
chr4-8872619-8875197	-1.00767	-0.559679	-0.225001	-0.686706	-0.45923	-0.488507	-0.787013	-0.608937	-1.00767	1.11547	-0.606927	-0.399939	0.446807	-1.00767	-0.522595	-0.68275	-0.0933566	0.577949	-0.384961	1.2378	-1.00767	-0.0197502	0.361198	-1.00767	-0.636226	-1.00767	-1.00767	-0.418751	-1.00767	-0.718187	-0.352544	-1.00767	0.745669	-0.382352	-0.191812	0.673214	0.339744	-1.00767	-0.439152	-0.626871	0.0077915	-0.60926	-0.140791	-1.00767	-1.00767	-0.102007	-0.0975101	-0.61624	2.23188
chr14-61108122-61110916	-0.935504	-0.161613	-0.935504	-0.935504	-0.0217401	-0.575116	-0.935504	-0.421621	-0.935504	1.24176	-0.935504	-0.935504	0.663432	-0.549728	-0.935504	-0.935504	-0.360274	0.158246	0.883873	0.646504	-0.935504	-0.357295	0.0219466	-0.535404	-0.935504	-0.576377	-0.935504	-0.58657	-0.216332	-0.52072	0.0918665	-0.637029	0.301441	-0.46681	-0.238334	0.519743	0.316243	-0.935504	-0.408608	-0.935504	0.402647	-0.576759	-0.594079	-0.935504	-0.935504	-0.618711	-0.200133	-0.935504	1.53167
chr8-65281330-65284181	-0.914428	-0.334381	-0.914428	-0.914428	-0.914428	-0.914428	-0.914428	-0.478143	-0.455195	1.32313	-0.914428	-0.622281	-0.178855	-0.914428	-0.411501	-0.562622	0.267124	-0.644349	-0.0358075	-0.61018	-0.436583	-0.149716	0.897547	-0.914428	-0.914428	-0.555183	-0.526231	-0.339261	-0.914428	-0.602325	-0.338353	-0.554454	0.870332	0.634914	-0.914428	0.449528	-0.33552	-0.914428	-0.328379	0.307336	0.157421	-0.914428	-0.0979293	-0.914428	-0.914428	-0.635095	0.513688	-0.914428	1.64375
chr16-54962301-54967976	-1.52927	0.431074	-1.23835	-0.0594344	0.36827	-0.581178	-1.52927	-0.748719	0.523591	1.00982	-0.338355	0.177071	1.05831	-0.183392	-1.52927	0.869237	-0.11463	0.242523	0.456115	0.783372	0.41147	-0.0518455	0.559914	-0.470228	-0.808806	-1.20729	-1.52927	-0.975139	0.576948	-0.400062	-0.129383	0.489082	-0.347022	0.0119739	-0.454782	1.1133	1.15756	-1.12794	1.25053	0.827333	1.22681	-0.973811	-1.52927	-1.52927	-1.12998	0.714871	-0.189877	-0.0955474	-1.52927
chr7-20823170-20825749	-0.577573	0.18348	-0.838746	-0.838746	-0.279728	-0.520579	-0.362375	-0.336119	-0.586243	0.537618	-0.576765	-0.177295	-0.838746	-0.838746	-0.838746	-0.38864	-0.182693	-0.48669	-0.200217	-0.555624	-0.838746	-0.558075	-0.349248	-0.476231	-0.838746	-0.838746	-0.358538	-0.464338	-0.838746	-0.150171	-0.0542799	-0.838746	0.426449	-0.330605	-0.348596	-0.560776	0.640363	-0.838746	-0.56753	-0.599236	0.199791	-0.46568	-0.450538	-0.838746	-0.838746	-0.838746	0.0227346	-0.838746	1.97879
chr2-236401656-236404219	-0.515997	-0.853111	-0.853111	-0.853111	-0.477641	-0.143241	-0.853111	-0.853111	-0.853111	0.222475	-0.853111	-0.624978	-0.853111	-0.853111	-0.853111	-0.853111	-0.339872	1.18236	-0.243553	1.08985	-0.0200385	0.0114112	0.463474	-0.853111	-0.853111	-0.853111	-0.614314	-0.354864	-0.853111	-0.301852	-0.196403	-0.853111	0.551882	-0.574377	-0.853111	0.775261	0.171405	-0.853111	-0.189184	-0.393935	-0.165463	-0.50843	-0.415815	-0.853111	-0.853111	-0.853111	-0.30306	-0.502771	1.75152
chr11-130318125-130320433	-1.3262	0.403209	-0.629296	-1.3262	-0.747371	-1.3262	-0.959522	-0.870861	-0.18666	0.251078	-0.597732	-0.992141	0.0463417	-0.782241	-0.9685	-0.563724	-0.0424942	0.285753	0.0334762	0.731376	0.25174	0.226302	0.403917	-0.503635	-0.762281	-1.3262	-1.3262	-0.72838	-0.0884547	-0.0355132	0.0272905	-1.3262	0.105828	-0.193767	0.498394	0.44308	-0.317639	-0.987672	0.429958	-0.00116533	0.727422	-0.78202	-0.655957	-1.3262	-0.889178	-0.872847	-0.534367	0.893117	1.54978
chr1-218337280-218339272	-0.67081	-0.270922	-0.67081	-0.67081	-0.67081	-0.67081	-0.67081	-0.67081	-0.122222	0.405297	-0.67081	-0.67081	-0.372841	-0.67081	-0.67081	-0.67081	-0.67081	-0.0976533	-0.406505	1.29394	-0.67081	-0.67081	-0.0323024	-0.67081	-0.67081	-0.67081	-0.67081	-0.67081	-0.67081	-0.67081	-0.113398	-0.67081	-0.437627	-0.391941	-0.67081	0.253986	0.0757607	-0.67081	-0.278618	-0.288906	-0.207823	-0.67081	-0.67081	-0.67081	-0.67081	-0.67081	-0.67081	-0.67081	1.79586
chr2-80529191-80531065	-1.08222	0.254675	-0.663999	-1.08222	-0.291437	-0.429816	-1.08222	-0.421418	-0.555712	0.966246	-1.08222	-0.789454	0.943961	-1.08222	-0.595642	-1.08222	-0.298422	0.530054	-0.255849	1.17563	-1.08222	-0.512942	0.829716	-0.645532	-0.785763	-0.254078	-1.08222	-0.654721	-1.08222	-0.7351	-0.194217	-1.08222	0.692879	0.355966	-0.582955	0.96654	0.339711	-0.680286	0.644985	0.777773	-0.457879	-0.657677	-0.71367	-1.08222	-1.08222	-1.08222	0.358408	-0.457221	1.82646
chr1-75600024-75603253	-1.08714	0.156457	-0.695264	-1.08714	-0.565474	-0.550171	-1.08714	-1.08714	-0.683815	1.25834	-0.198994	-1.08714	0.128929	-0.638324	-1.08714	-0.344757	-0.142311	0.188811	0.481779	1.27723	-1.08714	-0.15713	0.0753902	0.0613952	-0.816158	-0.822613	-1.08714	-0.581519	-1.08714	-0.740006	0.0522443	-0.532254	0.148337	0.125207	-0.596365	0.224698	-0.024617	-1.08714	-0.766558	0.5941	0.59916	-0.674943	-0.0823519	-1.08714	-1.08714	-1.08714	0.10804	0.189537	1.54751
chr6-1388934-1391608	-0.840586	-0.840586	-0.840586	-0.840586	-0.261597	-0.840586	-0.840586	-0.0706782	-0.347111	0.925183	-0.265697	-0.515401	-0.110559	-0.441011	-0.840586	-0.840586	-0.389703	-0.52542	-0.31749	0.21378	-0.361693	-0.59146	-0.252048	-0.380651	-0.6195	-0.840586	-0.840586	-0.55769	-0.119599	-0.264078	-0.341559	-0.840586	0.371916	-0.292771	-0.840586	0.241786	0.237498	-0.840586	-0.840586	-0.389418	0.668467	-0.440911	-0.417746	-0.840586	-0.840586	-0.840586	-0.419018	-0.840586	1.97609
chr3-147113396-147116530	-1.26978	-0.190518	-0.978392	-1.26978	0.210973	0.310912	-0.613537	0.192465	-0.463107	1.1974	-0.701819	-1.26978	0.828253	-0.958731	-0.748322	-0.829348	0.12196	0.425578	0.259369	1.34981	-0.689899	0.0335512	0.5209	-0.543415	-0.938074	0.597986	-0.674803	-0.430629	-1.26978	-0.457413	0.0950429	-0.845924	0.261794	0.588524	-0.913889	0.477848	-0.117811	-1.26978	0.110593	-0.013884	-0.10586	-0.677121	-0.994798	-1.26978	-1.26978	-0.952179	0.161505	-0.44201	1.44709
chr20-5296113-5298025	-0.768741	-0.768741	-0.768741	-0.542709	-0.208858	-0.288145	-0.768741	-0.768741	-0.461836	0.56057	-0.768741	-0.768741	-0.355058	-0.512604	-0.768741	-0.768741	-0.223643	0.22092	-0.768741	1.25095	-0.496935	-0.270743	0.387347	-0.768741	-0.768741	-0.768741	-0.768741	-0.768741	-0.768741	-0.253767	0.00726639	-0.768741	0.566414	-0.0812703	-0.768741	0.660787	-0.345973	-0.768741	-0.528345	-0.448792	-0.768741	-0.768741	-0.768741	-0.768741	-0.768741	-0.335455	-0.236524	-0.768741	1.88115
chr6-3750301-3753195	-0.508987	-0.508987	-0.508987	-0.508987	-0.508987	-0.508987	-0.508987	-0.508987	-0.508987	-0.508987	-0.508987	-0.508987	-0.508987	-0.508987	-0.508987	-0.508987	-0.508987	-0.508987	-0.508987	-0.508987	-0.508987	-0.259801	-0.508987	-0.508987	-0.508987	-0.508987	-0.508987	-0.508987	-0.508987	-0.508987	-0.508987	-0.508987	-0.508987	-0.508987	-0.508987	-0.230585	-0.508987	-0.508987	-0.508987	-0.508987	-0.0819662	-0.508987	-0.508987	-0.508987	-0.508987	-0.508987	-0.196401	-0.508987	2.31065
chr2-154727624-154730065	-1.1157	-0.826496	-0.857332	-0.739608	-0.708908	-0.138015	-0.717994	-0.67215	-0.521761	0.73443	-1.1157	-0.85612	0.680032	-0.437619	-0.39807	-1.1157	0.373785	0.617531	-0.755795	1.41492	-1.1157	0.42372	1.07079	-1.1157	-0.416173	0.835336	-1.1157	-0.553308	-1.1157	-0.351424	-0.83664	-0.676763	0.793172	0.382108	-1.1157	0.196804	-0.0371124	-1.1157	1.05113	0.586601	-0.841109	-0.642494	-0.19642	-0.84277	-1.1157	-0.602226	0.538532	-0.601637	1.57096
chr2-63284492-63287418	-0.737801	0.0969493	-0.737801	-0.737801	-0.737801	-0.467579	-0.737801	-0.737801	-0.188742	1.39823	-0.737801	-0.737801	-0.737801	-0.408599	-0.427799	-0.42716	-0.302641	-0.353321	-0.0980592	-0.737801	-0.737801	-0.095235	-0.118848	-0.254661	-0.737801	-0.737801	-0.737801	-0.737801	-0.325678	-0.737801	-0.406994	-0.472724	-0.149756	-0.737801	-0.403554	0.359565	0.103078	-0.737801	-0.737801	-0.737801	1.19441	-0.737801	-0.737801	-0.737801	-0.737801	-0.457691	-0.297154	-0.737801	1.72946
chr2-230577928-230580401	-0.75402	-0.75402	-0.75402	-0.75402	-0.1063	-0.412385	-0.75402	-0.75402	-0.468481	0.226236	-0.75402	-0.273019	-0.443059	-0.75402	-0.75402	-0.371542	-0.425426	-0.394404	-0.75402	0.301653	-0.75402	-0.173634	0.747849	-0.530882	-0.75402	-0.75402	-0.75402	-0.75402	-0.75402	-0.214005	0.0516692	-0.75402	0.159546	-0.75402	-0.445144	0.045627	-0.11041	-0.75402	0.0380659	-0.75402	-0.165277	-0.497587	-0.1049	-0.75402	-0.75402	-0.75402	-0.276084	-0.75402	2.05583
chr17-70115700-70120800	-1.15174	-0.147609	-1.2163	-1.04268	-0.132194	-0.075957	-1.00385	-0.665957	-0.136315	0.706123	-0.879302	-0.641089	-0.473015	-0.664158	-0.845408	-0.126084	-0.0926331	0.129181	0.359905	0.179935	-0.369104	-0.228931	0.463018	-0.202389	-1.46512	0.200322	-1.2326	-0.288679	-0.720063	-0.362645	-0.361838	-0.474267	0.526358	-0.524274	-0.191069	0.662461	0.100682	-0.092121	-0.793772	-0.0526886	0.187757	-0.932849	0.316211	-1.13064	-1.0234	0.587421	0.165051	-0.539019	1.56579
chr21-42878587-42880761	-0.723306	-0.377516	-0.723306	-0.723306	-0.357802	-0.432868	-0.723306	-0.723306	-0.251075	0.740337	-0.723306	-0.388541	-0.21562	-0.723306	-0.723306	-0.723306	-0.419154	-0.204033	-0.315214	0.307753	-0.723306	-0.255082	0.104044	-0.723306	-0.501814	-0.723306	-0.452658	-0.332085	-0.723306	-0.332721	-0.723306	-0.723306	-0.293067	-0.723306	-0.171764	0.483008	0.657417	-0.723306	-0.723306	-0.483041	-0.723306	-0.723306	-0.723306	-0.723306	-0.723306	-0.723306	-0.723306	-0.723306	1.95423
chr11-133824947-133827886	-0.654544	-0.654544	-0.654544	-0.654544	-0.654544	-0.654544	-0.654544	-0.654544	-0.654544	-0.654544	-0.654544	-0.654544	-0.262747	-0.654544	-0.654544	-0.654544	-0.304993	-0.401778	-0.654544	1.43587	-0.654544	-0.654544	0.281553	-0.654544	-0.654544	-0.654544	-0.654544	-0.654544	-0.282249	-0.654544	-0.337639	-0.654544	1.08262	-0.375082	-0.298004	0.935693	-0.189429	-0.654544	-0.654544	-0.654544	-0.654544	-0.654544	-0.654544	-0.654544	-0.654544	-0.37408	-0.176314	-0.654544	1.96096
chr12-114876955-114879328	-0.994063	-0.5683	-0.615197	-0.994063	-0.509237	-0.504573	-0.589902	-0.640756	-0.365215	1.57822	-0.994063	-0.994063	0.611952	-0.682433	-0.994063	-0.994063	-0.147637	-0.165203	-0.0351085	1.27637	0.0468224	-0.035585	0.634688	-0.521744	-0.573276	-0.67096	-0.994063	-0.994063	-0.597107	-0.590309	-0.0603392	-0.467225	0.0798777	-0.0775153	-0.72095	0.87752	-0.3151	-0.994063	-0.379925	-0.994063	-0.268325	-0.682381	-0.709655	-0.994063	-0.519792	-0.439903	0.2393	-0.994063	1.45644
chr3-2139535-2141935	-1.01087	-0.572548	-1.01087	-1.01087	-0.603261	-0.177735	-0.713349	-0.500377	-0.618379	1.21446	-0.600642	-0.67589	0.50444	-0.721275	-1.01087	-1.01087	0.434112	0.301172	-0.633584	1.23631	-0.343426	-0.532117	1.03737	-0.521103	-0.584131	-0.194558	-0.658376	-1.01087	-1.01087	-0.506978	-0.471605	-1.01087	0.869942	0.204526	-0.664758	0.0296076	-0.142612	-1.01087	0.673474	0.59336	-0.510983	-0.680987	-1.01087	-1.01087	-1.01087	-0.45639	-0.0631351	-0.532349	1.79084
chr5-87969787-87972199	-0.553915	-0.19294	-0.553915	-0.553915	-0.078057	-0.553915	-0.553915	-0.553915	-0.553915	1.60192	-0.101126	-0.553915	-0.553915	-0.553915	-0.553915	-0.553915	-0.553915	-0.553915	-0.553915	-0.553915	-0.553915	-0.137272	-0.553915	-0.553915	-0.553915	-0.553915	-0.553915	-0.553915	-0.553915	-0.553915	-0.163487	-0.553915	-0.553915	-0.553915	-0.553915	-0.553915	-0.166026	-0.553915	-0.553915	-0.553915	-0.553915	-0.553915	-0.553915	-0.553915	-0.553915	-0.553915	-0.553915	-0.553915	2.0427
chr16-86529499-86533156	-1.04128	-0.170221	-0.570553	-0.664134	-0.304876	-0.600193	-1.04128	-0.458051	-0.210422	1.60819	-0.0368912	-0.552873	0.408081	-0.543063	-1.04128	-0.675353	-0.462709	-0.449334	0.12806	0.464737	-0.407851	-0.470094	-0.430729	-0.0600633	-0.701072	-0.339574	-0.616633	-0.69032	-0.635865	-0.387345	-0.150299	-1.04128	-0.297871	-0.0721623	-1.04128	0.330148	0.322509	-1.04128	-0.569886	-0.631305	0.359052	-0.640295	-0.679982	-1.04128	-1.04128	-1.04128	-0.470438	-0.689527	1.67444
chr2-237071643-237073733	-1.0145	-0.613178	-1.0145	-1.0145	-0.548042	-0.172873	-0.384597	-0.467648	-1.0145	1.2621	-0.704956	-0.591308	-0.383755	-1.0145	-1.0145	-0.687469	-0.745049	0.475897	-0.241711	1.16655	-0.620509	-0.494626	0.532673	-0.245382	-1.0145	0.632078	-0.65184	-0.385564	-1.0145	-0.285179	0.208057	0.00109266	0.45209	-0.0125737	-1.0145	0.487718	0.326149	-1.0145	-0.669751	-0.218171	-0.216395	-0.576227	-0.121967	-1.0145	-1.0145	-0.519457	-0.349683	-1.0145	1.76841
chr11-32454609-32459101	-1.38779	0.795742	-0.891729	-0.616725	-1.38779	-0.57715	-0.329396	-0.290935	-0.49374	0.0147634	-0.948599	0.296391	-0.344618	0.0682	-0.333208	0.553512	-0.664056	-0.00821702	0.648568	-0.472855	0.789743	0.217397	-0.276469	0.432347	-0.466563	-0.789043	-1.38779	-0.823494	0.428909	0.244266	0.420796	-1.38779	-0.702282	0.691969	0.202968	1.08039	0.264598	0.440644	-0.520851	-0.0195323	1.09921	-0.865291	-0.481622	-1.38779	-0.657386	-0.628821	-1.38779	0.396519	0.494209
chr15-53095514-53098730	-0.638058	-0.638058	-0.638058	-0.638058	-0.638058	-0.366936	-0.638058	-0.335972	-0.638058	0.969344	-0.638058	-0.241678	-0.100938	-0.236917	-0.638058	-0.420278	-0.638058	-0.638058	-0.638058	0.342379	-0.638058	-0.638058	0.237653	-0.638058	-0.638058	-0.638058	-0.638058	-0.638058	-0.638058	-0.638058	-0.638058	-0.638058	0.00336315	-0.638058	-0.638058	0.0271319	-0.227939	-0.638058	-0.638058	-0.638058	-0.638058	-0.638058	-0.638058	-0.638058	-0.638058	-0.638058	-0.195944	-0.638058	1.95398
chr2-219923460-219926264	-0.738112	-0.738112	-0.738112	-0.738112	0.00892084	-0.214871	-0.738112	-0.447695	-0.738112	1.24389	-0.738112	-0.738112	-0.322596	-0.738112	-0.738112	-0.332424	-0.433101	0.139888	-0.738112	0.43084	-0.343589	-0.134866	0.0433617	-0.305244	-0.738112	-0.738112	-0.446755	-0.738112	-0.470795	-0.360044	-0.738112	-0.738112	-0.394656	-0.738112	-0.253592	0.334663	0.334639	-0.738112	-0.19059	-0.738112	-0.738112	-0.447841	-0.738112	-0.738112	-0.738112	-0.738112	-0.738112	-0.738112	2.18118
chr13-96741990-96744276	-0.37721	-0.640041	-0.640041	-0.640041	-0.640041	-0.640041	-0.640041	-0.640041	-0.640041	0.454939	-0.640041	-0.410587	-0.640041	-0.640041	-0.640041	-0.640041	-0.186889	-0.640041	-0.640041	0.402826	-0.640041	-0.640041	0.0823761	-0.640041	-0.640041	-0.640041	-0.640041	-0.640041	-0.640041	-0.640041	-0.640041	-0.640041	1.00562	-0.640041	-0.640041	0.544284	-0.640041	-0.640041	-0.317835	-0.16152	-0.640041	-0.640041	-0.640041	-0.640041	-0.640041	-0.640041	0.0635538	-0.640041	1.75757
chr4-85503379-85505218	-0.515766	-0.515766	-0.515766	-0.515766	-0.515766	-0.515766	-0.515766	-0.515766	-0.515766	-0.515766	-0.515766	-0.515766	-0.515766	-0.515766	-0.515766	-0.515766	-0.515766	-0.262197	-0.515766	-0.515766	-0.515766	-0.515766	-0.515766	-0.515766	-0.515766	-0.515766	-0.515766	-0.515766	-0.515766	-0.515766	-0.515766	-0.515766	-0.515766	-0.515766	-0.515766	-0.515766	-0.515766	-0.515766	-0.515766	-0.515766	-0.515766	-0.515766	-0.515766	-0.515766	-0.515766	-0.234411	-0.515766	-0.515766	2.71411
chr4-62065723-62069015	-0.585488	-0.209781	-0.585488	-0.585488	-0.585488	-0.585488	-0.585488	-0.585488	-0.585488	-0.205616	-0.585488	-0.585488	-0.262217	-0.585488	-0.585488	-0.585488	-0.585488	-0.277797	-0.585488	0.91266	-0.585488	-0.281818	-0.585488	-0.585488	-0.585488	-0.585488	-0.585488	-0.585488	-0.585488	-0.585488	-0.585488	-0.585488	1.14017	-0.585488	-0.585488	0.236108	-0.0369754	-0.585488	-0.585488	-0.585488	0.213986	-0.295109	-0.28516	-0.585488	-0.585488	-0.585488	-0.244859	-0.585488	1.92149
chr10-50604961-50606920	-0.802307	-0.131646	-0.802307	-0.802307	-0.354096	-0.360227	-0.802307	-0.802307	-0.446855	1.12386	-0.369437	-0.449623	0.0236807	-0.802307	-0.802307	-0.201025	-0.497032	0.013565	-0.159403	0.282546	-0.802307	-0.219432	0.0185573	-0.305321	-0.802307	-0.802307	-0.802307	-0.802307	-0.403911	-0.296878	0.350318	-0.802307	0.102191	-0.802307	-0.317369	-0.076712	-0.18399	-0.802307	-0.426438	-0.480663	0.192781	-0.802307	-0.802307	-0.802307	-0.802307	-0.802307	-0.802307	-0.802307	2.21962
chr17-35299151-35301238	-1.12727	-0.347097	-1.12727	-0.756275	-0.418198	-0.718863	-0.904676	0.0767051	-0.653274	1.31549	0.180333	-0.547148	1.23632	-1.12727	-1.12727	-0.785608	-0.177131	-0.349284	0.482764	0.906521	-0.338313	0.183299	-0.0889774	-0.736256	-0.441134	-0.748479	-1.12727	-0.611754	-0.61489	0.156048	0.396916	-0.390874	-0.111468	-0.694592	-0.780088	0.751188	0.501533	-1.12727	-0.450517	-0.353858	0.829301	-0.494524	-0.773939	-1.12727	-1.12727	-1.12727	-0.209129	-0.742455	1.71768
chr6-151560630-151562909	-0.776803	0.262346	-0.776803	-0.776803	-0.37792	-0.776803	-0.776803	-0.776803	-0.776803	1.01926	-0.267621	-0.776803	-0.129827	-0.776803	-0.776803	-0.776803	-0.42585	-0.776803	0.533163	0.100568	-0.776803	-0.776803	-0.0637961	0.142025	-0.435715	-0.776803	-0.536423	-0.477291	-0.204302	-0.776803	0.289889	-0.776803	-0.776803	-0.304168	-0.452949	-0.189726	-0.387807	-0.776803	-0.278989	-0.535571	0.247859	-0.415042	-0.541924	-0.776803	-0.776803	-0.776803	-0.33383	-0.776803	1.76327
chr1-242686670-242688876	-0.774005	-0.774005	-0.774005	-0.774005	-0.457447	-0.315093	-0.475387	-0.37796	-0.405004	1.15339	-0.774005	-0.512945	-0.343096	-0.774005	-0.774005	-0.453562	-0.774005	0.0583946	-0.473581	1.35336	-0.774005	-0.273048	0.15743	-0.376548	-0.774005	-0.774005	-0.502184	-0.774005	-0.774005	-0.774005	-0.281669	-0.774005	0.336709	-0.774005	-0.774005	0.732492	-0.21798	-0.774005	-0.309705	-0.465523	-0.774005	-0.774005	-0.282664	-0.774005	-0.774005	-0.492331	0.0046974	-0.774005	1.76976
chr11-35639229-35642086	-0.567775	-0.567775	-0.567775	-0.567775	-0.567775	-0.567775	-0.567775	-0.567775	-0.567775	-0.567775	-0.567775	-0.567775	-0.567775	-0.567775	-0.567775	-0.567775	-0.567775	-0.567775	-0.567775	-0.567775	-0.567775	-0.567775	0.310082	-0.567775	-0.567775	-0.567775	-0.327273	-0.567775	-0.567775	-0.567775	-0.567775	-0.567775	-0.0990398	-0.567775	-0.567775	0.577947	-0.567775	-0.567775	0.0404942	-0.567775	-0.567775	-0.567775	-0.567775	-0.567775	-0.567775	-0.567775	-0.182652	-0.567775	2.1886
chr15-89147184-89149975	-0.823552	-0.383399	-0.823552	-0.823552	0.156727	-0.490999	-0.823552	-0.823552	-0.382866	1.48685	-0.404431	-0.823552	-0.557863	-0.823552	-0.823552	-0.823552	-0.418532	0.111126	-0.0916129	0.682299	-0.222592	-0.0725989	-0.170497	-0.413701	-0.482195	-0.823552	-0.823552	-0.823552	-0.823552	-0.354535	0.302468	-0.823552	-0.239264	-0.212197	-0.823552	0.654874	0.186426	-0.482674	-0.823552	-0.51492	-0.5107	-0.408594	-0.823552	-0.823552	-0.823552	-0.226038	-0.823552	-0.823552	1.65101
chr6-75913917-75917233	-0.583712	-0.583712	-0.583712	-0.583712	-0.583712	-0.583712	-0.583712	-0.583712	-0.583712	0.356573	-0.583712	-0.583712	-0.583712	-0.583712	-0.583712	-0.583712	-0.583712	-0.179076	-0.0714585	-0.583712	-0.583712	-0.187163	-0.160171	-0.583712	-0.583712	-0.583712	-0.583712	-0.583712	-0.583712	-0.583712	-0.0323088	-0.583712	-0.583712	-0.583712	-0.583712	0.653667	-0.583712	-0.583712	-0.583712	-0.583712	-0.583712	-0.583712	-0.583712	-0.583712	-0.583712	-0.583712	-0.583712	-0.583712	2.00715
chr15-89910290-89912278	-1.04717	-0.582371	-1.04717	-1.04717	0.274322	-0.806564	-1.04717	-0.619164	0.18354	1.25569	-0.537331	-0.68601	0.125232	-0.733899	-0.666345	-1.04717	-1.04717	-0.654142	0.436835	0.117254	0.609134	-0.473769	0.000547757	-0.52072	-0.774236	-1.04717	-1.04717	-0.631286	0.0509574	-0.103072	0.582545	-0.502966	0.770355	-0.25588	-0.736463	0.602433	-0.0593858	-1.04717	-0.557106	-0.601229	-0.228476	-0.582849	-0.680176	-0.772412	-1.04717	1.7362	-0.213474	-0.732419	1.6978
chr5-1885353-1888441	-1.13158	-0.873499	-0.187586	-1.13158	-0.363513	-0.34232	-0.702053	-0.818088	-0.0319269	1.16697	-0.698002	-0.804061	0.492315	-0.840628	-0.159518	-0.63174	-0.0758807	0.516237	-0.458052	1.20395	-0.513016	-0.453226	0.369555	-0.802918	-0.797502	-0.618341	-0.498886	0.0373973	-1.13158	-0.766844	0.0633069	-0.786276	0.67799	0.0895247	-1.13158	0.783309	0.346431	-1.13158	0.539695	-0.483802	-0.0362027	-0.741962	-0.618125	-1.13158	-1.13158	-1.13158	0.37505	-0.726248	1.61344
chr4-184717164-184720749	-0.389052	-0.510425	-0.437973	-0.707072	-1.01138	-1.01138	-0.508665	-1.01138	-0.25414	-0.379476	-0.14881	-1.01138	-0.543701	-0.439097	-0.288867	-0.63808	0.2127	-1.01138	0.0469786	-0.575367	0.0993411	-0.375043	-0.0789277	-0.607352	-0.582599	-0.0961402	-0.543417	-0.221465	-0.475758	-0.100176	-0.665285	-1.01138	1.14834	-0.144054	-0.642649	0.654879	-0.475384	-0.270642	-0.717683	-1.01138	-0.52695	-0.184089	-0.585464	-0.577213	-0.137202	-1.01138	0.240326	-1.01138	2.24687
chr12-113908628-113910901	-0.764157	-0.764157	-0.764157	-0.764157	-0.344517	-0.337967	-0.764157	-0.387517	-0.255865	1.18342	-0.465777	-0.764157	0.373709	-0.764157	-0.764157	-0.764157	-0.764157	0.176184	0.439341	0.385637	-0.764157	-0.442787	-0.110541	-0.378703	-0.764157	-0.764157	-0.764157	-0.498481	-0.764157	-0.399294	0.183437	-0.764157	-0.338904	-0.764157	-0.764157	0.557613	0.0694017	-0.764157	-0.764157	-0.764157	0.529619	-0.764157	-0.764157	-0.764157	-0.764157	-0.764157	-0.399704	-0.764157	1.95549
chr12-49688708-49691598	-1.01796	0.73149	-0.987862	-0.525954	-0.503504	-0.821882	-0.72278	-0.584739	0.0651288	1.14683	-0.438225	-0.509086	-0.75661	-0.660014	-0.791128	-0.605869	-0.460587	-0.132816	0.497485	0.404905	-0.867847	-0.529771	-0.01325	-0.26266	-0.690522	-1.28148	-0.623314	-0.700625	-0.149977	-0.177669	0.0660352	-1.28148	-0.217898	-0.588893	-0.257562	0.317998	0.524203	-1.28148	0.086089	-0.386389	0.901143	-0.635095	-0.698604	-0.883292	-1.28148	-0.909369	-0.0648988	0.256952	2.074
chr18-28620958-28623411	-0.816269	-0.105184	-1.15649	-1.15649	-0.697284	-0.812394	-0.901496	-0.422451	-1.15649	1.41864	-1.15649	-0.779733	-0.493194	-0.716103	-0.0700704	-1.15649	0.568647	0.41255	-0.0215678	1.25523	-0.707656	-0.529945	-0.62285	-0.389198	-1.15649	0.233544	-0.915491	-0.270129	-1.15649	-0.278306	0.0594753	-0.830728	0.755363	0.879379	-0.696093	0.862074	0.240845	-0.0304306	-0.682666	-0.7444	0.86297	-0.679509	-0.210651	-1.15649	-0.422746	-1.15649	0.206812	0.564081	1.49381
chr4-13545114-13547107	-0.654828	-0.654828	-0.654828	-0.654828	-0.654828	-0.413902	-0.654828	-0.654828	-0.298322	1.11247	-0.654828	-0.654828	-0.0281426	-0.654828	-0.654828	-0.654828	-0.249063	-0.654828	-0.244015	0.183989	-0.654828	-0.403581	-0.335555	-0.654828	-0.654828	-0.654828	-0.654828	-0.654828	-0.654828	-0.339377	-0.171163	-0.654828	-0.0767944	-0.654828	-0.654828	0.188359	-0.333034	-0.654828	-0.654828	-0.654828	-0.17877	-0.396531	-0.654828	-0.654828	-0.654828	-0.654828	-0.339656	-0.654828	2.65644
chr2-189156058-189157974	-0.659617	-0.659617	-0.659617	-0.659617	-0.659617	-0.659617	-0.659617	-0.659617	-0.659617	0.313102	-0.659617	-0.659617	-0.659617	-0.659617	-0.659617	-0.659617	-0.25375	-0.659617	-0.358419	0.158504	-0.659617	-0.659617	0.247602	-0.659617	-0.659617	-0.659617	-0.659617	-0.659617	-0.659617	-0.659617	-0.659617	-0.659617	0.857753	0.347751	-0.659617	0.782107	-0.659617	-0.659617	-0.659617	0.461565	-0.228956	-0.659617	-0.659617	-0.659617	-0.659617	-0.659617	-0.104323	-0.659617	1.7904
chr2-5835792-5838067	-1.0079	-1.0079	0.213628	-0.779904	-1.0079	-0.24167	-0.403083	-0.617308	-0.612885	0.813268	-1.0079	-0.777557	-0.14493	-0.716444	-1.0079	0.195594	-0.0545981	0.97307	-0.537756	1.41719	-0.733733	0.427357	0.995461	-0.615585	-0.681108	-1.0079	-0.440921	-0.404577	-1.0079	-0.628228	-1.0079	-1.0079	0.220118	-1.0079	-0.732871	0.652873	-0.206631	-1.0079	1.14219	0.994098	0.0412834	-0.716398	-0.536978	-1.0079	-1.0079	-1.0079	0.483126	-0.678598	1.59007
chr1-205424655-205426625	-0.610842	-0.610842	-0.610842	-0.610842	-0.293378	-0.610842	-0.610842	-0.610842	-0.610842	0.989094	-0.610842	-0.610842	-0.610842	-0.610842	-0.610842	-0.610842	-0.239721	-0.610842	-0.285653	0.154115	-0.610842	-0.610842	-0.126124	-0.610842	-0.610842	-0.610842	-0.610842	-0.610842	-0.610842	-0.610842	-0.610842	-0.610842	-0.223166	-0.610842	-0.610842	0.232797	-0.269537	-0.610842	-0.610842	-0.225375	-0.610842	-0.610842	-0.610842	-0.610842	-0.610842	-0.0929607	-0.295501	-0.610842	1.94166
chr5-115296909-115299755	-0.854069	0.404387	-1.19452	-1.19452	0.140757	-0.652623	-1.19452	-0.710669	0.442056	1.15998	-0.285611	-0.876105	1.34834	-0.804238	-0.615034	-0.765778	-0.0102411	0.986844	0.564785	1.33369	-0.626546	-0.390574	-0.351624	-0.353088	-0.680988	-1.19452	-0.767392	-1.19452	-1.19452	0.078132	0.459618	-1.19452	0.280587	0.80581	-0.64763	0.642063	0.214952	-0.819118	-1.19452	-0.859729	0.724122	-0.902959	-0.451489	-1.19452	-0.716822	-0.352535	-0.341487	-0.629706	1.47235
chr9-126770060-126772252	-0.628161	-0.224206	-0.628161	-0.628161	-0.628161	-0.628161	-0.628161	-0.628161	-0.0852237	0.988813	-0.628161	-0.628161	-0.180995	-0.628161	-0.628161	-0.628161	-0.628161	-0.628161	-0.232154	-0.628161	-0.628161	-0.277849	-0.268516	-0.307163	-0.628161	-0.628161	-0.628161	-0.628161	-0.628161	-0.182709	-0.628161	-0.628161	-0.628161	-0.628161	-0.628161	-0.0781392	-0.124993	-0.628161	-0.628161	-0.261457	-0.17863	-0.628161	-0.628161	-0.628161	-0.628161	-0.628161	-0.628161	-0.285888	2.36379
chr1-64239268-64241224	-0.558903	-0.558903	-0.558903	-0.558903	-0.558903	-0.558903	-0.558903	-0.558903	-0.558903	-0.558903	-0.558903	-0.558903	-0.558903	-0.558903	-0.558903	-0.558903	-0.135938	-0.558903	-0.558903	-0.558903	-0.558903	-0.558903	-0.27695	-0.558903	-0.558903	-0.558903	-0.558903	-0.558903	-0.558903	-0.558903	-0.558903	-0.558903	1.11038	-0.558903	-0.558903	-0.277758	-0.236605	-0.558903	-0.558903	-0.558903	-0.558903	-0.558903	-0.558903	-0.558903	-0.558903	-0.558903	-0.558903	-0.558903	2.07538
chr5-132946485-132948712	-0.352393	-0.710454	-0.710454	-0.710454	-0.341893	-0.335901	-0.710454	-0.361771	-0.710454	0.5798	-0.710454	-0.710454	-0.710454	-0.710454	-0.710454	-0.710454	-0.223129	-0.136892	-0.298949	-0.0434733	-0.710454	-0.710454	0.632083	-0.710454	-0.391653	-0.710454	-0.710454	-0.710454	-0.473059	-0.37607	-0.710454	-0.710454	-0.710454	-0.216075	-0.223259	0.322584	-0.089259	-0.710454	-0.0912186	-0.254678	-0.0704776	-0.710454	-0.508853	-0.710454	-0.710454	-0.710454	-0.710454	-0.710454	2.01007
chr13-28501585-28503879	-1.06248	0.0369455	-0.639908	-0.834166	0.211116	-0.461963	-0.507951	-0.327071	-0.359591	1.26065	-0.649039	-0.800342	0.133065	-1.06248	-1.06248	-1.06248	-0.318053	0.40224	0.253288	0.964188	-1.06248	0.197739	0.145535	-0.220061	-0.839109	-0.198035	-1.06248	-1.06248	-0.540209	-0.241746	-0.174325	-1.06248	0.260949	0.43066	-0.682712	0.440682	0.247322	-1.06248	-0.704738	-0.523152	0.408806	-0.770572	-0.322244	-1.06248	-1.06248	-1.06248	-0.506327	-0.244124	1.46068
chr9-975739-978182	-0.81553	-0.437674	-0.81553	-0.81553	-0.24974	-0.379526	-0.81553	-0.556523	-0.527268	1.17855	-0.81553	-0.40269	-0.412553	-0.81553	-0.81553	-0.81553	0.00789593	0.015343	-0.344519	-0.81553	-0.81553	-0.81553	-0.169959	0.0921293	-0.81553	-0.418794	-0.81553	-0.81553	-0.81553	-0.81553	-0.251952	-0.81553	0.735931	-0.040992	-0.293645	0.544279	0.465692	-0.516209	-0.273153	-0.81553	0.335905	-0.466867	-0.426595	-0.81553	-0.81553	-0.81553	-0.0332597	-0.81553	2.39088
chr14-102029754-102031807	-0.906333	-0.452037	-0.483537	-0.906333	-0.301504	-0.504446	-0.682569	-0.906333	-0.00603849	0.67245	-0.485463	-0.559984	0.0367472	-0.906333	-0.544647	-0.440418	0.247081	0.291587	0.155796	0.997402	-0.595541	-0.497197	0.219954	-0.906333	-0.618314	-0.525551	-0.633246	-0.906333	-0.602461	-0.323561	0.0357473	-0.906333	-0.164591	-0.906333	-0.906333	0.568438	0.0438796	-0.906333	-0.906333	-0.582984	0.528548	-0.591862	-0.906333	-0.906333	-0.906333	-0.906333	-0.423802	-0.563731	1.75438
chr15-101418883-101421301	-0.35441	0.438784	-0.787616	-1.04872	-0.588319	-0.70373	-0.577667	-0.657297	-0.244111	1.09977	-0.564471	-1.04872	1.00663	-0.230463	-1.04872	-1.04872	-0.481729	-0.541171	0.490457	0.4531	-0.157806	-1.04872	-0.148466	0.0586031	-0.584266	-1.04872	-1.04872	-0.422227	-0.172449	0.578888	1.16755	-1.04872	-0.20683	-1.04872	-0.403994	0.640115	0.600877	-1.04872	-0.670781	-0.262766	0.564406	-0.570498	-1.04872	-1.04872	-1.04872	-0.675357	-0.378763	-0.682988	1.69063
chr1-29562554-29565388	-0.53308	-0.53308	-0.53308	-0.53308	-0.53308	-0.53308	-0.53308	-0.53308	-0.53308	0.668695	-0.53308	-0.53308	-0.53308	-0.53308	-0.53308	-0.53308	-0.53308	-0.53308	-0.53308	-0.53308	-0.258196	-0.53308	-0.53308	-0.53308	-0.53308	-0.53308	-0.53308	-0.53308	-0.53308	-0.53308	-0.53308	-0.53308	-0.297136	-0.53308	-0.53308	-0.53308	-0.53308	-0.53308	-0.53308	-0.53308	-0.255445	-0.53308	-0.53308	-0.53308	-0.53308	-0.249897	-0.53308	-0.53308	2.30341
chr11-46410806-46414827	-0.533707	-0.200517	-0.533707	-0.533707	-0.533707	-0.533707	-0.533707	-0.533707	-0.533707	0.0290659	-0.533707	-0.27115	-0.533707	-0.533707	-0.533707	-0.533707	-0.533707	-0.533707	-0.533707	-0.533707	-0.533707	-0.533707	-0.533707	-0.533707	-0.533707	-0.533707	-0.533707	-0.533707	-0.533707	-0.0497918	-0.533707	-0.533707	-0.129287	-0.533707	-0.533707	-0.533707	-0.533707	-0.533707	-0.533707	-0.533707	-0.101688	-0.533707	-0.533707	-0.533707	-0.533707	-0.533707	-0.254546	-0.533707	2.46024
chr13-88323381-88326361	-0.507895	-0.507895	-0.507895	-0.507895	-0.507895	-0.507895	-0.507895	-0.507895	-0.507895	-0.507895	-0.507895	-0.507895	-0.507895	-0.507895	-0.507895	-0.507895	-0.507895	-0.507895	-0.507895	-0.127288	-0.507895	-0.507895	-0.507895	-0.507895	-0.507895	-0.507895	-0.507895	-0.507895	-0.507895	-0.507895	-0.507895	-0.507895	0.116503	-0.507895	-0.507895	-0.507895	-0.507895	-0.507895	-0.507895	-0.507895	-0.507895	-0.507895	-0.507895	-0.507895	-0.507895	-0.507895	-0.507895	-0.507895	1.94545
chr18-48085305-48087763	-0.465492	-0.764289	-0.764289	-0.764289	-0.764289	-0.353195	-0.444513	-0.764289	-0.20886	-0.307524	-0.764289	-0.764289	-0.330803	-0.764289	-0.764289	-0.313288	-0.131924	0.0730904	-0.351977	1.44192	-0.405586	-0.764289	-0.178671	-0.129607	-0.475891	-0.764289	-0.764289	-0.764289	-0.764289	-0.30521	-0.416504	-0.764289	0.639409	-0.370248	-0.764289	0.00542075	-0.441321	-0.300426	-0.280229	-0.52154	-0.41175	-0.764289	-0.764289	-0.764289	-0.764289	-0.764289	0.0190719	-0.764289	1.82507
chr8-99959386-99962006	-0.684443	-0.254144	-0.684443	-0.684443	-0.233095	-0.684443	-0.684443	-0.312881	-0.684443	1.04118	-0.684443	-0.684443	-0.228797	-0.684443	-0.684443	-0.684443	-0.684443	-0.192688	-0.154771	-0.684443	-0.684443	-0.30843	0.0232109	-0.272187	-0.684443	-0.416583	-0.684443	-0.684443	-0.684443	0.10145	-0.684443	-0.684443	-0.369457	-0.684443	-0.684443	0.560141	-0.256461	-0.684443	-0.409457	-0.684443	0.287237	-0.684443	-0.684443	-0.684443	-0.684443	-0.124379	-0.684443	-0.684443	1.71125
chr7-45959553-45962100	-0.718762	-0.190903	-0.718762	-0.718762	-0.718762	-0.718762	-0.718762	-0.403484	-0.718762	0.606752	-0.718762	-0.718762	-0.338506	-0.718762	-0.404941	-0.718762	-0.346222	-0.3357	-0.392329	1.12746	-0.359804	-0.224726	-0.27221	-0.718762	-0.718762	-0.718762	-0.718762	-0.718762	-0.718762	-0.718762	-0.718762	-0.718762	0.716985	-0.718762	-0.265093	0.14668	-0.0393882	-0.718762	-0.394029	-0.261768	0.130681	-0.718762	-0.450765	-0.718762	-0.718762	-0.718762	-0.29175	-0.718762	1.85079
chr10-23479838-23482619	-0.752221	-0.252573	-0.68045	-0.928089	-0.0804616	-0.40519	-0.695806	-0.701398	-0.615477	1.09685	-1.30904	-0.51932	0.385995	-0.781776	-0.745064	-0.687344	-0.901311	0.287963	0.0610801	1.24322	-0.513952	0.185396	0.631991	-0.279751	-0.776665	-1.30904	-0.846519	-0.132853	-0.868299	0.10535	0.37296	-0.943443	1.07111	-0.493398	-0.627308	0.604313	0.687761	-1.30904	-0.104749	-0.521283	0.791395	-0.878777	-0.737644	-1.30904	-0.993652	-1.30904	0.111969	0.00715461	1.8779
chr19-2249415-2254632	-0.786831	1.23843	-1.39131	-0.160512	0.173788	-1.15584	-0.135924	-0.649206	-0.144979	0.624218	0.168374	0.370505	-0.378371	-0.134145	-0.0543362	-0.500415	-0.0569898	-0.686912	0.353975	-1.14899	-0.021933	-0.191976	-0.313392	0.004348	-0.667981	-1.17889	-0.898497	-0.987499	-0.021115	0.254378	1.15965	-1.4727	0.87095	-0.602174	-0.605909	0.298139	0.784245	-0.785577	-0.546553	-0.670915	0.328715	-0.209974	-1.55238	-1.05501	-0.890053	1.10872	-0.289382	-0.281271	2.10932
chr17-48048674-48050761	-0.883046	1.07262	-0.883046	-0.883046	-0.305591	-0.883046	-0.538705	-0.883046	-0.473969	1.02356	0.0367202	-0.535546	0.749054	-0.623326	-0.883046	-0.441602	-0.492093	-0.440836	0.182614	-0.883046	-0.545516	-0.883046	0.261274	-0.276769	-0.883046	-0.555968	-0.883046	-0.883046	-0.883046	-0.0114788	0.630261	-0.883046	-0.462487	-0.883046	-0.522103	0.138296	0.419371	-0.883046	-0.494424	-0.187777	1.27371	-0.477685	-0.416988	-0.883046	-0.883046	-0.464592	-0.566089	-0.883046	2.0651
chr20-10652396-10655841	-0.449298	-0.449298	-0.449298	-0.449298	-0.449298	-0.449298	-0.449298	-0.449298	-0.449298	-0.449298	-0.449298	-0.449298	-0.449298	-0.449298	-0.449298	-0.449298	-0.449298	-0.449298	-0.449298	-0.449298	-0.449298	-0.449298	-0.449298	-0.449298	-0.449298	-0.449298	-0.449298	-0.449298	-0.449298	-0.449298	-0.449298	-0.449298	-0.449298	-0.449298	-0.449298	-0.449298	-0.449298	-0.449298	-0.449298	-0.449298	-0.449298	-0.449298	-0.449298	-0.449298	-0.449298	-0.449298	-0.449298	-0.449298	2.45718
chr20-61636081-61640215	-1.25078	0.425556	-1.25078	0.0144658	-0.383188	-0.976739	-0.0437164	-0.592633	-0.878643	1.36485	-0.362339	-0.632143	-0.671625	-0.957647	-0.847714	0.142617	-0.745422	-0.294003	0.573409	-0.0626928	-0.592647	-0.84008	0.415875	0.06086	0.00358076	-1.25078	-0.604902	-1.25078	-0.48119	-0.488073	0.651859	-1.25078	0.0480406	-0.377039	-0.532723	0.574407	0.701256	-1.25078	0.49528	0.485894	0.784077	-0.371313	-0.000128912	-1.25078	-1.25078	-0.689524	-0.540399	-0.549892	2.00277
chr14-94253744-94255892	-0.283745	-0.53925	-0.855125	-0.855125	-0.473796	-0.560918	-0.855125	-0.295892	-0.354329	0.645279	-0.855125	-0.855125	0.736138	-0.327112	-0.855125	-0.855125	-0.30207	-0.245023	0.103655	0.24791	-0.855125	-0.37047	-0.206969	-0.200937	-0.565975	-0.586666	-0.855125	-0.474664	-0.550059	-0.855125	-0.418514	-0.855125	0.0444768	-0.855125	-0.493965	0.353887	0.452243	-0.855125	-0.466269	-0.530506	-0.267575	-0.855125	-0.399856	-0.855125	-0.489951	-0.855125	-0.315139	-0.370705	1.96212
chr7-123671812-123674010	-0.821516	-0.268299	-0.821516	-0.821516	-0.487864	-0.445188	-0.821516	-0.593184	-0.821516	-0.221046	-0.821516	-0.821516	-0.457233	-0.821516	-0.821516	-0.821516	-0.413141	0.0181846	-0.494411	1.55807	-0.821516	0.131569	0.752927	-0.821516	-0.520589	-0.821516	-0.578953	-0.21456	-0.821516	-0.821516	-0.517243	-0.821516	1.11018	-0.265482	-0.821516	-0.386564	0.0831599	-0.520947	0.34408	0.78404	-0.821516	-0.428872	0.00195413	-0.821516	-0.528146	-0.821516	-0.0732288	-0.821516	1.92467
chr8-32405042-32407072	-1.05291	-0.736952	-1.05291	-0.71719	-0.523349	-0.565171	-1.05291	-0.535989	-0.234081	0.393606	-1.05291	-1.05291	0.617831	-0.6473	-1.05291	-0.159843	-0.273031	0.994457	-0.242297	1.42077	-0.601116	-1.05291	-0.769558	0.179482	-0.638218	-1.05291	-0.778677	-0.76574	-0.782815	-0.157386	0.183995	-0.63795	0.645847	0.37589	0.325833	0.466937	-0.123149	-1.05291	-0.654687	-0.69443	0.578591	-0.702758	-0.254439	-1.05291	-1.05291	-0.186695	0.609734	-0.605876	1.70992
chr10-21461572-21463977	-0.629439	-0.629439	-0.629439	-0.629439	-0.326615	-0.629439	-0.629439	-0.401028	-0.629439	-0.153374	-0.629439	-0.629439	-0.629439	-0.629439	-0.314862	-0.629439	-0.629439	-0.629439	-0.629439	0.0853832	0.0465809	-0.629439	-0.280244	-0.629439	-0.629439	-0.629439	-0.629439	-0.629439	-0.629439	-0.156373	-0.629439	-0.629439	0.62967	0.00749652	-0.384419	-0.0566998	-0.629439	-0.629439	-0.629439	-0.629439	-0.629439	-0.36939	-0.629439	-0.629439	-0.629439	-0.629439	-0.0138274	-0.629439	2.22701
chr14-38063489-38065799	-0.597266	-0.597266	-0.597266	-0.597266	-0.277782	-0.597266	-0.597266	-0.597266	-0.597266	0.609156	-0.597266	-0.597266	-0.597266	-0.597266	-0.597266	-0.597266	-0.597266	-0.373089	-0.597266	-0.270207	-0.597266	-0.597266	-0.24803	-0.597266	-0.597266	-0.597266	-0.597266	-0.597266	-0.597266	-0.597266	-0.597266	-0.597266	-0.232074	-0.597266	-0.597266	0.487051	-0.182425	-0.597266	-0.321491	-0.597266	-0.597266	-0.597266	-0.597266	-0.597266	-0.597266	-0.597266	0.455203	-0.597266	1.89272
chr11-31818281-31821798	-0.925747	-0.0325502	-0.925747	-0.925747	-0.0663878	-0.631268	-0.925747	-0.620092	-0.128491	1.52604	-0.418465	-0.418266	-0.0774722	-0.925747	-0.925747	-0.925747	-0.925747	-0.432437	0.850754	0.593731	-0.439299	-0.037271	0.0745052	0.133672	-0.560319	-0.422648	-0.925747	-0.455039	-0.687045	-0.289224	0.0965282	-0.925747	0.200868	-0.925747	-0.34898	0.75457	-0.336417	-0.925747	-0.925747	-0.547155	0.812793	-0.575363	-0.925747	-0.925747	-0.925747	-0.925747	-0.290829	-0.385269	1.30509
chr2-154333286-154335884	-0.772763	-0.407178	-0.772763	-0.772763	-0.380353	-0.772763	-0.772763	-0.157461	-0.0775403	0.0611409	-0.772763	-0.772763	-0.485124	-0.772763	-0.772763	-0.772763	-0.364059	-0.43629	-0.772763	1.15891	-0.772763	-0.772763	0.696287	-0.772763	-0.772763	-0.772763	-0.772763	-0.772763	-0.772763	0.100174	-0.468245	-0.772763	-0.0347288	-0.0342336	-0.422045	-0.199762	0.0339797	-0.772763	-0.158786	-0.213642	0.0704518	-0.772763	-0.362269	-0.772763	-0.772763	-0.488389	0.453648	-0.772763	1.91308
chr1-54203240-54205452	-0.574488	-0.574488	-0.574488	-0.574488	-0.574488	-0.574488	-0.574488	-0.574488	-0.574488	1.31081	-0.574488	-0.574488	-0.574488	-0.574488	-0.574488	-0.574488	-0.574488	-0.574488	-0.305858	-0.574488	-0.574488	-0.574488	-0.0368068	-0.17939	-0.574488	-0.574488	-0.574488	-0.574488	-0.574488	-0.312946	-0.574488	-0.574488	0.00788403	-0.574488	-0.574488	-0.119051	0.0786649	-0.574488	-0.574488	-0.574488	-0.574488	-0.574488	-0.574488	-0.574488	-0.574488	-0.574488	-0.294186	-0.574488	2.32967
chr3-138654604-138658127	-0.615622	-0.264875	-0.615622	-0.615622	-0.615622	-0.615622	-0.615622	-0.615622	-0.615622	1.05754	-0.615622	-0.615622	-0.300015	-0.615622	-0.615622	-0.615622	-0.109531	-0.615622	-0.233172	-0.615622	-0.615622	-0.615622	-0.615622	-0.154101	-0.615622	-0.615622	-0.615622	-0.108921	-0.165947	-0.615622	-0.615622	-0.615622	-0.12776	-0.615622	-0.615622	-0.26739	0.108295	-0.615622	-0.615622	-0.615622	0.174871	-0.615622	-0.615622	-0.615622	-0.615622	-0.331142	-0.615622	-0.615622	2.24552
chr10-71811920-71814264	-0.79083	-0.53016	-0.79083	-0.472885	-0.397856	-0.79083	-0.469447	-0.79083	-0.79083	-0.79083	-0.455762	-0.79083	-0.79083	-0.321997	-0.313597	-0.79083	-0.204184	-0.439179	-0.442966	-0.79083	-0.373257	-0.46635	0.525945	-0.564117	-0.424861	-0.79083	-0.547723	-0.522583	-0.379756	-0.408015	-0.79083	-0.521331	0.619917	0.0472502	-0.451007	0.693299	-0.456151	-0.269044	-0.0369736	-0.298076	-0.79083	-0.346456	-0.79083	-0.47675	-0.79083	-0.79083	0.278097	-0.79083	2.24641
chr1-47898092-47900582	-0.526796	1.3358	-0.961972	-0.714689	-0.921714	-0.800613	-0.951426	0.379787	-1.2816	1.19185	-0.731416	0.880213	1.20165	-0.591492	-1.2816	-0.191304	1.0656	-0.532916	0.411289	-0.886612	1.22411	-0.869489	0.786692	-0.625235	-0.774609	-0.53973	-0.876573	-0.954432	1.06033	-0.769798	0.68155	-1.2816	0.610934	-0.959499	-0.650171	-0.108655	1.1368	-1.2816	-0.666177	-0.432505	1.36157	-0.16636	-0.893855	-0.766499	-0.930208	0.996603	-0.493583	0.232355	0.927257
chr14-79744705-79746881	-0.65893	-0.65893	-0.65893	-0.65893	-0.408398	-0.65893	-0.65893	-0.397917	-0.65893	-0.019913	-0.65893	-0.301657	0.346999	-0.65893	-0.65893	-0.65893	-0.65893	0.178377	-0.65893	0.854087	-0.65893	-0.372659	-0.65893	-0.431919	-0.65893	-0.65893	-0.65893	-0.65893	-0.65893	-0.65893	-0.65893	-0.65893	0.53243	-0.65893	-0.65893	0.605581	-0.65893	-0.65893	-0.65893	-0.65893	-0.65893	-0.398046	-0.65893	-0.65893	-0.65893	-0.65893	0.507669	-0.65893	1.70654
chr17-50234898-50237982	-1.28459	-0.458211	-0.929429	-0.966173	-0.0621664	-0.628343	-0.798633	0.195816	-0.366957	1.2097	-1.28459	-0.911511	0.827518	-0.852159	-1.28459	-1.06358	0.278295	0.662467	0.563009	1.37587	0.292088	0.273236	0.686699	-0.143328	-1.28459	-0.0556792	-0.778241	-0.287687	-0.965355	-0.646181	0.105831	-0.763577	0.299508	0.170387	-0.723716	0.296759	-0.707587	-0.452435	-0.0682131	-0.80796	0.034533	-0.593746	-0.900725	-1.28459	-0.765938	-0.721089	0.00470247	-0.905202	1.43035
chr6-108495496-108498107	-0.538242	-0.135974	-0.974373	-0.974373	-0.187637	-0.730936	-0.594111	-0.622649	-0.528276	1.11856	-0.974373	0.365798	0.095862	-0.580267	-0.974373	-0.443029	-0.531195	-0.507418	0.344026	0.539251	-0.61325	0.178857	-0.0222339	0.00744411	-0.974373	-0.974373	-0.974373	-0.592342	-0.683433	-0.221008	-0.233666	-0.974373	0.385862	-0.396046	-0.974373	0.185747	-0.0104508	-0.974373	-0.332268	-0.54918	0.199136	-0.456071	-0.974373	-0.974373	-0.974373	-0.265574	-0.432159	-0.223136	1.82282
chr4-110222745-110224555	-0.898356	-0.898356	-0.898356	-0.898356	-0.4441	-0.52051	-0.898356	-0.898356	-0.0115925	1.00503	-0.898356	-0.336929	-0.235464	-0.898356	-0.295004	-0.898356	0.157293	-0.331031	0.347614	0.106042	-0.537208	0.170017	0.973946	-0.241423	-0.499932	-0.898356	-0.898356	-0.516298	-0.898356	-0.411024	-0.127555	-0.898356	-0.453229	0.846276	-0.898356	0.905207	-0.158309	-0.553268	0.384123	0.589117	-0.511367	-0.898356	-0.898356	-0.898356	-0.898356	-0.898356	-0.109656	-0.898356	2.28157
chr4-121842959-121844633	-0.773971	-0.242845	-0.773971	-0.773971	-0.773971	-0.530496	-0.773971	-0.773971	-0.773971	1.14195	-0.506614	-0.773971	-0.773971	-0.773971	-0.773971	-0.773971	0.0406787	-0.301327	-0.504523	1.26707	-0.773971	-0.773971	0.838865	-0.773971	-0.773971	-0.773971	-0.773971	-0.773971	-0.773971	-0.773971	-0.0331474	-0.773971	1.26301	0.00700117	-0.422092	-0.424716	-0.118826	-0.773971	0.328561	-0.280295	-0.256737	-0.422412	-0.773971	-0.773971	-0.773971	-0.773971	0.468662	-0.287475	2.21315
chr18-45934109-45937413	-0.543392	-0.543392	-0.543392	-0.543392	-0.543392	-0.543392	-0.543392	-0.543392	-0.543392	0.580826	-0.543392	-0.543392	-0.543392	-0.543392	-0.543392	-0.543392	-0.543392	-0.213529	-0.543392	-0.543392	-0.543392	-0.543392	-0.543392	-0.543392	-0.543392	-0.543392	-0.543392	-0.543392	-0.543392	0.0191979	-0.543392	-0.543392	-0.185537	-0.543392	-0.543392	0.0919935	-0.543392	-0.543392	-0.543392	-0.543392	-0.543392	-0.543392	-0.543392	-0.543392	-0.543392	-0.543392	-0.543392	-0.543392	1.78399
chr11-278881-281948	-0.179837	0.33572	-0.882947	-0.856853	0.241019	-1.09015	-0.350623	-0.125568	0.563625	0.0528856	-1.16182	-0.196831	0.571249	-0.732096	-0.314404	0.153158	0.421341	-0.764273	-1.00405	0.543473	-0.0844973	-0.00821981	-0.368862	-0.63041	0.620513	-1.67132	-1.14779	0.00971912	-0.935759	-0.794607	-0.00330314	-1.25427	0.383603	-0.72033	-0.110883	0.170999	0.653768	-1.00643	-0.613649	-0.562272	-0.0639638	-0.648502	0.211734	-1.0192	-1.07844	-1.67132	-0.0326936	-0.636347	1.99505
chr8-144510748-144514082	-0.921405	-0.228453	-0.921405	-0.497694	-0.340528	-0.543136	-0.575023	-0.554229	-0.361564	0.958945	-0.566916	-0.13286	-0.632516	-0.30463	-0.921405	-0.921405	-0.510924	-0.631064	-0.179598	-0.337177	-0.294824	-0.340563	0.185891	-0.440442	-0.475561	-0.921405	-0.921405	-0.463162	-0.401557	-0.371144	0.121455	-0.591837	-0.15077	-0.921405	-0.921405	0.357478	0.287048	-0.921405	-0.373958	-0.427219	-0.394609	-0.569483	-0.426856	-0.921405	-0.921405	-0.377513	-0.226245	-0.541478	1.86671
chr8-48649131-48651821	-0.629926	-0.629926	-0.629926	-0.629926	-0.257689	-0.629926	-0.629926	-0.171392	-0.629926	0.207647	-0.0433729	-0.186084	-0.629926	-0.278053	-0.629926	-0.629926	-0.629926	-0.629926	-0.184088	-0.629926	-0.211117	-0.629926	-0.629926	-0.629926	-0.629926	-0.629926	-0.629926	-0.629926	0.121026	-0.629926	-0.243748	-0.629926	-0.162053	-0.629926	-0.629926	-0.629926	0.0543944	-0.629926	-0.629926	-0.629926	-0.629926	-0.629926	-0.629926	-0.629926	-0.629926	-0.20897	-0.629926	-0.629926	2.17445
chr6-17280543-17282777	-0.726824	-0.726824	-0.726824	-0.726824	-0.391403	-0.726824	-0.726824	-0.726824	-0.339727	0.436498	-0.726824	-0.726824	-0.352059	-0.465527	-0.447566	-0.726824	-0.726824	-0.43644	-0.0444663	1.26793	-0.345052	-0.218793	-0.0239127	-0.287183	-0.726824	-0.726824	-0.451164	-0.726824	-0.726824	-0.357305	-0.177926	-0.726824	-0.437459	-0.127478	-0.726824	0.181612	0.250376	-0.726824	-0.387497	-0.726824	-0.349634	-0.726824	-0.726824	-0.726824	-0.726824	-0.726824	-0.380993	-0.726824	1.79391
chr2-172964551-172967210	-0.594266	-0.299247	-0.594266	-0.594266	-0.594266	-0.594266	-0.594266	-0.594266	-0.594266	1.66661	-0.594266	-0.594266	-0.0914755	-0.594266	-0.594266	-0.594266	-0.594266	-0.594266	-0.178536	-0.594266	-0.594266	-0.594266	-0.594266	-0.366816	-0.594266	-0.594266	-0.594266	-0.594266	-0.252354	-0.594266	-0.271435	-0.594266	-0.594266	-0.594266	-0.163985	0.31435	0.283166	-0.594266	-0.594266	-0.594266	0.261612	-0.594266	-0.594266	-0.594266	-0.594266	-0.594266	-0.594266	-0.594266	2.21339
chr5-2738778-2741420	-1.38961	-0.621239	-0.239776	-1.38961	-0.0546217	-0.621893	-0.576221	-0.851023	0.296547	0.9334	-1.10206	-0.911864	0.89442	-0.586576	-0.499073	-1.11679	-0.452398	0.245651	-0.188704	1.47615	-0.505197	0.39906	0.72504	-0.724938	-0.427074	0.598238	-0.97438	-0.667962	-1.06943	-0.736454	0.210469	0.00870749	0.617797	-0.437137	-0.178148	0.643327	0.0109672	-0.97888	0.7289	0.139616	-0.585758	-0.955776	-0.78734	-1.38961	-0.720861	-0.537061	0.209617	-0.741341	1.59987
chr2-20864959-20867888	-0.672871	0.0573213	-0.603543	-0.523475	-0.494151	-0.593932	-0.381825	-0.539872	-1.01767	0.800523	-0.129348	-0.614141	-0.478103	-0.522267	-1.01767	-0.525904	-0.60647	-0.504624	-0.0394529	-0.487407	-0.407541	0.0291195	0.328929	0.256775	-1.01767	-0.712322	-0.43493	-1.01767	-0.280804	-0.0818471	-0.619841	-0.465439	-0.534318	-0.0649918	-0.472551	0.145865	-0.325068	-0.40889	-1.01767	-0.656746	-0.453567	-0.449083	-0.667846	-0.757752	-0.755814	-1.01767	0.41544	-0.426668	2.01124
chr8-53476603-53478818	-0.710592	-0.251103	-0.710592	-0.710592	-0.349219	-0.710592	-0.710592	-0.710592	-0.710592	1.42619	-0.710592	-0.710592	-0.119684	-0.142021	-0.710592	-0.710592	-0.137238	-0.343369	-0.27888	-0.710592	-0.0122959	-0.710592	0.152964	-0.710592	-0.336116	-0.710592	-0.710592	-0.710592	-0.710592	-0.413678	-0.710592	-0.710592	1.22527	-0.21024	-0.431885	-0.313926	-0.124476	-0.710592	-0.710592	-0.710592	-0.710592	-0.448734	-0.471849	-0.710592	-0.373999	-0.710592	0.0431645	-0.710592	2.09345
chr7-122525592-122527682	-0.698939	-0.289866	-0.698939	-0.698939	-0.262945	-0.698939	-0.698939	-0.698939	-0.698939	0.428484	-0.698939	-0.698939	-0.306914	-0.698939	-0.698939	-0.698939	-0.698939	-0.253038	-0.698939	1.24951	-0.698939	0.146245	0.928423	-0.698939	-0.698939	-0.698939	-0.698939	-0.698939	-0.698939	-0.698939	-0.698939	-0.698939	0.587615	-0.077851	-0.698939	-0.698939	-0.335427	-0.698939	0.29128	0.380693	-0.367095	-0.698939	-0.698939	-0.698939	-0.698939	-0.698939	-0.17345	-0.698939	1.80084
chr17-36904729-36906756	-0.503706	-0.503706	-0.503706	-0.503706	-0.503706	-0.503706	-0.503706	-0.503706	-0.211867	-0.503706	-0.503706	-0.503706	-0.503706	-0.503706	-0.503706	-0.503706	-0.503706	-0.245522	-0.503706	-0.503706	-0.503706	-0.503706	-0.503706	-0.503706	-0.503706	-0.503706	-0.503706	-0.503706	-0.503706	-0.503706	-0.503706	-0.503706	-0.503706	-0.503706	-0.503706	-0.180766	-0.503706	-0.503706	-0.503706	-0.503706	-0.503706	-0.503706	-0.503706	-0.503706	-0.503706	-0.503706	-0.503706	-0.503706	2.17751
chr8-11536578-11539436	-1.40026	0.0423133	-0.365513	-0.955865	-0.534426	-1.05106	-0.734474	-0.212094	-0.929238	1.25859	-0.156488	-0.729162	0.564501	-0.384788	-1.03408	-0.830323	-0.11568	-0.0574943	0.578023	0.850981	-0.337005	-0.385987	0.625534	0.186658	0.0535537	-0.699469	-1.40026	-0.357288	-0.0367234	-0.497384	-0.127659	-0.817353	0.139165	0.556559	0.0789234	0.754595	0.204798	-0.931251	-0.816577	-0.563148	0.408195	-0.928444	-0.280336	-1.40026	-1.40026	-1.40026	-0.683787	-0.636337	1.5703
chr11-43602306-43605105	-0.856002	-0.560135	-0.856002	-0.856002	-0.134278	-0.476515	-0.373461	-0.856002	-0.396394	1.19705	-0.856002	-0.311918	-0.160496	-0.137402	-0.512455	-0.399955	0.00869109	-0.0419814	-0.15655	0.51313	-0.192165	-0.856002	0.00848312	-0.226211	-0.856002	-0.856002	-0.856002	-0.856002	-0.856002	-0.417406	-0.395266	-0.856002	0.365744	-0.375073	-0.856002	0.509671	-0.233752	-0.856002	-0.237371	-0.309632	-0.300228	-0.856002	-0.856002	-0.856002	-0.856002	-0.856002	-0.273641	-0.856002	1.78665
chr2-176956392-176958554	-0.682349	-0.682349	-0.682349	-0.304722	-0.30892	-0.682349	-0.682349	-0.279463	-0.682349	1.2356	-0.682349	-0.682349	0.0205995	-0.682349	-0.682349	-0.682349	-0.682349	-0.379258	-0.161523	0.126275	-0.682349	-0.268076	-0.343654	-0.193964	-0.682349	-0.682349	-0.682349	-0.392789	-0.682349	-0.682349	-0.0914106	-0.682349	-0.0882574	-0.682349	-0.682349	-0.243732	0.236308	-0.682349	-0.682349	-0.682349	-0.337598	-0.682349	-0.424756	-0.682349	-0.682349	-0.682349	-0.19376	-0.682349	1.81954
chr1-70032766-70035688	-0.638428	-0.638428	-0.638428	-0.638428	-0.142647	-0.341409	-0.638428	-0.638428	-0.638428	-0.271979	-0.638428	-0.638428	0.224109	-0.638428	-0.638428	-0.283664	-0.226217	-0.638428	-0.25284	0.561147	-0.638428	-0.638428	-0.176545	-0.304101	-0.638428	-0.638428	-0.638428	-0.638428	-0.638428	-0.638428	-0.638428	-0.638428	1.20232	-0.638428	-0.638428	-0.638428	-0.638428	-0.638428	-0.638428	-0.17619	-0.638428	-0.638428	-0.638428	-0.638428	-0.638428	-0.284788	-0.187234	-0.638428	1.89721
chr7-156809957-156812484	-0.915401	-0.282267	-0.558224	-0.915401	-0.380898	-0.915401	-0.591715	-0.633799	-0.601028	0.617034	-0.627078	-0.915401	0.16066	-0.480515	-0.571502	-0.915401	-0.32455	0.360694	-0.0132172	0.261526	-0.494835	0.108617	0.0151156	-0.338685	-0.382781	-0.915401	-0.670551	-0.53959	-0.347654	-0.915401	-0.0714927	-0.64397	0.188386	-0.563337	-0.315838	0.236995	-0.206823	-0.915401	-0.522815	-0.617272	0.411218	-0.4554	-0.915401	-0.915401	-0.915401	-0.915401	-0.313365	-0.473804	1.87449
chr2-66659794-66662431	-0.507668	-0.507668	-0.507668	-0.507668	-0.507668	-0.507668	-0.507668	-0.507668	-0.507668	-0.507668	-0.507668	-0.507668	-0.507668	-0.507668	-0.507668	-0.507668	-0.507668	-0.507668	-0.507668	-0.507668	-0.507668	-0.507668	0.0446878	-0.507668	-0.507668	-0.507668	-0.507668	-0.507668	-0.507668	-0.507668	-0.507668	-0.507668	-0.268629	-0.507668	-0.507668	-0.132308	-0.507668	-0.507668	-0.507668	-0.507668	-0.507668	-0.507668	-0.507668	-0.507668	-0.507668	-0.507668	-0.507668	-0.507668	1.82397
chr6-159589485-159591475	-0.881282	-0.432829	-0.881282	-0.881282	0.282849	-0.881282	-0.485852	-0.55245	-0.533099	1.12479	-0.577536	-0.44867	-0.169472	-0.881282	-0.881282	-0.48948	-0.256989	-0.0710973	-0.0767174	0.931007	-0.881282	-0.625767	-0.093484	-0.42141	-0.881282	-0.881282	-0.881282	-0.881282	-0.881282	-0.441774	0.495977	-0.881282	-0.433293	-0.881282	0.30487	0.258057	-0.462286	-0.881282	-0.582228	-0.56683	0.968694	-0.562212	0.690487	-0.881282	-0.881282	-0.881282	-0.259431	-0.439222	1.69226
chr7-156812762-156815162	-0.883251	-0.409873	-0.883251	-0.883251	-0.377182	-0.883251	-0.534994	-0.563975	-0.623904	0.693856	-0.614169	-0.883251	0.264782	-0.883251	-0.883251	-0.609378	-0.470548	0.0183865	-0.107847	0.5137	-0.883251	-0.299265	0.101341	-0.497374	-0.883251	-0.0915041	-0.55634	-0.883251	-0.883251	-0.227568	-0.401333	-0.883251	0.543239	-0.219254	-0.362363	0.681118	0.336418	-0.883251	-0.471679	-0.41189	0.204705	-0.435173	-0.643728	-0.883251	-0.486214	-0.883251	-0.393611	-0.883251	1.73645
chr5-2747598-2753946	-1.39323	-0.275485	0.0331243	-2.15501	-0.133192	0.335975	0.0314978	-0.157866	0.185872	0.496511	-0.969517	-0.966659	0.838642	-0.752072	-0.871961	-0.450968	-0.140828	1.16848	-0.113242	0.800268	-0.497844	0.215118	0.286737	0.014158	-0.00471585	0.872808	-0.724443	-0.184767	-1.00295	-0.337664	0.320079	-0.231688	0.50523	0.179682	0.131632	0.381791	0.383278	-0.775258	0.747882	0.580362	0.722496	-1.42477	0.16965	-2.35907	-0.710051	-0.374036	0.0347137	0.39579	1.15617
chr14-57274404-57276984	-1.09907	-0.00432869	-0.831968	-1.66298	-0.607699	-0.420462	-0.818283	-0.122802	-0.023493	1.16155	-0.574223	-0.969738	0.799599	-1.25289	-0.37323	-0.466779	0.417807	0.878145	0.449971	1.11925	-0.012396	0.3202	0.65857	-0.543328	-1.16886	0.227835	-1.66298	-0.0284624	-0.308863	-0.308187	0.50081	-1.06332	0.420004	-0.0880878	-0.0849535	0.486522	0.27831	-1.22123	0.291492	0.231076	0.681091	-1.00465	-0.405148	-1.66298	-1.04155	-1.13624	0.146993	-0.63714	1.09046
chr9-34588512-34590891	-0.589269	0.255281	-0.589269	-0.589269	-0.589269	-0.589269	-0.589269	-0.589269	-0.240796	0.542353	-0.589269	-0.589269	-0.283321	-0.589269	-0.589269	-0.589269	-0.31359	-0.207429	-0.0962188	-0.0785537	-0.589269	-0.589269	-0.589269	-0.589269	-0.589269	-0.589269	-0.589269	-0.589269	-0.589269	-0.268192	-0.589269	-0.589269	-0.258541	-0.589269	-0.589269	-0.19102	-0.589269	-0.589269	-0.589269	-0.589269	-0.589269	-0.589269	-0.589269	-0.589269	-0.589269	-0.589269	-0.589269	-0.589269	2.64509
chr15-60295909-60298317	-0.841392	-0.841392	-0.841392	-0.558174	-0.490825	-0.543787	-0.614154	-0.50339	-0.841392	-0.841392	-0.841392	-0.841392	1.10479	-0.841392	-0.841392	-0.473137	-0.0688066	0.0132733	-0.472102	-0.186159	-0.841392	-0.58565	-0.11372	-0.328174	-0.493288	-0.407459	-0.841392	-0.300696	-0.348706	-0.300315	0.115314	-0.841392	1.10731	-0.258789	-0.561557	0.457697	0.880493	-0.841392	-0.324794	-0.449238	-0.338585	-0.578474	-0.430462	-0.841392	-0.841392	-0.841392	0.176967	-0.408632	2.05361
chr8-41165563-41167872	-0.664738	0.0160195	-1.14642	-0.82538	-0.521868	-0.215158	-0.853456	-0.00604279	-0.0419859	0.288716	-0.818304	-0.513439	0.102745	-0.749159	-0.719513	0.139128	-0.020865	1.21233	0.04064	1.21137	-0.620157	-0.635006	-0.693578	-0.364877	-1.14642	-1.14642	-0.729007	-0.663154	-0.715411	-0.554243	-0.120879	-1.14642	0.978047	0.554522	-0.383987	0.859131	0.868536	-1.14642	-0.867465	-0.709034	0.358638	-0.648347	-0.648505	-1.14642	-0.826741	-1.14642	0.56771	-0.863057	1.64674
chr6-105583966-105585784	-0.347664	-0.373581	-0.728309	-0.728309	-0.728309	-0.728309	-0.728309	-0.728309	-0.290085	0.876817	-0.330245	-0.728309	-0.728309	-0.728309	-0.360587	-0.728309	-0.332149	-0.469013	-0.101373	1.08347	-0.728309	-0.728309	-0.362312	-0.499267	-0.728309	-0.728309	-0.728309	-0.728309	-0.374009	-0.314144	-0.350752	-0.728309	-0.728309	0.118382	-0.728309	0.256949	0.128689	-0.728309	-0.728309	-0.728309	-0.728309	-0.431373	-0.728309	-0.728309	-0.317296	-0.728309	-0.335013	-0.728309	1.87884
chr4-41258586-41260302	-0.684456	-0.684456	-0.684456	-0.684456	-0.684456	-0.684456	-0.684456	-0.364545	-0.684456	0.583507	-0.684456	-0.449804	-0.684456	-0.684456	-0.276198	-0.684456	-0.221038	0.364614	-0.684456	0.548474	-0.684456	-0.684456	-0.684456	-0.684456	-0.684456	-0.684456	-0.684456	-0.684456	-0.684456	-0.684456	-0.684456	-0.684456	1.01098	0.358274	-0.684456	-0.0845795	0.0192114	-0.684456	-0.684456	-0.35569	-0.080095	-0.684456	-0.38462	-0.684456	-0.684456	-0.684456	-0.00341636	-0.684456	2.55135
chr20-25063642-25066007	-1.19188	-0.382269	-1.19188	-0.870637	-0.39834	-0.757101	-0.96436	-0.328506	0.455091	1.27695	-0.778674	-0.71795	0.455715	-0.620298	-0.436416	-0.799242	-0.370314	0.673911	0.559256	1.04246	0.0933609	0.379794	0.114156	-0.152677	-0.783954	-0.0983625	-0.914208	-0.42927	-0.918399	-0.68779	0.0862019	-0.787504	-0.661842	0.296778	-0.874799	0.989194	-0.195611	-1.19188	0.0854457	-0.574356	0.464114	-0.681285	-1.19188	-0.897028	-1.19188	-0.812326	-0.287718	-0.616601	1.47889
chr10-102893388-102895327	-0.764342	0.150886	-0.764342	-0.499932	-0.286424	-0.450391	-0.764342	-0.764342	-0.764342	0.444827	-0.764342	-0.358468	0.32093	-0.26606	-0.764342	-0.489881	-0.764342	-0.537409	-0.211914	0.172567	-0.289361	-0.407762	-0.169601	-0.358279	-0.764342	-0.764342	-0.764342	-0.764342	0.0076334	-0.209913	-0.411139	-0.764342	-0.764342	-0.764342	0.159641	0.221139	0.45795	-0.764342	-0.380089	-0.764342	-0.482206	-0.265888	-0.764342	-0.764342	-0.764342	-0.764342	-0.764342	-0.764342	2.37408
chr17-48635952-48639264	-0.589662	-0.589662	-0.589662	-0.589662	-0.589662	-0.589662	-0.589662	-0.589662	-0.589662	1.14054	-0.589662	-0.322912	-0.589662	-0.589662	-0.589662	-0.589662	-0.589662	-0.589662	-0.238096	-0.589662	-0.589662	-0.589662	-0.589662	-0.589662	-0.589662	-0.589662	-0.589662	-0.589662	-0.589662	-0.249356	-0.147342	-0.589662	-0.194667	-0.589662	-0.589662	0.0306176	-0.0215191	-0.589662	-0.260059	-0.589662	0.191877	-0.589662	-0.589662	-0.589662	-0.589662	-0.589662	-0.589662	-0.589662	2.17122
chr10-124906638-124908827	-0.670896	-0.221267	-0.670896	-0.670896	-0.417973	-0.670896	-0.670896	-0.208746	-0.670896	1.44117	-0.670896	-0.336497	-0.670896	-0.670896	-0.670896	-0.670896	-0.394724	-0.37825	0.15029	0.00804948	-0.248784	-0.670896	-0.670896	-0.670896	-0.670896	-0.670896	-0.670896	-0.670896	-0.670896	-0.670896	-0.0156491	-0.670896	-0.399087	-0.670896	-0.670896	-0.150411	0.0687714	-0.670896	-0.391629	-0.670896	0.500529	-0.670896	-0.670896	-0.670896	-0.670896	-0.670896	-0.387215	-0.670896	2.24308
chr2-176986090-176989047	-0.910311	0.457125	-0.908072	-1.05393	-0.291781	-0.829019	-0.914346	-0.585124	-0.71914	1.14539	-0.400713	-0.35676	0.62902	-0.866127	-0.996659	0.0301909	-0.65603	0.243219	0.381521	0.107126	-0.57491	-0.328212	0.138008	0.0588085	-0.703541	-0.457135	-1.36462	-0.427647	-0.266356	-0.336404	0.657516	-0.853516	0.319299	-0.0302031	-0.284832	0.693882	0.270321	-1.36462	-0.970567	-0.729355	0.497039	-0.780086	-0.552037	-1.36462	-0.915063	-1.36462	0.311735	-0.141748	1.61377
chr6-158957069-158959045	-0.70714	-0.70714	-0.70714	-0.70714	-0.355945	-0.70714	-0.41383	-0.70714	-0.70714	0.857034	-0.70714	-0.420937	-0.70714	-0.147577	-0.33918	-0.222702	-0.430951	0.416347	-0.70714	0.240013	-0.0578487	-0.70714	-0.112147	-0.70714	-0.374041	-0.70714	-0.70714	-0.70714	-0.70714	-0.366736	-0.70714	-0.70714	1.24506	-0.70714	-0.70714	-0.70714	0.183573	-0.70714	-0.70714	-0.70714	-0.70714	-0.70714	-0.70714	-0.70714	-0.70714	-0.261654	-0.102854	-0.70714	1.87934
chr11-18812488-18814342	-0.642219	-0.642219	-0.642219	-0.642219	-0.642219	-0.642219	-0.642219	-0.312468	-0.348901	0.184614	-0.642219	-0.317688	-0.642219	-0.642219	-0.642219	-0.642219	-0.642219	-0.642219	-0.642219	0.371464	-0.642219	-0.314155	-0.188789	-0.642219	-0.642219	-0.642219	-0.343946	-0.642219	-0.642219	-0.255176	-0.642219	-0.642219	-0.000162482	-0.316859	-0.642219	0.273454	0.0404497	-0.642219	-0.642219	-0.258879	-0.642219	-0.642219	-0.642219	-0.642219	-0.642219	-0.642219	-0.20863	-0.642219	2.17729
chr8-57357970-57360277	-0.724977	-0.193267	-1.37467	-1.03448	0.00324557	-0.390715	-0.930134	0.30371	-1.02547	0.972817	-0.129167	-1.06104	0.302776	-1.37467	-0.397357	-1.11878	-0.431199	0.24634	-0.271269	1.18165	0.0711549	-0.757037	0.271094	0.304228	-0.678603	-1.06735	-1.03473	0.442494	-1.37467	-0.56382	0.369835	-0.0442968	0.605198	0.478845	-0.541345	0.532913	0.0544411	-1.07007	0.0730859	-0.407627	-0.0705394	-0.963553	0.391833	-1.37467	-0.887746	-1.37467	-0.385967	-0.798948	1.61751
chr17-64960272-64962656	-0.595036	-0.595036	-0.595036	-0.595036	-0.595036	-0.595036	-0.595036	-0.595036	-0.595036	1.01273	-0.595036	-0.210443	-0.595036	-0.595036	-0.595036	-0.595036	-0.595036	-0.595036	-0.595036	-0.595036	-0.595036	-0.595036	0.175472	-0.595036	-0.595036	-0.595036	-0.595036	-0.595036	-0.595036	-0.595036	-0.595036	-0.595036	-0.0861503	-0.595036	-0.595036	0.604524	-0.305638	-0.595036	-0.265011	-0.595036	-0.595036	-0.595036	-0.595036	-0.595036	-0.595036	-0.595036	-0.246142	-0.595036	1.94959
chr21-36041060-36043422	-1.11907	0.271979	-0.688288	-0.532888	-0.700288	-0.498365	-0.431491	0.19619	-0.255171	1.13391	-0.166125	-0.794083	-0.367174	-1.11907	-1.11907	-0.703168	-0.376518	-0.499877	0.455844	-0.393969	-0.277084	-0.425377	0.145343	-0.204965	-0.404711	-0.504755	-1.11907	-0.525373	-0.248091	-0.370385	-0.360261	-0.730245	-0.0608714	-1.11907	-0.684839	-0.436627	0.224514	-1.11907	-0.687782	-0.150779	-0.3453	-0.521182	-0.240785	-1.11907	-0.763625	-0.465716	0.0605168	-0.552121	1.91976
chr5-79864744-79866662	-0.942886	-0.603383	-0.942886	-0.942886	0.0104085	-0.62797	-0.558109	0.241394	-0.468322	0.80708	-0.942886	-0.550213	-0.524074	-0.530875	-0.573952	-0.358122	-0.331787	-0.322993	-0.0765602	0.485726	-0.06672	-0.387624	-0.32572	-0.492574	-0.37845	-0.942886	-0.942886	-0.42151	-0.942886	-0.068755	-0.478728	-0.460263	-0.141966	0.150803	-0.490039	0.561439	0.548897	-0.942886	-0.567428	-0.548989	-0.57251	-0.942886	-0.737112	-0.942886	-0.678699	-0.434123	-0.279009	-0.942886	2.09094
chr10-119295673-119297855	-0.696159	-0.24521	-0.696159	-0.696159	-0.0490235	-0.696159	-0.696159	-0.431881	-0.696159	0.76405	-0.696159	-0.696159	-0.269605	-0.696159	-0.696159	-0.696159	-0.281204	-0.696159	-0.0367444	0.347551	-0.352928	-0.278729	-0.294232	-0.466309	-0.696159	-0.696159	-0.696159	-0.696159	-0.696159	-0.696159	-0.181484	-0.696159	-0.112512	-0.696159	-0.696159	0.292573	-0.0906444	-0.696159	-0.341774	-0.696159	-0.413092	-0.696159	-0.369088	-0.696159	-0.696159	-0.696159	-0.261372	-0.696159	2.27975
chr9-841231-843759	-1.38063	-0.450946	-1.38063	-0.926252	-0.545619	-0.961667	-0.446027	-0.555926	-0.430934	1.0601	-0.159619	-1.38063	0.292151	-0.582097	-0.166212	-0.868685	-0.226629	0.224405	0.583735	0.914665	-0.409421	-1.09072	-0.216733	0.145386	-0.833034	-0.175994	-0.979299	-0.880754	-0.785719	-0.542635	0.532456	-0.521784	0.240254	0.301926	0.0497265	0.65914	0.501414	-0.82334	-0.345845	-0.215683	0.673652	-0.942651	-0.704237	-1.38063	-1.02463	-0.999697	-0.812783	0.16707	1.92865
chr10-119293728-119295422	-0.807214	-0.407689	-0.807214	-0.807214	-0.0994803	-0.405921	-0.807214	-0.407687	-0.807214	0.727497	-0.501585	-0.571601	-0.00251269	-0.43613	-0.460819	-0.295053	-0.807214	-0.363044	0.0169029	-0.0359393	-0.489922	-0.101384	-0.0347727	-0.314797	-0.807214	-0.807214	-0.807214	-0.249089	-0.807214	-0.807214	0.172159	-0.807214	-0.0129447	-0.48075	-0.488846	0.0170052	-0.0224582	-0.457754	-0.807214	-0.807214	-0.134608	-0.421702	-0.306959	-0.807214	-0.807214	-0.807214	-0.807214	-0.807214	2.30927
chr2-5830922-5834364	-1.50509	-0.141371	0.154705	-1.62226	-0.188945	-0.082421	-0.241997	-0.157419	-0.802166	0.80514	-0.508365	-1.53377	0.534652	-0.397849	-1.10317	-0.408049	-0.323968	1.27374	0.123065	1.09913	-0.488691	0.0131873	0.782241	0.0177137	-1.03536	0.471664	-0.241119	-0.250224	-0.865857	-0.63991	0.238897	-0.865512	0.126281	-0.134802	-0.50152	0.630992	0.845386	-1.24378	0.969414	0.829674	0.443657	-1.06298	-0.0695249	-2.00331	-1.06173	-0.545168	0.661684	0.246759	1.28084
chr9-133813468-133815857	-0.556918	-0.292227	-0.556918	-0.556918	-0.556918	-0.310149	-0.556918	-0.556918	-0.556918	-0.0186293	-0.556918	-0.556918	-0.556918	-0.556918	-0.556918	-0.556918	-0.556918	-0.222788	-0.556918	-0.556918	-0.556918	-0.0321505	-0.556918	-0.556918	-0.556918	-0.556918	-0.556918	-0.556918	-0.556918	-0.556918	-0.556918	-0.556918	-0.235585	-0.556918	-0.556918	-0.556918	-0.17316	-0.556918	-0.308653	-0.556918	-0.556918	-0.556918	-0.556918	-0.556918	-0.556918	-0.556918	-0.556918	-0.556918	2.47276
chr18-12307113-12309257	-0.585022	-0.585022	-0.585022	-0.585022	-0.585022	-0.585022	-0.585022	-0.352605	-0.585022	-0.585022	-0.585022	-0.585022	-0.585022	-0.585022	-0.585022	-0.585022	-0.585022	-0.585022	-0.213357	-0.585022	-0.267375	-0.585022	-0.585022	-0.247881	-0.585022	-0.585022	-0.585022	-0.585022	-0.585022	-0.284988	-0.20547	-0.585022	0.672493	-0.585022	-0.585022	-0.08192	-0.585022	-0.585022	-0.585022	-0.585022	-0.585022	-0.585022	-0.585022	-0.585022	-0.585022	-0.585022	-0.585022	-0.585022	2.09958
chr3-39850192-39852582	-0.561909	-0.561909	-0.561909	-0.561909	-0.561909	-0.561909	-0.561909	-0.561909	-0.561909	-0.0773505	-0.561909	-0.561909	-0.561909	-0.190299	-0.561909	-0.561909	-0.561909	-0.561909	0.0534016	-0.137452	-0.561909	-0.561909	-0.306233	-0.201128	-0.561909	-0.561909	-0.561909	-0.561909	-0.561909	-0.561909	-0.0966938	-0.561909	-0.561909	-0.273628	-0.561909	-0.561909	-0.561909	-0.561909	-0.561909	-0.561909	-0.213819	-0.561909	-0.561909	-0.561909	-0.561909	-0.561909	-0.238938	-0.561909	1.72337
chr2-137521992-137523928	-0.776416	-0.776416	-0.776416	-0.776416	-0.522212	-0.776416	-0.776416	-0.39005	-0.0457122	1.04859	-0.776416	-0.776416	-0.776416	-0.776416	-0.291552	-0.776416	0.00142818	-0.776416	-0.26523	0.736708	-0.495558	-0.369296	-0.310471	-0.423121	-0.776416	-0.776416	-0.776416	-0.776416	-0.776416	-0.180568	-0.210314	-0.776416	0.774638	0.436365	-0.776416	0.519152	-0.776416	-0.776416	-0.390076	-0.776416	0.695491	-0.776416	-0.570159	-0.776416	-0.776416	-0.776416	0.0972453	-0.776416	1.7499
chr19-18334101-18337510	-0.542861	-0.445453	-0.40272	-0.431152	-0.318427	-0.328661	-0.67387	-0.67041	0.0231451	-0.0698382	-0.566577	-0.547391	-0.684765	-0.248372	-0.593869	-1.09685	-0.549789	-0.754477	-0.466314	-0.335503	-0.355525	-0.263073	0.178556	-0.568337	-0.59352	-0.691147	-0.616642	-0.344655	-1.09685	-0.0633974	-0.540825	-0.742476	-0.428863	-0.53061	-0.518887	-0.158508	-0.150109	-0.336729	-0.602538	-0.665561	-0.665079	-0.446452	-0.663636	-0.603423	-0.283001	-0.504296	0.00385374	-0.612936	2.20882
chr16-67196592-67198435	-0.725446	0.643029	-0.725446	-0.725446	-0.471079	-0.287971	-0.725446	-0.292344	-0.203695	1.25565	-0.725446	-0.00650649	-0.725446	-0.725446	-0.725446	-0.725446	-0.725446	-0.725446	-0.725446	-0.392354	-0.0724878	-0.725446	0.0790065	-0.725446	-0.445187	-0.725446	-0.725446	-0.725446	0.0202047	-0.725446	-0.34551	-0.725446	-0.344802	-0.725446	-0.298602	-0.221835	1.58696	-0.725446	-0.170502	-0.725446	0.385501	-0.725446	-0.725446	-0.462429	-0.725446	-0.725446	-0.309233	-0.472704	1.84657
chr3-53527791-53530324	-0.257074	-0.154739	-0.756029	-0.3672	-0.501626	-0.456164	-0.756029	-0.434078	-0.756029	1.05654	-0.756029	-0.429656	-0.756029	-0.756029	-0.216672	-0.479862	-0.442005	-0.756029	-0.35043	0.0720173	-0.4118	-0.756029	-0.279481	-0.298267	-0.42961	-0.756029	-0.756029	-0.448035	-0.0887785	-0.312791	-0.756029	-0.756029	-0.193069	-0.756029	-0.756029	-0.0502568	-0.268762	-0.756029	-0.756029	-0.756029	0.297649	-0.457181	-0.756029	-0.756029	-0.756029	-0.756029	-0.381873	-0.243403	2.02164
chr10-99789059-99791432	-0.864429	-0.463777	-0.864429	-0.578905	-0.215059	-0.452979	-0.864429	-0.864429	-0.864429	1.18877	-0.533843	-0.864429	-0.27375	-0.599411	-0.864429	-0.361242	-0.397802	0.0187771	0.126129	0.980999	-0.864429	-0.492474	0.616517	-0.582163	-0.864429	-0.864429	-0.584844	-0.377523	-0.864429	-0.54072	0.548014	-0.864429	0.655798	-0.378146	-0.518715	0.645432	0.251299	-0.864429	-0.114994	-0.498952	-0.413151	-0.507443	-0.864429	-0.864429	-0.864429	-0.459276	-0.864429	-0.864429	2.20999
chr10-50816818-50821804	-0.861516	-0.428653	-0.528095	-1.35575	-0.167752	0.169054	-0.569756	0.00323283	-0.187343	0.794049	-0.945876	-0.542108	0.360889	-1.15554	-0.210408	-0.126778	-0.229977	0.762412	0.0740927	0.853988	0.0132466	-0.222436	-0.497457	0.12304	-0.324886	0.621505	-0.909271	-0.348484	-0.496052	-0.644687	0.499879	0.120353	0.366394	0.0536491	-0.114974	0.258094	0.721293	-0.804443	-0.227918	-1.01173	0.448563	-1.1476	0.171938	-2.04308	-0.63494	-0.573293	-0.618348	-0.207241	1.85447
chr17-8906041-8908274	-0.814932	1.49081	-0.814932	-0.814932	-0.10456	-0.814932	-0.814932	-0.58191	-0.814932	1.08122	-0.814932	-0.814932	-0.0736122	-0.814932	-0.814932	-0.814932	-0.814932	-0.814932	-0.0919089	-0.108314	-0.814932	-0.171359	-0.458688	-0.505743	-0.519793	-0.814932	-0.402888	-0.814932	-0.317785	0.4675	0.705573	-0.441234	-0.385405	-0.814932	-0.814932	0.335744	-0.42213	-0.814932	-0.814932	-0.814932	1.29626	-0.492687	-0.283154	-0.814932	-0.814932	0.819002	-0.529177	-0.301563	1.93203
chr6-108437846-108441390	-0.757453	0.272678	-0.757453	-0.757453	-0.379514	-0.457134	-0.757453	-0.399898	-0.757453	1.35931	-0.437849	-0.469158	0.571415	-0.757453	-0.757453	-0.355971	-0.757453	-0.220514	0.246722	0.0278693	-0.757453	-0.757453	0.335999	-0.428183	-0.757453	-0.757453	-0.757453	-0.757453	-0.43285	-0.397839	-0.365359	-0.757453	-0.515828	-0.757453	-0.757453	0.378662	0.511276	-0.757453	-0.757453	-0.757453	0.647893	-0.757453	-0.757453	-0.757453	-0.757453	0.00500317	-0.757453	-0.757453	1.9692
chr11-20690335-20692338	-0.619314	-0.619314	-0.619314	-0.619314	-0.619314	-0.318992	-0.619314	-0.386274	-0.619314	-0.619314	-0.619314	-0.619314	-0.619314	-0.619314	-0.619314	-0.619314	-0.304811	-0.338917	-0.619314	0.941095	-0.619314	-0.200032	0.312333	-0.619314	-0.619314	-0.619314	-0.619314	-0.619314	-0.619314	-0.619314	-0.238745	-0.619314	0.163176	-0.619314	-0.619314	-0.619314	-0.188764	-0.619314	-0.274818	-0.619314	-0.619314	-0.619314	-0.377416	-0.619314	-0.619314	-0.619314	-0.295574	-0.619314	2.04675
chr17-55122618-55124469	-1.01869	-0.4663	-1.01869	-0.542988	0.413403	-1.01869	-0.756664	0.242327	-0.182787	0.679804	-0.394042	-0.715284	-1.01869	-0.753326	0.918065	1.28701	-0.371289	-0.430338	0.659972	-1.01869	-0.557476	-0.256293	-1.01869	-0.6723	1.09505	-1.01869	-0.718169	-1.01869	-1.01869	0.303785	-0.676088	-0.0722131	-0.258312	-0.430579	-0.672525	-1.01869	-0.147829	-1.01869	-0.233355	-0.700983	0.236743	-0.341302	-1.01869	-1.01869	-0.631374	-1.01869	0.0248843	-0.46731	1.66401
chr11-69631845-69634933	-0.613096	-0.919123	-0.458896	-0.919123	0.146833	-0.51601	-0.303529	-0.291181	-0.280204	0.469035	-0.919123	-0.502713	-0.304999	-0.416612	-0.919123	-0.919123	-0.919123	-0.393075	-0.332096	-0.0675792	-0.551741	-0.350257	-0.132992	-0.609686	-0.471944	-0.118941	-0.525058	0.11355	-0.561736	-0.282526	-0.22744	-0.373991	0.0201126	-0.562896	-0.919123	0.302505	0.602186	-0.919123	-0.919123	-0.919123	-0.149564	-0.653611	-0.159574	-0.919123	-0.517857	-0.919123	-0.329271	-0.433779	1.92027
chr8-41753205-41755555	-0.520748	-0.826781	-0.826781	-0.826781	-0.305524	-0.826781	-0.390595	-0.418719	-0.0705476	0.758629	-0.826781	-0.455029	-0.437594	-0.527299	-0.826781	-0.265269	-0.512043	-0.368975	-0.826781	0.917334	-0.118728	-0.496105	-0.359411	-0.826781	-0.434028	-0.826781	-0.526132	-0.826781	-0.515141	-0.422601	-0.124727	-0.826781	0.0715873	-0.826781	-0.826781	0.217201	0.41061	-0.826781	-0.826781	-0.826781	-0.300654	-0.504271	-0.105069	-0.826781	-0.826781	-0.468941	-0.217613	-0.0434175	1.9047
chr11-32459279-32461491	-0.319845	1.07699	-1.40326	-0.638406	-1.40326	0.759273	-1.01624	0.466456	-1.08504	0.985944	-0.37669	1.10669	0.633663	0.568336	1.17239	0.992639	0.757815	1.14037	-0.257548	0.627834	1.13017	-0.566663	1.02477	-0.746865	-0.973608	-1.40326	-1.40326	-1.12978	0.985958	-1.40326	-0.491542	-1.40326	-0.0103784	1.1768	0.842348	-0.838407	0.910211	1.00887	1.162	1.08987	1.19326	-0.912716	-0.889379	-1.40326	-0.887597	1.18084	-0.908194	0.37007	0.31632
chr3-134513934-134516609	-0.64876	-0.0582564	-0.304022	-0.64876	-0.196355	-0.64876	-0.64876	-0.64876	-0.64876	0.631132	-0.64876	-0.64876	-0.64876	-0.64876	-0.64876	-0.64876	-0.64876	-0.127961	0.237011	0.847474	-0.64876	-0.121709	-0.0997633	-0.64876	-0.64876	-0.64876	-0.64876	-0.64876	-0.64876	-0.64876	-0.64876	-0.64876	-0.121137	-0.359364	-0.64876	0.345832	-0.64876	-0.64876	-0.64876	-0.316901	-0.64876	-0.64876	-0.64876	-0.64876	-0.64876	-0.64876	-0.36256	-0.64876	1.92202
chr10-96161850-96163694	-0.640077	-0.640077	-0.640077	-0.640077	-0.640077	-0.236635	-0.640077	-0.640077	-0.640077	0.246331	-0.640077	-0.268029	-0.640077	-0.640077	-0.640077	-0.640077	0.0581661	-0.0624876	-0.141727	0.409884	-0.640077	-0.640077	-0.00867924	-0.640077	-0.640077	-0.640077	-0.640077	-0.640077	-0.640077	-0.640077	-0.640077	-0.640077	0.50525	-0.640077	-0.640077	0.0678644	-0.640077	-0.640077	-0.196647	-0.640077	-0.640077	-0.640077	-0.640077	-0.640077	-0.640077	-0.640077	-0.264771	-0.640077	2.41048
chr7-113724606-113727149	-0.548445	-0.0570643	-0.548445	-0.548445	-0.548445	-0.247585	-0.548445	-0.548445	-0.548445	0.404808	-0.548445	-0.548445	-0.548445	-0.548445	-0.548445	-0.548445	-0.548445	-0.548445	-0.548445	-0.145865	-0.548445	-0.548445	-0.219906	-0.548445	-0.548445	-0.548445	-0.548445	-0.548445	-0.548445	-0.548445	-0.14448	-0.548445	0.114615	-0.548445	-0.548445	-0.548445	-0.179568	-0.548445	-0.548445	-0.548445	-0.548445	-0.548445	-0.548445	-0.548445	-0.548445	-0.548445	-0.548445	-0.548445	2.11949
chr2-30142419-30144752	-0.450145	-0.50639	-0.501898	-0.894566	-0.462071	-0.529602	-0.520491	-0.894566	-0.347801	0.71045	-0.454873	-0.514307	-0.480583	-0.378909	-0.894566	-0.528451	-0.0806122	-0.550615	-0.395802	0.579851	-0.16756	-0.474287	-0.220927	-0.894566	-0.55823	-0.619875	-0.614041	-0.443096	-0.894566	-0.550854	-0.894566	-0.894566	0.533267	0.125577	-0.894566	0.0836036	-0.342011	-0.542943	-0.575525	-0.46129	-0.413673	-0.521107	-0.529705	-0.894566	-0.506454	-0.46614	-0.60811	-0.530499	2.0444
chr15-96959200-96961228	-0.904484	0.0201285	-0.511775	-0.904484	-0.50331	-0.550133	-0.904484	-0.230914	-0.904484	1.23388	-0.35755	-0.600422	-0.414917	-0.904484	-0.904484	-0.53833	-0.255683	0.263176	0.384216	1.02025	-0.585194	-0.2701	-0.547328	-0.513812	-0.60859	-0.594212	-0.904484	-0.430623	-0.904484	-0.904484	-0.0589234	-0.904484	0.494459	-0.376085	-0.584112	0.579739	0.102125	-0.904484	-0.904484	-0.53774	0.316819	-0.904484	-0.629716	-0.904484	-0.904484	-0.546023	-0.177456	-0.486545	1.68751
chr6-168841112-168843388	-0.89716	-0.861787	-1.20374	-0.88998	-0.4216	0.182284	-0.34895	-0.88048	-0.00385069	0.827614	-0.834093	-0.79368	0.88488	-1.20374	-0.855145	-0.646482	-0.127917	0.145448	-0.184465	1.38894	-0.476613	0.507357	0.852024	-0.939673	-0.0438317	-0.796101	-0.860516	-0.870034	-0.775975	-0.812915	0.0617712	-1.20374	0.810017	0.2795	-0.823555	0.48872	0.29155	-1.20374	0.794522	0.953979	-0.0742263	-0.712515	-0.711497	-1.20374	-1.20374	-0.544923	0.210964	-0.727082	1.76583
chr7-8472955-8475657	-0.993395	-0.559178	-0.487921	-0.940348	-0.339732	-0.578358	-1.0024	-0.876642	-0.277889	1.06125	-0.933187	-1.02792	0.561666	-0.624128	-0.893303	-0.41543	-0.41839	0.755525	0.0247544	0.91353	-0.144901	0.11441	0.662772	-0.643834	-0.805121	-0.347919	-0.984417	-0.695682	-0.650008	-0.678876	-0.10244	-1.26526	0.130889	0.456201	-0.547745	0.110244	-0.0677447	-0.558625	0.211704	0.31953	0.33859	-0.923171	-0.720405	-1.26526	-0.773157	-0.814935	0.0962248	-0.63498	1.75763
chr3-55519985-55522458	-0.723857	-0.206822	-0.723857	-0.723857	-0.723857	-0.380421	-0.723857	-0.423339	-0.723857	0.924523	-0.723857	-0.723857	-0.723857	-0.723857	-0.723857	-0.723857	-0.723857	-0.230333	0.10633	0.814837	-0.138735	-0.723857	0.609555	-0.313194	-0.723857	-0.723857	-0.723857	-0.723857	-0.723857	-0.318546	0.0826974	-0.723857	0.401722	-0.255823	-0.364926	0.566715	0.156553	-0.723857	-0.335251	-0.421353	-0.196258	-0.723857	-0.723857	-0.723857	-0.723857	-0.723857	-0.723857	-0.723857	1.85536
chr5-121412370-121414451	-0.518064	-0.518064	-0.518064	-0.518064	-0.518064	-0.518064	-0.518064	-0.518064	-0.518064	-0.518064	-0.518064	-0.518064	-0.518064	-0.518064	-0.518064	-0.518064	-0.518064	-0.518064	-0.518064	0.202595	-0.518064	-0.518064	-0.518064	-0.518064	-0.518064	-0.518064	-0.518064	-0.518064	-0.518064	-0.518064	-0.518064	-0.518064	-0.518064	-0.518064	-0.518064	-0.0725001	-0.518064	-0.518064	-0.518064	-0.518064	-0.518064	-0.518064	-0.518064	-0.518064	-0.518064	-0.518064	-0.518064	-0.518064	2.28205
chr12-63543494-63545882	-0.940498	-0.377196	-0.470961	-1.32568	-0.7535	-0.586867	-1.06271	-0.966722	0.802268	1.00178	-0.0664242	-0.334862	-0.205202	-0.357278	-0.893452	-0.455241	-0.0305399	0.213554	0.292393	-0.910271	-0.0362489	-0.829014	0.0143696	-0.308562	0.0165429	0.745523	-0.732698	-0.0838909	-0.130568	0.217984	-0.0918761	-0.375802	0.607324	-0.673295	-0.788719	0.139529	0.478428	-1.32568	-0.899248	-0.621547	0.522548	-0.983455	-0.386897	-1.32568	-1.32568	-1.32568	0.257578	0.504749	1.68851
chr10-33623757-33626308	-0.541898	-0.541898	-0.541898	-0.541898	-0.541898	-0.224272	-0.541898	-0.541898	-0.541898	0.0364717	-0.541898	-0.541898	-0.541898	-0.541898	-0.541898	-0.541898	-0.541898	-0.541898	-0.541898	-0.0355553	-0.541898	-0.541898	-0.541898	-0.541898	-0.541898	-0.541898	-0.541898	-0.541898	-0.541898	-0.541898	-0.104934	-0.541898	-0.299322	-0.541898	-0.2584	0.147197	-0.0237329	-0.541898	-0.541898	-0.541898	-0.541898	-0.541898	-0.541898	-0.541898	-0.541898	-0.541898	-0.541898	-0.541898	2.97071
chr7-107300881-107302582	-0.604316	-0.604316	-0.604316	-0.604316	-0.277039	-0.604316	-0.604316	-0.194861	-0.604316	-0.153414	-0.604316	-0.604316	-0.269721	-0.0383082	-0.604316	-0.604316	-0.604316	-0.604316	-0.180578	-0.604316	-0.604316	-0.604316	-0.135351	-0.604316	-0.604316	-0.604316	-0.604316	-0.270068	-0.604316	-0.604316	-0.604316	-0.604316	-0.361682	-0.115529	-0.604316	0.459431	-0.604316	-0.604316	-0.321814	-0.604316	-0.604316	-0.604316	-0.604316	-0.604316	-0.604316	-0.604316	-0.317349	-0.604316	2.13234
chr5-72593636-72595937	-1.17306	0.286859	-0.810347	-1.17306	-0.274191	-0.871427	-0.636585	-0.311024	-0.235915	1.01191	-0.262098	-0.653252	0.374513	-0.380008	-0.519819	-0.598947	0.511601	0.448396	-0.023685	0.731406	-0.674796	-0.812149	0.0152818	-0.532854	-0.319744	-1.17306	-1.17306	-1.17306	-0.501879	-0.291024	0.338783	-0.816349	0.366422	0.22432	-0.555137	0.432595	0.0781656	-1.17306	-0.746437	-1.17306	0.474522	-0.906583	-0.764568	-1.17306	-1.17306	-0.5766	-0.206121	-0.532494	1.64066
chr6-10881359-10884762	-1.1626	0.277313	-1.1626	-1.1626	-0.649223	-0.629053	-0.75514	-0.713995	0.519923	1.58196	-0.397175	-0.676081	0.485697	-0.50815	-0.749268	-1.1626	-0.252804	0.0155009	0.674427	1.07499	-0.245699	-0.483486	0.347455	-0.388772	-0.762029	-0.85171	-1.1626	-0.317756	0.623041	0.240342	-0.166349	-1.1626	0.00763392	-0.305334	-0.462587	0.655876	0.0980551	-1.1626	-0.717871	-0.843572	0.429756	-0.583695	-0.919617	-1.1626	-0.773674	-0.628544	0.0554733	-0.79777	1.33825
chr11-17740158-17743917	-1.11255	-0.122316	-1.19595	-1.37659	0.175915	-0.424044	-0.679622	-0.422009	0.00904224	0.896494	-0.699947	-0.638526	0.100833	-0.370799	-1.1694	-0.661532	0.0567828	0.626808	0.255776	0.67726	-0.19894	0.0361924	0.341939	-0.00124048	-1.18424	-0.895889	-1.23091	-0.437174	-0.624255	-0.328837	0.513435	-0.178977	0.275138	0.0923077	-0.0821764	0.496255	0.176827	-1.27925	-0.118325	-0.697434	0.442515	-0.998802	0.0951706	-1.84142	-1.04677	-1.13879	-0.524499	-0.270931	1.55021
chr10-128992759-128995422	-0.759506	-0.506559	-0.696887	-0.204886	-0.676696	-0.133352	-0.888271	-0.815432	-0.869732	-0.18245	-0.748381	0.493081	1.46833	-0.988966	-1.28989	1.70494	-0.33443	-0.749955	-0.305731	-0.402202	0.096712	-0.321062	0.7882	-0.648914	-0.870368	-0.897493	-0.472627	-0.883102	-0.930775	-0.597811	0.50528	-0.832865	0.737262	-0.719231	-0.283049	0.538319	1.26494	-0.871164	-0.457225	-0.318113	1.77854	-0.621683	-0.702536	-1.02497	-0.494412	-0.461083	0.028404	-0.901971	1.81922
chr1-77332936-77335034	-0.653919	-0.653919	-0.653919	-0.653919	-0.653919	-0.653919	-0.653919	-0.653919	-0.653919	1.46925	-0.653919	-0.653919	-0.238597	-0.653919	-0.653919	-0.653919	-0.252355	-0.34544	-0.653919	1.33837	-0.653919	-0.26707	0.78783	-0.653919	-0.653919	-0.653919	-0.653919	-0.653919	-0.653919	-0.653919	-0.653919	-0.653919	0.0574684	-0.653919	-0.653919	0.41137	-0.0423009	-0.653919	-0.333846	-0.404081	-0.653919	-0.653919	-0.653919	-0.653919	-0.653919	-0.653919	0.0947858	-0.653919	1.93374
chr15-40211413-40213507	-0.636225	-0.636225	-0.636225	-0.636225	0.226299	-0.636225	-0.339069	-0.401846	-0.636225	1.25112	-0.0227467	-0.365901	-0.636225	-0.335248	-0.636225	-0.636225	-0.636225	-0.636225	-0.135785	-0.185231	-0.636225	-0.636225	-0.636225	-0.636225	-0.636225	-0.636225	-0.636225	-0.138687	-0.636225	-0.636225	-0.636225	-0.636225	-0.325211	-0.636225	-0.636225	0.41297	-0.188544	-0.636225	-0.636225	-0.636225	-0.636225	-0.636225	-0.636225	-0.636225	-0.636225	-0.636225	-0.636225	-0.636225	1.76533
chr6-118227890-118229965	-0.547081	-0.518812	-0.949166	-0.949166	-0.535509	-0.329155	-0.639582	-0.573753	-0.258906	0.415883	-0.949166	-0.949166	0.458173	-0.949166	-0.53482	-0.394735	-0.380694	-0.153507	-0.175637	0.956173	-0.1833	-0.38744	0.751015	-0.592597	-0.949166	-0.949166	-0.949166	-0.65407	-0.579879	-0.33477	-0.201256	-0.949166	1.07096	0.0925124	-0.220095	0.164675	-0.0390767	-0.949166	-0.424232	-0.0146974	-0.0567623	-0.949166	-0.662334	-0.949166	-0.43052	-0.949166	-0.623178	-0.949166	1.78252
chr21-38072783-38074521	-0.63103	-0.63103	-0.63103	-0.63103	-0.63103	-0.63103	-0.63103	-0.63103	-0.63103	1.02301	-0.297805	-0.63103	-0.256635	-0.63103	-0.63103	-0.63103	-0.63103	-0.400737	0.0512612	0.59037	-0.63103	-0.63103	-0.63103	-0.63103	-0.63103	-0.63103	-0.63103	-0.63103	-0.63103	-0.268896	-0.373149	-0.63103	-0.107923	-0.63103	-0.63103	0.121729	-0.63103	-0.63103	-0.63103	-0.262636	-0.00816167	-0.63103	-0.63103	-0.63103	-0.63103	-0.63103	-0.63103	-0.63103	1.84737
chr13-28491244-28493566	-0.733779	-0.165189	-0.733779	-0.733779	-0.733779	-0.733779	-0.733779	-0.733779	-0.733779	1.41427	-0.733779	-0.733779	-0.256866	-0.466638	-0.733779	-0.301488	-0.263414	-0.470579	0.633639	-0.733779	-0.733779	0.00139956	-0.442583	-0.259991	-0.733779	-0.733779	-0.733779	-0.303014	-0.733779	-0.19668	0.0141902	-0.733779	-0.195814	-0.442782	-0.397904	0.746622	-0.135746	-0.733779	-0.733779	-0.733779	0.542105	-0.733779	-0.733779	-0.733779	-0.733779	-0.733779	-0.101281	-0.733779	1.45005
chr2-45159245-45163303	-0.702543	-0.702543	-0.338866	-0.702543	-0.702543	-0.702543	-0.702543	-0.702543	-0.702543	1.39568	-0.702543	-0.702543	0.17572	-0.702543	-0.702543	-0.702543	-0.702543	-0.3651	-0.00491764	0.258257	-0.702543	-0.702543	0.957481	-0.702543	-0.702543	-0.27716	-0.702543	-0.702543	-0.702543	-0.340396	-0.702543	-0.702543	-0.702543	-0.110486	-0.702543	-0.214653	-0.261608	-0.702543	0.588368	0.505808	-0.0511704	-0.702543	-0.702543	-0.702543	-0.702543	-0.702543	-0.185518	-0.702543	2.09494
chr1-41847136-41849394	-0.624731	0.891173	-0.624731	-0.624731	-0.200557	-0.624731	-0.624731	-0.249284	-0.624731	-0.17254	-0.624731	-0.198645	-0.624731	-0.624731	-0.624731	-0.624731	-0.624731	-0.295944	-0.624731	-0.624731	-0.624731	-0.624731	-0.253219	-0.624731	-0.624731	-0.624731	-0.624731	-0.624731	-0.624731	-0.279422	0.685242	-0.624731	-0.624731	-0.624731	-0.624731	0.266604	-0.229137	-0.624731	-0.624731	-0.624731	-0.624731	-0.357546	-0.624731	-0.392177	-0.624731	-0.624731	-0.624731	-0.624731	2.00207
chr19-51169329-51172702	-1.08765	-0.640973	-1.35445	-0.631091	0.900246	-0.798655	-0.574317	-0.751037	0.245195	0.865068	-0.603035	-0.483902	1.13298	-0.634425	0.528705	-1.11542	0.893673	-1.20023	-0.187127	0.0486796	-0.0438179	-0.259671	0.0300483	-0.605428	-1.3308	-1.30245	-1.09664	-0.853368	-0.49248	0.351457	-0.188463	-0.811065	-0.0209141	0.87556	-0.554864	0.173517	-0.0273233	0.985127	1.27152	0.196739	0.410324	-0.77848	-1.2045	-1.39849	-1.28549	1.06668	0.438545	-0.707568	1.68423
chr12-120031270-120033394	-0.708868	-0.708868	-0.708868	-0.708868	-0.365604	-0.321698	-0.378967	-0.708868	-0.159024	0.922045	-0.708868	-0.708868	-0.172326	-0.708868	-0.708868	-0.708868	-0.123276	0.165996	-0.147691	0.282323	-0.361348	-0.275097	-0.280174	-0.708868	-0.708868	-0.708868	-0.708868	-0.708868	-0.708868	-0.708868	-0.0121438	-0.708868	-0.222496	-0.708868	-0.708868	0.342702	-0.17445	-0.708868	-0.708868	-0.708868	-0.292139	-0.708868	-0.708868	-0.708868	-0.708868	-0.235326	-0.708868	-0.708868	2.09136
chr7-33943326-33945682	-0.527374	-0.527374	-0.527374	-0.527374	-0.527374	-0.527374	-0.527374	-0.527374	-0.527374	-0.527374	-0.527374	-0.527374	-0.527374	-0.527374	-0.527374	-0.527374	-0.0398897	-0.527374	-0.151618	-0.527374	-0.527374	-0.267154	-0.214006	-0.527374	-0.527374	-0.527374	-0.527374	-0.527374	-0.527374	-0.527374	-0.527374	-0.527374	-0.527374	-0.527374	-0.527374	-0.527374	-0.527374	-0.527374	-0.527374	-0.527374	-0.527374	-0.527374	-0.527374	-0.527374	-0.527374	-0.527374	-0.0673734	-0.527374	1.95937
chr4-13543351-13545014	-0.639651	-0.639651	-0.639651	-0.639651	-0.639651	-0.639651	-0.639651	-0.404669	-0.639651	1.08792	-0.639651	-0.639651	-0.184698	-0.639651	-0.639651	-0.639651	-0.639651	-0.639651	-0.639651	-0.287586	-0.639651	-0.29122	0.0694533	-0.639651	-0.639651	-0.639651	-0.390023	-0.639651	-0.639651	-0.639651	-0.326516	-0.639651	-0.0560845	-0.639651	-0.639651	-0.0909001	-0.317724	-0.639651	-0.0878852	-0.639651	-0.118777	-0.639651	-0.320702	-0.354693	-0.639651	-0.639651	-0.285625	-0.639651	2.64532
chr1-200009659-200012268	-0.782342	-0.237465	-0.34503	-0.782342	-0.782342	-0.366657	-0.782342	-0.782342	-0.782342	1.73728	-0.782342	-0.782342	-0.162956	-0.782342	-0.782342	-0.26345	-0.782342	-0.518546	0.179109	-0.402054	0.0724088	-0.38209	-0.782342	-0.782342	-0.499004	-0.782342	-0.305136	-0.320217	-0.33559	-0.782342	0.155527	-0.782342	-0.007594	-0.782342	-0.497324	0.0918253	0.412148	-0.782342	-0.782342	-0.782342	0.221004	-0.421681	-0.782342	-0.516435	-0.782342	-0.26645	-0.0503675	-0.782342	1.52774
chr17-47572839-47575436	-0.471723	-0.471723	-0.471723	-0.471723	-0.471723	-0.471723	-0.471723	-0.471723	-0.471723	0.018642	-0.471723	-0.471723	-0.471723	-0.471723	-0.471723	-0.471723	-0.471723	-0.24084	-0.471723	-0.471723	-0.471723	-0.471723	-0.471723	-0.471723	-0.471723	-0.471723	-0.471723	-0.471723	-0.471723	-0.471723	-0.471723	-0.471723	-0.471723	-0.471723	-0.471723	-0.471723	-0.471723	-0.471723	-0.471723	-0.471723	-0.471723	-0.471723	-0.471723	-0.471723	-0.471723	-0.471723	-0.471723	-0.471723	2.35138
chr1-156389925-156391865	-0.638452	-0.638452	-0.638452	-0.638452	-0.152117	-0.638452	-0.638452	-0.638452	-0.638452	0.697594	-0.638452	-0.197227	-0.254255	-0.638452	-0.638452	-0.638452	-0.638452	-0.159105	-0.244761	0.0522003	-0.638452	-0.638452	-0.638452	-0.638452	-0.21111	-0.638452	-0.638452	-0.32697	-0.638452	-0.638452	-0.254159	-0.210834	-0.638452	-0.16751	-0.638452	-0.255314	-0.174407	-0.638452	-0.638452	-0.638452	-0.384181	-0.638452	-0.638452	-0.638452	-0.638452	-0.638452	-0.197464	-0.638452	2.15729
chr16-214944-217224	-0.698185	-0.698185	-0.698185	-0.698185	-0.698185	-0.378686	-0.698185	-0.698185	-0.698185	0.792559	-0.698185	-0.348619	-0.698185	-0.698185	-0.698185	-0.698185	-0.313429	-0.38841	-0.698185	0.556735	-0.413908	-0.113389	-0.279505	-0.698185	-0.698185	-0.698185	-0.698185	-0.698185	-0.698185	-0.428909	0.202407	-0.698185	-0.280105	-0.165906	-0.698185	0.214548	0.153525	-0.698185	-0.446758	-0.363556	-0.0259144	-0.698185	-0.698185	-0.698185	-0.698185	-0.698185	-0.297849	-0.35674	2.1031
chr15-71054723-71056660	-0.518422	-0.113399	-0.518422	-0.518422	-0.518422	-0.215121	-0.518422	-0.518422	-0.518422	-0.518422	-0.518422	-0.518422	-0.518422	-0.518422	-0.518422	-0.518422	-0.518422	-0.518422	-0.518422	-0.518422	-0.518422	-0.518422	-0.518422	-0.518422	-0.518422	-0.518422	-0.268402	-0.518422	-0.518422	-0.518422	-0.518422	-0.518422	-0.518422	-0.518422	-0.518422	-0.518422	-0.518422	-0.518422	-0.518422	-0.518422	-0.518422	-0.518422	-0.518422	-0.518422	-0.518422	-0.518422	-0.518422	-0.518422	2.0258
chr7-51383137-51385564	-0.962139	-0.441683	-0.962139	-0.635066	-0.174036	-0.962139	-0.962139	-0.530396	-0.411114	0.697146	-0.652222	-0.595091	0.623263	0.116628	-0.962139	-0.962139	0.0821933	-0.523556	0.355249	0.895475	-0.425984	-0.430507	0.551261	-0.582275	-0.962139	-0.962139	-0.594172	-0.283437	-0.962139	-0.306371	0.107554	-0.584605	0.321255	-0.180706	-0.589715	0.874473	0.10511	-0.962139	-0.533041	-0.962139	-0.421789	-0.617775	-0.962139	-0.962139	-0.962139	-0.962139	0.181128	-0.356991	1.81575
chr13-58205505-58209291	-1.89581	-0.0924734	-0.460663	-1.78042	0.345223	0.227857	-0.787181	0.146916	-1.07418	0.842563	-0.577898	-0.378188	1.06384	-0.984621	-0.115901	-0.830491	-0.239095	0.978529	0.632076	0.933347	-0.282321	0.424726	0.319058	-0.476157	-0.803493	0.912283	-0.486613	-0.78001	-1.04893	-0.46676	0.299635	-0.429947	0.126736	0.461634	-0.597462	0.467013	0.650463	-0.536465	0.0663533	-0.0437018	0.241268	-1.13466	-0.440659	-2.01372	-0.613835	-0.205796	-0.110456	-0.242238	1.42792
chr4-2418058-2421397	-0.469811	-0.469811	-0.469811	-0.469811	-0.469811	-0.469811	-0.469811	-0.469811	-0.469811	-0.469811	-0.469811	-0.469811	-0.469811	-0.469811	-0.469811	-0.469811	-0.469811	-0.469811	-0.469811	-0.469811	-0.469811	-0.469811	-0.469811	-0.469811	-0.469811	-0.469811	-0.469811	-0.469811	-0.469811	-0.469811	-0.469811	-0.469811	-0.193113	-0.469811	-0.469811	-0.469811	-0.175519	-0.469811	-0.469811	-0.469811	-0.469811	-0.469811	-0.469811	-0.469811	-0.469811	-0.469811	-0.469811	-0.469811	2.94701
chr10-128075405-128078232	-0.792217	-0.236392	-0.294382	-0.852767	-0.332484	-0.0489111	-0.727519	-0.703122	-0.522832	0.190156	-0.468117	-0.759444	0.485183	-0.647658	-0.764112	-1.18001	-0.176519	-0.106719	-0.388522	0.245919	-0.590709	-0.35639	1.00493	-0.511206	-0.282697	0.89572	-0.583009	-0.680013	-1.18001	-0.444999	-0.259585	-0.659644	0.935874	-1.18001	-0.57641	0.649774	-0.117942	-0.468299	-0.317484	-0.698873	-0.573818	-0.622583	-0.745087	-0.734878	-0.684373	-1.18001	0.72375	-0.891173	1.89525
chr10-125850823-125854275	-0.658614	0.0534486	-0.658614	-0.658614	-0.276132	-0.658614	-0.658614	-0.658614	-0.141269	0.398065	-0.127917	-0.658614	-0.361758	-0.267076	-0.333808	-0.658614	-0.219621	-0.658614	-0.0497306	-0.658614	-0.658614	-0.658614	-0.206948	-0.316509	-0.658614	-0.658614	-0.658614	-0.658614	-0.658614	-0.311599	0.0303813	-0.658614	-0.658614	-0.658614	-0.658614	0.881064	0.0954651	-0.658614	-0.658614	-0.658614	-0.0516477	-0.253061	-0.658614	-0.658614	-0.658614	-0.658614	-0.658614	-0.658614	3.04898
chr11-134145364-134148049	-0.557521	0.0103934	-0.640346	-0.582209	-0.458391	-0.577342	-0.486782	-0.430635	-0.945859	0.299801	-0.487135	-0.546566	-0.324735	-0.273613	-0.529377	-0.945859	-0.473106	-0.482843	0.345704	-0.0846095	-0.574289	-0.532847	0.0428146	-0.0773718	-0.406549	-0.411562	-0.450206	-0.452561	-0.458247	-0.222938	-0.945859	-0.945859	-0.465048	-0.350802	-0.485378	-0.128411	-0.0647115	-0.635369	-0.49774	-0.945859	-0.310281	-0.222087	-0.639983	-0.645077	-0.642806	-0.945859	-0.231439	-0.590501	2.08965
chr2-200322274-200324901	-0.481521	-0.481521	-0.481521	-0.481521	-0.481521	-0.481521	-0.481521	-0.481521	-0.481521	-0.481521	-0.481521	-0.481521	-0.481521	-0.481521	-0.481521	-0.481521	-0.481521	-0.481521	-0.481521	-0.481521	-0.481521	-0.481521	-0.481521	-0.481521	-0.481521	-0.481521	-0.481521	-0.481521	-0.481521	-0.481521	-0.481521	-0.481521	-0.113562	-0.481521	-0.481521	-0.481521	-0.481521	-0.481521	-0.481521	-0.481521	-0.481521	-0.481521	-0.481521	-0.481521	-0.481521	-0.481521	-0.481521	-0.481521	0.736667
chr6-100894821-100897764	-1.12655	-0.208955	-1.1001	-1.07296	-0.0604524	-0.175697	-0.829677	-0.126749	-0.573177	1.2743	-0.673735	-0.855059	0.937896	0.0790969	-0.687326	-0.629011	0.227361	0.198623	0.388956	0.858918	-0.884074	0.401216	0.588119	-0.612983	-1.22757	-0.148163	-1.20118	-0.592084	-0.2763	-0.295692	-0.239554	-1.18964	0.155286	0.479945	-0.29406	0.326651	0.0199742	-1.61838	0.827711	-1.29682	0.464351	-1.08492	-0.51059	-1.61838	-1.25643	1.53307	-0.339612	-0.523822	1.26695
chr9-104248138-104249878	-0.837811	-0.837811	-0.837811	-0.837811	-0.837811	-0.36729	-0.255359	-0.534139	-0.538217	0.891858	-0.837811	-0.565246	0.672118	-0.837811	-0.837811	-0.837811	-0.215216	0.43749	-0.0286652	1.19746	-0.425282	-0.390352	-0.364214	-0.379028	-0.837811	-0.011982	-0.837811	-0.837811	-0.837811	-0.509221	-0.334002	-0.837811	0.538268	0.322593	-0.837811	0.586885	0.578124	-0.837811	-0.837811	-0.501777	-0.471924	-0.568756	-0.837811	-0.837811	-0.837811	-0.837811	-0.20088	-0.837811	2.23131
chr12-29935543-29937610	-0.842631	-0.496717	-0.403218	-0.842631	-0.842631	-0.842631	-0.55765	-0.376859	-0.842631	0.887163	-0.842631	-0.420634	-0.423784	-0.842631	-0.842631	-0.842631	0.106166	0.458612	-0.842631	1.25427	-0.557141	-0.842631	0.762918	-0.475872	-0.842631	-0.842631	-0.842631	-0.842631	-0.842631	-0.572206	-0.582916	-0.842631	1.00238	-0.510287	-0.842631	0.788099	-0.0153184	-0.842631	-0.207636	0.204058	0.197051	-0.436219	-0.473483	-0.842631	-0.842631	-0.842631	0.474986	-0.552811	1.69071
chr7-155246231-155248191	-0.797724	-0.262686	-0.491576	-0.797724	-0.452343	-0.493124	-0.797724	-0.331912	-0.475339	0.629942	-0.345417	-0.797724	-0.332497	-0.797724	-0.42179	-0.797724	-0.797724	-0.183664	0.0115488	1.03719	-0.797724	-0.295948	0.0398812	-0.797724	-0.797724	-0.797724	-0.797724	-0.797724	-0.481882	-0.295286	-0.263205	-0.797724	-0.552655	-0.797724	-0.423806	0.384043	-0.129662	-0.797724	-0.286485	-0.262839	0.643266	-0.377791	-0.797724	-0.797724	-0.797724	-0.797724	-0.797724	-0.170537	1.83864
chr10-124220054-124223027	-0.347258	-0.520292	-0.530714	-0.564883	-0.734522	-0.783266	-0.374859	-0.0531936	-0.392552	0.159559	-0.519641	0.207301	-0.833873	-0.356691	-0.689542	-0.510649	0.146624	0.126232	-0.358217	-0.419889	-0.751166	-0.334889	0.413526	-0.300596	-0.218209	-1.18248	-0.469969	-1.18248	-0.801097	-0.759037	-0.297316	-0.412999	0.294947	0.156188	-0.484815	-0.0604879	0.384325	-1.18248	-0.618656	-0.289667	-1.18248	-0.457152	-1.18248	-0.590673	-0.507655	-0.622318	0.135343	-0.81408	2.21895
chr13-112719925-112723754	-1.4547	-0.837782	-0.65248	-1.34819	0.414024	-0.190939	-0.495843	-0.37169	-0.170114	0.789621	-1.04703	-0.723259	0.660054	-1.1323	-0.578965	-0.808055	-0.461956	1.22587	-0.124959	0.963664	-0.597427	0.25057	0.531641	-0.0323958	-1.12263	0.754265	-0.621551	-0.167798	-0.958593	-0.360871	0.490401	-0.987229	0.823402	0.3759	-0.182687	0.37981	0.520711	-1.30732	0.468308	-0.0838211	0.867851	-1.24635	-0.122673	-1.5311	-1.03308	-0.554915	0.421917	-0.361398	1.10553
chr2-121492651-121495446	-0.570945	-0.260325	-0.84578	-0.84578	-0.5873	-0.84578	-0.3039	-0.84578	-0.304012	0.414974	-0.463129	-0.84578	0.147713	-0.84578	-0.84578	-0.84578	-0.206097	-0.358413	-0.250687	0.321359	-0.560198	-0.225684	-0.23775	-0.254226	-0.217646	-0.84578	-0.357535	-0.84578	-0.598816	-0.395437	-0.362341	-0.84578	-0.379079	-0.459667	-0.258144	0.260824	0.208611	-0.84578	-0.84578	-0.84578	-0.377982	-0.336189	-0.218631	-0.52131	-0.84578	-0.264499	-0.517352	-0.353767	1.61968
chr2-150185911-150188093	-0.593855	-0.593855	-0.593855	-0.593855	-0.593855	-0.593855	-0.593855	-0.593855	-0.208357	-0.0826454	-0.593855	-0.593855	-0.593855	-0.593855	-0.593855	-0.593855	-0.136701	-0.593855	-0.315953	-0.593855	-0.593855	-0.593855	-0.173162	-0.593855	-0.593855	-0.593855	-0.593855	-0.593855	-0.593855	-0.18404	-0.593855	-0.593855	0.63557	-0.593855	-0.593855	-0.593855	-0.220224	-0.593855	-0.593855	-0.593855	-0.593855	-0.593855	-0.593855	-0.593855	-0.593855	-0.593855	0.142033	-0.593855	1.807
chr11-124734900-124737008	-0.671599	-0.671599	-0.671599	-0.671599	-0.671599	-0.671599	-0.671599	-0.671599	-0.671599	0.209025	-0.671599	-0.671599	0.125796	-0.671599	-0.671599	-0.671599	-0.671599	0.209094	-0.106684	0.668034	-0.671599	-0.671599	-0.0529275	-0.671599	-0.671599	-0.671599	-0.671599	-0.671599	-0.671599	-0.671599	-0.273721	-0.671599	-0.0230826	-0.671599	-0.266467	0.26427	-0.090694	-0.671599	-0.671599	-0.671599	0.36089	-0.671599	-0.671599	-0.671599	-0.671599	-0.671599	-0.0145391	-0.671599	2.03082
chr22-25348028-25349855	-0.660043	-0.13723	-0.660043	-0.660043	-0.660043	-0.660043	-0.660043	-0.232919	-0.660043	0.737034	-0.660043	-0.660043	-0.660043	-0.660043	-0.660043	-0.660043	-0.660043	-0.262493	-0.660043	0.17044	-0.0324812	-0.282227	-0.660043	-0.660043	-0.660043	-0.660043	-0.660043	-0.382845	-0.660043	-0.660043	-0.327521	-0.660043	-0.170419	-0.660043	-0.660043	-0.328299	0.236985	-0.660043	-0.374559	-0.660043	0.239291	-0.660043	-0.660043	-0.660043	-0.660043	-0.326182	-0.257757	-0.660043	2.1027
chr2-206549354-206551997	-0.64774	-0.21367	0.00842583	-1.1266	-0.237013	-0.612874	-0.660266	-0.837596	-1.1266	0.737098	-0.232959	-0.273977	0.430054	-0.579509	-1.1266	-0.448842	-0.520217	-0.0170807	0.286521	0.604854	-1.1266	0.00855606	0.42016	-0.308581	-0.734785	-0.198723	-0.756868	-0.829134	-0.685385	-0.40161	-0.674213	-1.1266	-0.339891	-0.445938	-0.637492	0.779674	0.245096	-0.50026	-0.650262	-0.283483	0.0169806	-0.528933	-1.1266	-0.704682	-0.553661	-0.671105	-0.237759	-1.1266	1.70512
chr2-223175948-223177915	-0.873452	-0.0698264	-0.873452	-0.873452	-0.29469	-0.873452	-0.532338	-0.249113	-0.237049	1.54088	-0.517205	-0.633286	-0.524448	-0.527351	-0.873452	-0.873452	-0.590938	-0.426627	0.573967	0.218098	-0.500661	-0.197902	-0.285733	0.322124	-0.413749	-0.3675	-0.873452	-0.393457	-0.873452	-0.0698486	-0.47529	-0.873452	0.341377	-0.873452	-0.586695	0.309737	-0.342211	-0.873452	-0.873452	-0.873452	0.55364	-0.224379	-0.873452	-0.873452	-0.873452	-0.873452	0.104176	-0.873452	1.46641
chr10-7453589-7455668	-0.958281	-0.472695	-0.958281	-0.570082	-0.389405	-0.958281	-0.503552	-0.384778	1.57227	1.47906	-0.682259	-0.572962	1.19649	-0.958281	-0.958281	0.32132	0.0501732	-0.580357	0.420941	-0.958281	-0.366065	-0.640358	-0.596411	-0.384209	-0.692491	-0.561924	-0.653135	-0.958281	-0.585776	0.203814	-0.381954	-0.958281	-0.385601	-0.548662	-0.487011	0.665535	0.6142	-0.958281	-0.958281	-0.958281	0.647469	-0.410613	-0.958281	-0.576224	-0.958281	-0.569725	-0.555617	-0.349821	2.02808
chr7-124404012-124406478	-0.576656	-0.552953	-0.931715	-0.931715	-0.931715	-0.375094	-0.447257	-0.694963	-0.199533	-0.0677546	-0.585068	-0.35872	-0.496444	-0.333776	-0.931715	-0.931715	-0.240357	-0.066609	-0.592547	1.48958	-0.374902	-0.179133	-0.446838	-0.931715	-0.646517	-0.57156	-0.340287	-0.340113	-0.931715	-0.389867	-0.365577	-0.616797	0.602858	-0.355176	-0.623656	0.561776	-0.000249889	-0.931715	-0.500179	-0.483576	-0.931715	-0.49789	-0.398955	-0.931715	-0.931715	-0.199678	0.313301	-0.234366	1.90251
chr10-112402617-112405132	-0.695393	-0.235163	-0.695393	-0.695393	-0.403237	-0.695393	-0.695393	-0.391125	-0.210951	1.13486	-0.695393	-0.343671	-0.300245	-0.695393	-0.342092	-0.695393	-0.271898	-0.35492	-0.204906	-0.182922	-0.695393	0.174495	-0.023128	-0.695393	-0.695393	-0.695393	-0.695393	-0.695393	-0.695393	-0.285023	-0.0246958	-0.218089	-0.26679	-0.333704	-0.695393	-0.0810514	-0.419547	-0.695393	-0.695393	-0.695393	-0.695393	-0.695393	-0.695393	-0.695393	-0.695393	-0.695393	-0.271785	-0.695393	2.50034
chr10-102488808-102491477	-0.695065	-0.695065	-0.695065	-0.695065	-0.115626	-0.695065	-0.695065	-0.695065	-0.695065	0.824823	-0.370136	-0.309392	-0.267294	-0.197093	-0.695065	-0.695065	-0.695065	-0.695065	0.0246541	-0.262513	-0.695065	-0.280211	-0.230762	-0.108333	-0.695065	-0.695065	-0.695065	-0.695065	-0.189603	-0.24376	-0.333198	-0.695065	-0.367447	-0.695065	-0.695065	-0.0180534	-0.272367	-0.695065	-0.371481	-0.695065	0.161032	-0.695065	-0.695065	-0.695065	-0.695065	-0.695065	-0.33812	-0.695065	2.07981
chr2-87015821-87018302	-0.804623	-0.671972	-1.28439	-1.28439	-0.258506	-0.562078	-0.835111	-0.849756	-0.378617	1.05421	-0.183549	-0.764796	-0.71326	-0.811548	-0.808739	-0.29061	-0.0823313	0.378418	0.581207	0.551059	-0.797612	-0.0621022	0.373423	-0.642321	-0.257169	-1.28439	-0.962528	-0.414641	-0.604791	-0.149697	0.433639	-0.60636	-0.15514	-0.456699	-0.228557	0.892323	0.183159	-1.28439	-0.871106	-0.414254	0.69286	-0.748555	-0.896096	-0.90909	-0.710366	-0.920755	-0.449966	-0.09147	1.68778
chr1-3566966-3570036	-0.848736	0.518362	-1.3142	-0.869937	-0.734502	-0.635495	-0.840982	-0.701687	-0.293456	1.08581	0.177109	-0.651038	-0.477862	-0.561682	-0.727821	-0.15022	-0.333111	-0.0733485	0.275321	0.320922	-0.576514	-0.876521	0.348521	0.637416	-0.719862	-1.3142	-0.868231	-0.82594	0.0805472	-0.0602095	0.4303	-0.0274169	0.0659773	0.0406426	-0.47826	0.588501	0.89702	-0.95741	-0.641237	-0.690065	1.09464	-0.586876	-0.992476	-1.3142	-1.3142	-0.645816	-0.695077	-0.527719	0.101783
chr11-106888149-106890272	-0.800128	-0.800128	-0.800128	-0.800128	-0.800128	-0.390349	-0.800128	-0.800128	0.2785	-0.214063	-0.800128	-0.239931	-0.37999	-0.800128	-0.800128	-0.293057	-0.800128	-0.467996	-0.800128	0.60955	-0.800128	0.312988	0.78063	-0.800128	-0.800128	-0.800128	-0.800128	-0.45088	-0.800128	-0.800128	0.510277	-0.800128	1.05634	-0.284404	-0.800128	-0.800128	-0.384814	-0.800128	1.12661	0.806414	-0.302679	-0.800128	-0.48522	-0.800128	-0.800128	-0.800128	-0.161189	-0.336038	1.82699
chr5-172660550-172662409	-0.869103	-0.051437	-0.869103	-0.869103	-0.869103	-0.498688	-0.527355	-0.497457	-0.24344	1.25631	-0.468859	-0.869103	0.388007	-0.505637	-0.869103	-0.541909	-0.869103	-0.368792	0.389791	0.578701	-0.582713	-0.869103	-0.206584	-0.275876	-0.546044	-0.869103	-0.488155	-0.530467	-0.516029	-0.261518	-0.332945	-0.869103	-0.447916	-0.869103	-0.342885	0.548711	-0.140238	-0.869103	-0.869103	-0.869103	0.449629	-0.522297	-0.480658	-0.869103	-0.869103	-0.434277	-0.308329	-0.346787	1.84027
chr13-44359736-44361810	-0.488027	-0.488027	-0.488027	-0.488027	-0.488027	-0.488027	-0.488027	-0.488027	-0.488027	-0.488027	-0.488027	-0.488027	-0.488027	-0.488027	-0.488027	-0.488027	-0.488027	-0.488027	-0.488027	-0.488027	-0.488027	-0.488027	-0.0553012	-0.488027	-0.488027	-0.488027	-0.488027	-0.488027	-0.488027	-0.488027	-0.488027	-0.488027	-0.24217	-0.488027	-0.488027	-0.488027	-0.244564	-0.488027	-0.488027	-0.488027	-0.488027	-0.488027	-0.488027	-0.488027	-0.488027	-0.488027	-0.488027	-0.488027	2.23349
chr20-37355559-37358256	-1.48089	0.0701382	-0.772913	-0.964691	0.0701996	-0.697376	-1.08748	-0.432516	-0.563533	1.07198	-0.267577	-0.831224	0.924889	-0.404137	-0.91273	-0.774053	-0.0317473	0.684026	-0.00566903	1.02491	-0.503888	0.110664	0.403035	-0.0517069	-1.00835	0.196464	-1.19608	-0.962614	-1.00642	-0.135452	0.319525	-1.2016	-0.247846	0.165574	-0.744041	0.502614	0.630462	-1.48089	0.0623567	-0.56054	0.28154	-0.907028	-0.567621	-1.48089	-1.13382	-1.02421	-0.484203	-0.336347	1.72391
chr10-50602795-50604876	-0.950647	0.118936	-0.950647	-0.950647	-0.23747	-0.950647	-0.592507	-0.645718	-0.418473	1.44292	-0.638247	-0.443883	-0.0204557	-0.287204	-0.950647	-0.578724	-0.425298	0.0389394	0.414126	0.268929	-0.555974	-0.501336	-0.443922	-0.0538336	-0.950647	-0.950647	-0.950647	-0.546855	-0.142781	-0.381708	0.555605	-0.950647	-0.222597	-0.434416	-0.0698998	0.696086	0.700438	-0.950647	-0.536824	-0.950647	0.632117	-0.622487	-0.57077	-0.950647	-0.950647	-0.537683	-0.950647	-0.950647	2.13448
chr1-236227016-236229292	-0.943573	0.105745	-0.943573	-0.532639	0.302523	-0.943573	-0.601401	-0.393667	-0.943573	0.737787	-0.519361	-0.230805	-0.416279	-0.369421	-0.943573	-0.943573	0.122993	0.041273	0.0131934	-0.429821	-0.115674	-0.331899	-0.35403	-0.300457	-0.943573	-0.943573	-0.943573	-0.943573	-0.246787	0.0109965	-0.197459	-0.545214	0.903731	-0.532786	-0.371714	0.391779	0.177662	-0.943573	-0.689963	-0.943573	0.607286	-0.495556	-0.533394	-0.943573	-0.943573	-0.943573	-0.561871	-0.57361	1.90479
chr4-187644186-187646146	-1.27032	-0.618118	0.613872	-1.27032	-0.79987	0.108329	-0.27775	-0.720302	-0.61985	-0.943421	-1.27032	-0.729544	0.624073	-1.27032	-0.981474	-0.21604	0.0335759	1.47772	-0.549063	1.20405	-0.855865	0.179006	0.747758	-0.712625	-0.456138	0.684938	-0.642381	-0.729249	-0.843832	-0.503118	0.0223867	-1.27032	0.919278	0.387392	-0.689273	0.525893	-0.259558	-1.27032	1.06524	0.980053	0.349213	-0.783751	-0.493208	-1.27032	-1.27032	-0.186536	0.538194	-0.207462	1.85013
chr8-55378767-55380345	-0.756548	0.144195	-0.654483	-1.06815	-0.775163	-0.612828	-0.73467	-0.36411	-0.393629	1.28942	-0.755541	-0.369027	0.263005	-1.06815	-0.218788	-0.51775	0.287263	0.26457	0.0409494	1.29805	-1.06815	-0.10557	0.806449	-1.06815	-1.06815	-0.706921	-0.630248	-1.06815	-0.569384	-0.327148	-0.0227678	-1.06815	0.896468	-0.321635	-0.487025	0.89656	0.425336	-1.06815	-0.673577	-0.695379	-0.656982	-0.673835	-0.403269	-1.06815	-0.646003	-1.06815	0.193495	-0.418274	1.63959
chr5-180479368-180481237	-0.751398	-0.751398	-0.751398	-0.751398	-0.180055	-0.035591	-0.751398	-0.751398	-0.751398	0.298608	-0.751398	-0.47721	-0.751398	-0.329136	-0.106844	-0.751398	-0.208608	-0.393567	-0.472011	-0.293957	-0.0478009	0.0260909	-0.401711	-0.751398	-0.484455	-0.751398	-0.751398	0.0993322	-0.408314	-0.18143	0.233469	-0.751398	-0.221472	-0.751398	-0.751398	-0.751398	0.157147	-0.751398	-0.497412	-0.751398	-0.186983	-0.751398	-0.405043	-0.751398	-0.751398	-0.361157	-0.0511579	-0.751398	2.17352
chr7-120968701-120970897	-0.535611	-0.958298	-0.958298	-0.958298	-0.57273	-0.520128	-0.958298	-0.0348472	-0.958298	0.996067	-0.958298	-0.684095	0.0407709	-0.653003	-0.519068	-0.958298	-0.0654635	0.917139	0.0661483	0.499749	0.153524	-0.301692	0.0823831	-0.246073	-0.213431	-0.0684689	-0.958298	-0.958298	-0.958298	-0.176982	-0.306036	-0.44832	-0.390683	-0.21089	-0.958298	0.789936	0.125262	-0.152078	-0.534258	-0.958298	-0.03655	-0.629527	-0.573208	-0.958298	-0.958298	-0.958298	-0.473251	-0.587767	1.71199
chr1-20878451-20881171	-0.506173	-0.150505	-1.04429	-0.598662	-0.288845	-0.216081	-0.540159	-0.365277	-1.04429	1.12087	-0.370169	-0.337342	-0.133247	-0.405358	-1.04429	-0.815018	-0.00331483	-0.0130849	0.247882	0.580027	-0.431438	-0.36557	-0.295121	-0.37539	-0.55879	-1.04429	-0.662263	-0.457714	-1.04429	-0.395289	-0.0413082	-0.663003	0.246989	-0.360144	-0.516583	0.354131	-0.0957203	-0.53097	-0.38739	-1.04429	0.172819	-0.608628	-1.04429	-0.728751	-1.04429	-1.04429	-0.13261	-0.731083	1.84138
chr18-67067368-67069500	-1.17567	-0.713354	-0.902612	-0.936728	0.132021	-0.633518	-0.841626	-0.418845	-0.0748803	0.824704	-1.17567	-0.796514	-0.176113	-0.904905	-0.473881	-1.17567	0.295844	0.107919	-0.28731	1.39352	-0.31129	0.143201	0.956221	-1.17567	-1.17567	0.354274	-0.728135	-0.406217	-0.857822	-0.657104	-0.294826	-0.859279	0.856954	-0.17204	-0.778226	0.827649	-0.150797	-1.17567	1.15713	0.708511	0.264009	-0.810944	-0.732514	-1.17567	-1.17567	-0.56952	-0.319209	-0.564239	1.60879
chr5-178770446-178772896	-0.521948	-0.521948	-0.521948	-0.282951	-0.521948	-0.521948	-0.521948	-0.521948	-0.521948	-0.521948	-0.521948	-0.521948	-0.521948	-0.521948	-0.521948	-0.521948	-0.521948	-0.521948	-0.521948	-0.521948	-0.521948	-0.521948	-0.521948	-0.521948	-0.521948	-0.521948	-0.521948	-0.521948	-0.521948	-0.521948	-0.521948	-0.521948	0.161531	-0.521948	-0.521948	-0.521948	-0.146026	-0.521948	-0.521948	-0.521948	-0.521948	-0.521948	-0.521948	-0.521948	-0.521948	-0.521948	-0.230192	-0.521948	2.34346
chr4-81951741-81953070	-0.628565	-0.628565	-0.628565	-0.628565	-0.628565	-0.628565	-0.628565	-0.628565	-0.628565	0.962342	-0.628565	-0.628565	0.135962	-0.628565	-0.628565	-0.628565	-0.0354528	-0.628565	-0.628565	-0.628565	-0.303388	-0.308997	-0.0688867	-0.628565	-0.628565	-0.628565	-0.628565	-0.628565	-0.628565	-0.356323	-0.628565	-0.628565	-0.349007	0.2227	-0.628565	-0.113537	0.0808163	-0.628565	-0.628565	-0.628565	-0.628565	-0.628565	-0.628565	-0.628565	-0.628565	0.423296	-0.628565	-0.628565	2.68469
chr11-74951438-74953778	-0.790755	-0.252137	-0.790755	-0.790755	-0.497175	-0.343337	-0.790755	-0.395355	-0.790755	0.745142	-0.452887	-0.437319	-0.790755	-0.410428	-0.790755	-0.790755	-0.443627	-0.288636	-0.207124	0.2611	-0.790755	-0.307261	-0.313915	-0.316505	-0.439915	-0.790755	-0.429702	-0.127719	-0.790755	-0.154521	-0.456181	-0.790755	0.818409	-0.790755	-0.13483	-0.027507	0.228351	-0.43259	-0.790755	-0.790755	0.122976	-0.410348	-0.790755	-0.790755	-0.790755	-0.790755	-0.344857	-0.790755	1.921
chr21-33244577-33246849	-0.602616	-0.602616	-0.602616	-0.602616	-0.602616	-0.602616	-0.602616	-0.602616	-0.602616	0.265733	-0.602616	-0.361119	-0.602616	-0.602616	-0.602616	-0.602616	-0.602616	0.0807331	-0.602616	0.850511	-0.602616	-0.602616	-0.0738382	-0.602616	-0.602616	-0.602616	-0.602616	-0.602616	-0.602616	-0.602616	-0.602616	-0.602616	-0.602616	-0.602616	-0.602616	-0.268804	0.526847	-0.602616	-0.602616	-0.602616	-0.602616	-0.602616	-0.602616	-0.602616	-0.602616	-0.602616	-0.244112	-0.602616	1.23941
chr1-119529643-119531289	-0.78652	0.5219	-0.78652	-0.78652	-0.78652	-0.78652	-0.78652	-0.253778	-0.78652	1.74766	-0.78652	-0.78652	0.111773	-0.363558	-0.78652	-0.78652	-0.242831	-0.78652	-0.00156955	-0.78652	-0.333589	-0.358093	-0.436253	-0.275404	-0.78652	-0.78652	-0.78652	-0.435716	-0.537772	-0.78652	0.172339	-0.423611	0.805697	-0.78652	0.274354	0.856523	0.170061	-0.78652	-0.78652	-0.478511	-0.230572	-0.78652	-0.78652	-0.78652	-0.78652	-0.78652	-0.40362	-0.494512	1.70384
chr8-145555159-145558347	-0.656388	-0.156187	-1.35421	-0.790789	-0.159796	-0.0559102	-0.629495	-0.687063	-0.379619	0.926262	-0.649275	-0.443723	-0.000780706	-1.35421	-1.35421	-0.253735	-0.524406	0.0942196	-0.17373	0.283365	-0.173922	-0.278604	0.218478	0.159471	-0.751163	-0.492182	-1.06822	-0.416862	-0.631018	-0.597859	0.255307	-0.625752	0.490246	-0.404439	-0.187982	0.200515	0.706044	-0.898555	-0.795022	-0.548744	0.609592	-0.904749	-0.972983	-0.910422	-1.02475	-1.35421	-0.288123	-0.148632	1.73079
chr20-21685612-21687900	-0.804634	-0.335436	-0.969706	-1.24327	-0.680612	-0.683007	-1.00878	-0.478612	0.117117	1.08384	-0.634279	-0.562588	0.424571	-0.780668	-0.746316	-0.897983	-0.380308	0.426108	0.747968	1.02521	-0.682814	0.502011	0.350759	0.0229083	-0.85528	-0.92678	-0.990117	0.120835	-0.911336	-0.9706	0.301251	0.0202436	-0.00430238	0.0935849	-0.750527	0.763789	0.625043	-1.24327	-0.387844	-0.508142	0.718505	-0.79351	-0.725979	-1.24327	-1.24327	-1.24327	-0.816951	-0.541358	1.65682
chr10-23461855-23464096	-1.17684	-0.482367	-0.370391	-1.17684	0.14773	-0.755131	-0.682657	-0.417603	-0.139329	0.861236	-0.862707	-0.537129	0.536656	-0.612349	-1.17684	-0.671811	-0.132088	0.228397	-0.271218	1.25795	-0.597801	-0.26929	0.552015	-0.468206	-0.874616	-1.17684	-0.826293	0.362927	-0.731758	-0.578524	-0.0843387	-0.293729	0.728915	0.00987253	-0.190912	0.306636	0.411875	-1.17684	0.28731	-0.309226	-0.135001	-1.17684	-0.76039	-1.17684	-1.17684	-0.695826	-0.43426	-0.592957	2.00368
chr6-137817501-137819629	-0.907756	0.126057	-0.907756	-0.907756	-0.2935	-0.907756	-0.354877	-0.60108	-0.479849	1.11199	-0.488985	-0.612505	-0.0290161	-0.457446	-0.907756	-0.554455	-0.517563	0.193572	-0.198298	0.00700834	-0.619462	-0.907756	-0.230172	-0.407617	-0.907756	-0.907756	-0.907756	-0.401132	-0.542017	-0.242949	0.209316	-0.907756	-0.237699	-0.430131	-0.0219627	0.575989	0.405423	-0.593592	-0.907756	-0.252406	0.0606733	-0.907756	-0.416404	-0.907756	-0.470151	-0.907756	-0.501763	-0.372302	1.90149
chr5-174150680-174153065	-0.988026	-0.396911	-0.988026	-0.988026	-0.158818	-0.584885	-0.51744	-0.638654	-0.612935	0.92045	-0.46534	-0.355053	-0.707971	-0.988026	0.0517548	-0.553919	-7.22961e-06	0.654871	-0.140683	1.19924	-0.699683	-0.988026	0.223896	-0.988026	-0.988026	-0.988026	-0.988026	-0.988026	-0.988026	-0.216708	-0.164804	-0.70692	0.793969	-0.322401	-0.449195	0.986966	0.442158	-0.988026	-0.063361	0.0247599	0.193734	-0.524514	-0.776271	-0.988026	-0.988026	-0.988026	0.478826	-0.540708	1.6089
chr5-92907562-92909611	-0.922343	0.260603	-0.922343	-0.922343	-0.287289	-0.538869	-0.922343	-0.650372	-0.922343	1.25203	-0.643916	-0.533667	-0.162755	-0.922343	-0.922343	-0.561723	0.0511687	-0.236668	-0.166033	0.34333	-0.922343	0.138463	-0.255125	-0.373602	-0.922343	-0.922343	-0.922343	-0.922343	-0.566765	-0.323655	-0.465707	-0.922343	0.249308	0.21923	-0.580617	0.696351	0.216454	-0.922343	-0.343913	-0.536944	0.0549508	-0.922343	-0.137002	-0.922343	-0.484544	-0.484433	-0.415699	-0.575921	1.71566
chr11-63765673-63768982	-0.534181	-0.0697145	-1.67854	0.429368	0.722466	-1.04905	-0.954298	0.075539	1.02479	0.898289	0.913952	1.06088	-0.256947	-0.16996	-1.15202	-0.486851	-0.862415	-1.19568	-0.119841	0.0647565	0.524757	-0.630481	0.359468	-0.954876	-1.30553	-1.3703	-1.2242	-1.04114	0.447611	0.855543	1.46788	-0.774388	0.689566	-1.0935	-0.779347	0.690419	1.40783	-0.722109	0.199619	-0.0542708	0.155227	-0.434858	-1.39322	-0.889586	-1.30616	-0.178498	-0.130918	0.345321	1.33434
chr13-73632686-73634955	-0.545681	-0.134757	-0.545681	-0.545681	-0.545681	-0.545681	-0.545681	-0.545681	-0.27731	0.307628	-0.545681	-0.545681	-0.545681	-0.215528	-0.545681	-0.545681	-0.545681	-0.545681	-0.545681	-0.545681	-0.169523	-0.545681	-0.545681	0.0212606	-0.545681	-0.545681	-0.545681	-0.545681	-0.545681	-0.545681	-0.545681	-0.545681	-0.0360946	-0.545681	-0.545681	-0.545681	-0.21855	-0.545681	-0.545681	-0.545681	-0.132224	-0.239004	-0.545681	-0.545681	-0.545681	-0.545681	-0.252865	-0.545681	2.00366
chr19-50831132-50834062	-0.973114	-0.623584	-0.973114	-0.973114	0.259917	0.00475272	-0.431598	-0.569134	-0.647387	0.790377	-0.561941	-0.118981	-0.973114	-0.973114	-0.973114	-0.973114	-0.650825	0.59519	-0.247656	1.11319	0.170967	-0.973114	-0.126826	-0.319907	-0.973114	-0.973114	-0.973114	-0.632013	-0.973114	-0.241179	0.366343	-0.60916	0.715418	0.199504	-0.415962	0.431516	0.350017	-0.613641	-0.48325	-0.973114	0.866253	-0.562453	-0.973114	-0.973114	-0.973114	-0.67593	-0.525587	-0.32949	1.96003
chr15-47476058-47477654	-0.529338	-0.471362	-0.922728	-0.922728	-0.922728	-0.635882	-0.922728	-0.438958	-0.922728	0.301185	-0.922728	-0.598882	-0.239556	-0.922728	-0.632042	-0.602271	0.0514861	-0.0609223	-0.605593	1.22547	-0.922728	-0.583938	0.724842	-0.922728	-0.922728	-0.641754	-0.922728	-0.606459	-0.922728	-0.494695	-0.922728	-0.922728	0.693179	1.18266	-0.513378	0.382788	0.3305	-0.260315	0.576929	0.469656	0.64304	-0.922728	-0.0425119	-0.922728	-0.922728	-0.530505	0.130933	-0.922728	1.69471
chr11-7272639-7274381	-0.627337	0.0890365	-0.561861	-0.76326	-0.625719	-0.646592	-0.638949	-0.847775	-0.615557	1.14841	-0.800419	-0.513055	0.166578	-0.757781	-1.13971	-0.688438	-0.0263762	0.649155	-0.0972752	1.42101	-1.13971	-0.151844	0.91209	-0.430108	-0.730825	-0.506183	-0.801195	-0.859627	-1.13971	-0.75506	0.0558375	-1.13971	0.886888	0.286844	-0.201611	0.747838	0.316196	-1.13971	0.326441	0.624274	-0.418416	-0.757701	-1.13971	-0.849949	-0.867569	-1.13971	-0.102265	-0.622987	1.78872
chr17-74864008-74866794	-0.994101	0.404671	-0.994101	-0.177837	-0.2345	-0.620594	-0.577977	-0.627302	-0.668029	0.896457	0.577103	-0.497235	0.644396	-0.994101	-0.994101	-0.994101	-0.994101	-0.706458	0.586826	-0.454057	-0.50307	-0.168883	0.0523593	0.0803506	-0.658737	-0.576988	-0.474513	-0.652638	-0.994101	0.013416	0.534113	-0.994101	-0.537724	-0.994101	-0.518134	0.338011	0.486267	-0.994101	-0.628945	-0.409176	1.40466	-0.402884	-0.701886	-0.994101	-0.721823	-0.994101	-0.70094	-0.299925	1.83925
chr11-11641681-11644079	-0.695597	-0.695597	-0.695597	-0.695597	-0.695597	-0.322081	-0.695597	-0.695597	-0.695597	-0.160281	-0.695597	-0.695597	-0.695597	-0.695597	0.195504	-0.695597	-0.116443	-0.313897	0.360046	-0.695597	-0.695597	-0.695597	0.0258357	-0.332328	-0.695597	-0.695597	-0.387402	0.58326	-0.695597	-0.253683	0.0768763	0.27505	0.602819	-0.695597	-0.695597	-0.695597	-0.336139	-0.695597	-0.695597	-0.695597	-0.695597	-0.270851	-0.695597	-0.695597	-0.0780165	-0.695597	-0.110601	-0.695597	1.8888
chr1-50892096-50894107	-0.653639	-0.653639	-0.653639	-0.653639	-0.304261	-0.653639	-0.653639	-0.653639	-0.653639	1.63081	-0.653639	-0.329579	-0.653639	-0.653639	-0.653639	-0.28561	-0.653639	0.104306	0.520479	-0.0102194	-0.653639	-0.314626	-0.334778	-0.34881	-0.653639	-0.653639	-0.653639	-0.653639	-0.653639	-0.653639	0.023596	-0.653639	-0.300401	-0.653639	-0.653639	-0.177244	-0.653639	-0.653639	-0.653639	-0.653639	-0.095424	-0.653639	-0.386159	-0.653639	-0.653639	-0.653639	-0.246907	-0.653639	1.72027
chr16-62068313-62071011	-1.26803	-0.885474	-0.716308	-1.26803	-0.33093	-0.618616	-0.864726	-0.327451	0.285359	1.31418	-0.848444	-0.943931	1.03814	-0.547581	-0.769359	-0.582876	-0.128209	0.322414	0.0413681	1.22941	-0.651645	-0.128669	0.669877	-0.324614	-0.638672	-0.288501	-0.943272	-0.798212	-1.26803	-0.615288	-0.305137	-1.26803	0.610364	0.372868	-0.889738	0.343334	-0.430964	-0.664447	0.361646	0.356632	-0.306225	-0.856828	-0.710906	-1.03107	-0.856588	-0.572005	0.273444	-0.840244	1.53409
chr7-27281900-27283730	-0.931892	-0.0445265	-0.657208	-0.931892	-0.521003	-0.420823	-0.931892	-0.534271	-0.418744	0.685904	-0.327794	-0.57647	0.371386	-0.931892	-0.187867	-0.931892	-0.486499	-0.421135	0.539982	0.224206	-0.60487	-0.931892	0.545845	-0.153161	-0.931892	-0.203556	-0.931892	-0.500535	-0.931892	-0.384266	0.0409477	-0.931892	-0.113265	0.163854	-0.931892	0.71911	0.628991	-0.931892	-0.459078	-0.443117	-0.296797	-0.600998	-0.931892	-0.931892	-0.931892	-0.931892	-0.207148	-0.931892	1.65143
chr2-153191252-153193134	-0.506396	-0.506396	-0.506396	-0.506396	-0.506396	-0.506396	-0.506396	-0.267021	-0.506396	-0.506396	-0.506396	-0.506396	-0.506396	-0.506396	-0.506396	-0.506396	-0.506396	-0.506396	-0.506396	-0.506396	-0.506396	-0.506396	-0.506396	-0.506396	-0.506396	-0.506396	-0.506396	-0.506396	-0.506396	-0.506396	-0.506396	-0.506396	-0.506396	-0.506396	-0.506396	-0.506396	-0.506396	-0.506396	-0.506396	-0.506396	-0.506396	-0.233864	-0.506396	-0.506396	-0.506396	-0.506396	-0.506396	-0.506396	2.13995
chr3-6902215-6904787	-1.02175	-0.681388	-0.707679	-0.957394	-0.923906	-1.30007	-0.384758	-0.713594	-0.341463	1.20502	-0.939652	-0.741147	0.941444	-0.552859	-0.288889	-1.30007	0.36361	0.129941	0.0949622	1.21638	-1.30007	0.558755	0.720798	-0.143529	-0.910267	0.208083	-0.516903	-0.799354	-1.30007	-0.448272	-0.495098	-1.30007	0.574799	0.129314	-0.832665	0.502889	0.198045	-0.111668	0.855692	0.463725	0.127685	-0.822246	-0.746082	-1.30007	-0.603527	-0.58147	0.310846	-0.555016	1.65317
chr2-73146881-73148657	-0.697092	-0.172935	-1.01127	-1.01127	-0.526631	-1.01127	-0.515418	-0.691014	-0.343254	1.34645	-0.272754	-0.513656	-0.0797433	-0.315895	-1.01127	-0.248311	-0.210279	-0.130783	0.118775	-0.104319	-0.41225	-0.5468	-0.288767	-0.18934	-0.742427	-1.01127	-0.516814	-1.01127	-0.365221	-0.0251107	-0.511244	-0.576198	-0.147141	-0.428229	-0.0463808	0.602097	0.259059	-1.01127	-1.01127	-0.44313	1.06574	-0.431938	-1.01127	-1.01127	-1.01127	-1.01127	-0.4644	-0.532655	1.84004
chr7-157476133-157479093	-0.690183	0.440187	-0.968615	-0.968615	-0.473624	-0.968615	-0.607142	-0.695797	-0.288269	0.736084	-0.192812	-0.603826	-0.528276	-0.0702897	-0.968615	-0.968615	-0.558211	-0.624228	0.512974	0.180055	0.0943519	-0.373447	0.071056	-0.49124	-0.968615	-0.255226	-0.968615	-0.0467976	0.0118935	-0.420459	-0.0136002	-0.968615	0.898205	-0.671627	-0.968615	1.0556	0.227142	-0.968615	-0.580936	-0.0807663	-0.564314	-0.477778	-0.625197	-0.968615	-0.968615	-0.670561	-0.674906	-0.333071	1.99328
chr3-157822773-157825607	-0.531838	-0.258891	-0.531838	-0.531838	-0.531838	-0.531838	-0.531838	-0.531838	-0.531838	0.936179	-0.531838	-0.531838	-0.531838	-0.531838	-0.531838	-0.531838	-0.531838	-0.296685	-0.531838	-0.531838	-0.531838	-0.531838	-0.531838	-0.531838	-0.531838	-0.531838	-0.531838	-0.531838	-0.531838	-0.531838	-0.234725	-0.531838	-0.229767	-0.531838	-0.531838	-0.531838	-0.531838	-0.531838	-0.531838	-0.531838	-0.531838	-0.531838	-0.531838	-0.531838	-0.531838	-0.531838	-0.531838	-0.531838	1.44926
chr5-16935375-16937071	-0.528524	-0.528524	-0.528524	-0.528524	-0.528524	-0.274056	-0.528524	-0.528524	-0.528524	-0.528524	-0.528524	-0.528524	-0.528524	-0.528524	-0.528524	-0.528524	-0.528524	-0.528524	-0.528524	-0.528524	-0.528524	-0.528524	-0.528524	-0.528524	-0.528524	-0.528524	-0.528524	-0.528524	-0.528524	-0.528524	-0.528524	-0.528524	-0.0868273	-0.528524	-0.528524	-0.528524	-0.070823	-0.528524	-0.528524	-0.528524	-0.528524	-0.528524	-0.528524	-0.528524	-0.528524	-0.230325	-0.528524	-0.528524	2.03834
chr5-42423355-42425216	-0.598721	-0.598721	-0.598721	-0.598721	-0.598721	-0.598721	-0.598721	-0.598721	-0.598721	-0.598721	-0.598721	-0.598721	-0.598721	-0.598721	-0.598721	-0.598721	-0.275225	0.0776932	-0.317013	0.309295	-0.598721	-0.598721	0.0818277	-0.598721	-0.598721	-0.598721	-0.598721	-0.598721	-0.598721	-0.598721	-0.598721	-0.598721	-0.133302	0.154855	-0.598721	0.0231906	-0.598721	-0.598721	-0.598721	-0.598721	-0.598721	-0.598721	-0.598721	-0.598721	-0.598721	-0.598721	-0.169893	-0.598721	1.9398
chr8-24857327-24859657	-0.543346	-0.543346	-0.543346	-0.543346	-0.543346	-0.543346	-0.543346	-0.543346	-0.543346	-0.543346	-0.543346	-0.543346	-0.543346	-0.543346	-0.543346	-0.543346	-0.543346	-0.308073	-0.543346	-0.0587924	-0.543346	-0.543346	-0.543346	-0.543346	-0.543346	-0.543346	-0.543346	-0.543346	-0.543346	-0.543346	-0.543346	-0.543346	-0.0089262	-0.543346	-0.543346	-0.246714	-0.0632088	-0.543346	-0.543346	-0.543346	-0.543346	-0.543346	-0.543346	-0.543346	-0.543346	-0.543346	-0.249347	-0.543346	1.95863
chr12-14132942-14135487	-0.786933	-0.786933	-0.786933	-0.786933	-0.786933	-0.786933	-0.786933	-0.786933	-0.786933	0.751117	-0.786933	-0.786933	-0.786933	-0.786933	-0.786933	-0.786933	-0.306399	0.787555	-0.786933	0.963153	-0.330906	-0.191163	0.554401	-0.45796	-0.786933	-0.786933	-0.381816	-0.786933	-0.786933	-0.786933	0.0191652	-0.786933	0.36123	0.0910893	-0.52975	0.635102	-0.270374	-0.786933	-0.115377	-0.128586	0.0885925	-0.786933	-0.422138	-0.786933	-0.403434	-0.786933	-0.379084	-0.786933	1.68803
chr11-116450496-116452313	-1.03719	-0.729111	-1.03719	-1.03719	-0.636722	-0.642039	-1.03719	-0.404648	-0.0455501	0.771582	0.229187	-0.725146	0.383468	-0.533264	-0.745512	-0.502914	-1.03719	0.0412311	0.225688	0.688376	-0.327604	0.370963	0.576618	-1.03719	-1.03719	-0.338765	-0.711578	-0.637634	-1.03719	-0.133685	-0.453437	-0.538349	0.376663	-0.347292	-0.694051	0.91731	-0.601803	-1.03719	-0.456367	-0.538579	0.260162	-0.624907	-0.562964	-1.03719	-0.686326	-1.03719	-0.43079	-0.440679	1.57776
chr18-31802187-31804029	-1.00565	-0.637631	-1.00565	-0.731394	-0.419027	-0.265784	-0.678463	-0.191101	-0.324312	1.14463	-1.00565	-0.649365	0.384745	-0.579607	-0.431031	-0.155065	-0.322375	0.242102	-0.417316	1.16476	-1.00565	-0.0933795	0.763255	-1.00565	-1.00565	-0.462316	-1.00565	-0.459038	-1.00565	-1.00565	-0.742067	-0.569786	0.154458	-0.358116	-0.455135	0.343648	-0.297944	-1.00565	0.436375	0.0271217	0.0651285	-0.654786	-0.465902	-1.00565	-1.00565	-0.500762	0.331582	-1.00565	1.69303
chr11-117665862-117668580	-1.18055	-0.303284	-0.905192	-0.744517	-0.307621	-0.0617093	-0.719748	-0.443301	-0.571584	0.687942	-0.0720892	-0.730806	-0.0204213	-0.727968	-1.18055	-0.184153	0.0242384	-0.367241	0.375184	0.843163	-0.5257	-0.704147	0.423929	-0.44327	-0.561214	-1.18055	-0.840729	-0.789446	-0.403764	0.335488	0.245311	-1.18055	-0.037615	0.190515	-0.119416	0.789547	0.80106	-0.783896	-0.825967	-0.672875	0.165448	-0.688985	-0.544252	-0.75271	-0.907359	-1.18055	-0.652102	-0.671581	1.74632
chr17-43044222-43046646	-0.809305	-0.396457	-0.809305	-0.809305	-0.344275	-0.314212	-0.539655	-0.809305	-0.0313968	1.24594	-0.429743	-0.512521	0.109958	-0.229055	-0.809305	-0.226286	-0.809305	-0.493522	-0.0494027	-0.809305	-0.390532	-0.2459	-0.149628	-0.202858	-0.463891	-0.809305	-0.456875	-0.392863	-0.809305	-0.439102	-0.394194	-0.809305	-0.104492	-0.28742	-0.809305	0.746518	-0.116354	-0.809305	-0.210138	-0.809305	-0.0948299	-0.809305	-0.809305	-0.809305	-0.809305	-0.809305	-0.28078	-0.809305	1.8492
chr10-94827868-94829206	-0.589347	-0.589347	-0.589347	-0.589347	-0.25373	-0.589347	-0.589347	-0.589347	-0.589347	1.2361	-0.589347	-0.345801	-0.0940512	-0.589347	-0.589347	-0.589347	-0.589347	-0.589347	-0.589347	-0.589347	-0.589347	-0.589347	-0.0664868	-0.589347	-0.589347	-0.589347	-0.589347	-0.589347	-0.211694	-0.203036	-0.162929	-0.589347	-0.589347	-0.589347	-0.589347	-0.589347	-0.238391	-0.589347	-0.589347	-0.589347	-0.589347	-0.589347	-0.589347	-0.589347	-0.589347	-0.589347	-0.589347	-0.589347	2.35684
chr11-30606584-30608492	-0.690795	-0.690795	-0.690795	-0.690795	-0.690795	-0.690795	-0.690795	-0.450802	-0.690795	-0.690795	-0.690795	-0.690795	-0.690795	-0.690795	-0.690795	-0.690795	-0.279559	-0.34571	-0.690795	0.755713	-0.690795	-0.690795	1.14309	-0.690795	-0.690795	-0.690795	-0.690795	-0.690795	-0.690795	-0.380981	-0.690795	-0.690795	1.49755	0.321848	-0.690795	0.432563	-0.690795	-0.690795	0.940586	1.1029	-0.690795	-0.690795	-0.690795	-0.690795	-0.690795	-0.690795	-0.103532	-0.690795	1.8066
chr16-6068659-6070965	-0.615804	-1.07246	-0.668983	-0.831346	-0.238649	-0.525371	-0.71813	-0.334716	0.0747765	1.03248	-0.568738	-0.636669	0.856644	-0.721415	-1.07246	-1.07246	-0.457152	0.734043	-0.0512113	1.22194	-0.490003	0.324561	0.967701	-0.644484	-0.576409	-0.295057	-0.708244	-0.608562	-1.07246	-0.762606	-0.0244468	-1.07246	0.487189	-0.466916	-1.07246	0.170866	-0.659832	-1.07246	0.656169	0.356949	-0.367331	-0.593419	-0.593798	-1.07246	-1.07246	-1.07246	0.606377	-0.686505	1.78466
chr12-81330197-81331887	-0.630348	-0.356899	-0.630348	-0.630348	-0.630348	-0.320975	-0.630348	-0.630348	-0.630348	0.263639	-0.630348	-0.630348	-0.630348	-0.630348	-0.630348	-0.630348	-0.630348	0.291359	-0.630348	1.05702	-0.630348	-0.630348	-0.630348	-0.630348	-0.630348	-0.630348	-0.630348	-0.630348	-0.630348	-0.630348	-0.630348	-0.630348	0.902226	0.103115	-0.630348	0.54002	-0.630348	-0.630348	-0.630348	-0.630348	-0.630348	-0.630348	-0.630348	-0.630348	-0.630348	-0.630348	-0.200877	-0.630348	2.06137
chr16-54317596-54323854	-0.444921	-0.322312	-1.77129	0.345173	-0.352897	0.305074	-1.39388	0.48516	-1.08913	1.01282	-1.00822	0.925857	0.725406	0.218615	-0.210506	1.00794	-1.07002	0.214681	-0.0157204	-0.298485	1.02524	-0.517844	0.0171702	-0.424867	-0.203482	-1.0403	-0.763928	-0.585542	0.883633	-0.260359	-0.463768	-1.28721	-0.147193	0.750823	0.409078	0.573129	0.945188	-1.77129	-0.0732254	-1.21905	0.490766	-1.08652	0.133187	-1.77129	-0.460358	0.87961	-0.295539	-0.945124	0.813042
chr5-76248582-76250711	-0.891203	0.326258	-1.25156	-1.25156	-0.744804	0.212915	-0.568827	0.310274	1.15623	0.530604	-0.231365	-0.83724	-0.222245	-0.811378	-0.447672	1.66157	-0.464539	1.49217	-0.413666	1.04532	-0.851922	-0.819243	-0.0690764	-1.25156	-1.25156	-0.768657	-0.963	-1.25156	0.615667	0.890537	-0.36173	-1.25156	-0.670214	-0.0269419	1.07853	1.06646	1.29042	-0.645048	0.320974	-0.537412	1.67441	-0.900071	-0.492325	-1.25156	-1.25156	-1.25156	-0.956899	-0.513781	1.47181
chr17-21279055-21281861	-0.480791	0.0306712	-1.33047	-0.635333	0.343957	-0.615284	-0.6715	-0.798842	-0.255505	1.19434	-0.745527	0.38396	0.602186	0.245638	-1.33047	-0.308095	-0.865582	-1.33047	-0.105791	-0.160115	-0.248595	-0.468208	0.0148723	0.247791	-0.932158	-1.0477	-0.105287	-1.33047	0.12522	0.312999	0.688243	-0.985169	-0.710034	-1.33047	0.63691	0.429101	0.812575	-0.693741	-0.042377	0.0283693	-0.175037	-0.824876	-0.256362	-0.990623	-1.33047	-0.803045	-0.222582	0.573233	1.75391
chr1-47695968-47698381	-0.597575	-0.597575	-0.597575	-0.597575	-0.597575	-0.597575	-0.597575	-0.597575	-0.105419	0.539256	-0.597575	-0.597575	-0.597575	-0.597575	-0.597575	-0.597575	-0.597575	-0.597575	-0.597575	-0.237157	-0.218619	-0.0434868	-0.216758	-0.597575	-0.597575	-0.597575	-0.597575	-0.597575	-0.239328	-0.152909	-0.597575	-0.597575	-0.314927	-0.597575	-0.597575	-0.0151743	-0.268011	-0.597575	-0.597575	-0.597575	-0.597575	-0.597575	-0.597575	-0.597575	-0.597575	-0.597575	-0.302581	-0.597575	2.02943
chr1-228644720-228648255	-0.591297	-0.586311	-0.819071	-0.854453	-0.889207	-0.843231	-0.837426	-0.747034	-0.333662	1.38684	-0.377249	-0.793284	-0.597621	-0.392742	-0.241395	-0.72608	-0.488228	-0.475105	-0.197418	1.09576	-0.404634	-0.313557	0.195361	-0.734789	-0.845494	-1.20834	-0.607024	-0.399268	-0.66312	-0.117175	-0.674366	-0.503771	0.079042	0.297778	-0.535402	0.373438	-0.638952	-0.199288	-0.524916	-0.698871	-0.0446169	-0.561166	-0.85764	-0.80568	-0.404026	-0.868505	0.363189	-0.648775	1.05784
chr16-47176652-47178749	-0.622943	-0.622943	-0.622943	-0.622943	0.0805634	-0.622943	-0.622943	-0.622943	-0.622943	-0.622943	-0.622943	-0.622943	-0.622943	-0.116373	0.126475	-0.622943	-0.249139	-0.622943	-0.622943	-0.044165	0.127145	-0.111292	-0.622943	-0.622943	-0.622943	-0.622943	-0.622943	-0.622943	-0.622943	-0.622943	0.318869	-0.622943	0.395108	-0.622943	-0.622943	-0.622943	0.0134941	-0.622943	-0.622943	-0.622943	-0.622943	-0.622943	-0.622943	-0.622943	-0.622943	-0.622943	-0.151127	-0.622943	1.9791
chr2-75426140-75428321	-0.59814	-0.59814	-0.59814	-0.59814	-0.59814	-0.59814	-0.59814	-0.59814	-0.59814	0.4352	-0.59814	-0.320097	-0.59814	-0.59814	-0.59814	-0.59814	-0.246443	-0.59814	-0.59814	1.41211	-0.59814	-0.59814	-0.59814	-0.59814	-0.59814	-0.59814	-0.59814	-0.59814	-0.59814	-0.59814	-0.59814	-0.59814	-0.59814	-0.25914	-0.59814	0.0907357	-0.59814	-0.59814	-0.59814	-0.341136	-0.160426	-0.59814	-0.59814	-0.59814	-0.59814	-0.59814	-0.0866011	-0.59814	1.93552
chr18-57363511-57365099	-0.869454	-0.869454	-0.869454	-0.869454	-0.320504	-0.143559	-0.869454	-0.535888	-0.505647	1.07184	-0.869454	-0.591402	-0.0188131	-0.441241	-0.234976	-0.869454	-0.16546	-0.21319	-0.339413	0.215052	-0.869454	0.39624	0.738059	-0.869454	-0.869454	-0.869454	-0.869454	-0.869454	-0.323399	-0.869454	0.415858	-0.869454	0.378715	-0.048264	-0.869454	1.04275	0.0790361	-0.869454	-0.148223	-0.0897222	-0.575323	-0.869454	-0.43234	-0.869454	-0.869454	-0.869454	-0.338327	-0.534547	1.92831
chr17-59528538-59530437	-1.05348	0.0436543	-0.633423	-0.665699	-0.156362	-0.676748	-0.61485	-0.552376	-0.235793	1.35495	-0.407366	-1.05348	-0.371843	-0.585394	-1.05348	-0.13066	-0.349351	-0.725326	0.486864	-0.428016	-0.395185	-1.05348	0.0449035	0.375203	-1.05348	-0.600391	-0.797324	0.174836	-0.435326	-0.540908	0.182479	-1.05348	-0.0754656	-0.754485	-0.545706	0.277145	0.526763	-0.592117	-0.709844	-0.318692	0.362506	-0.482828	-0.378328	-0.76107	-1.05348	-0.71306	-0.561529	-0.643294	1.65171
chr5-78531333-78533780	-0.452224	-0.452224	-0.452224	-0.452224	-0.452224	-0.452224	-0.452224	-0.452224	-0.452224	-0.452224	-0.452224	-0.452224	-0.452224	-0.452224	-0.452224	-0.452224	0.23497	-0.452224	-0.452224	-0.452224	-0.452224	-0.452224	-0.452224	-0.452224	-0.452224	-0.452224	-0.452224	-0.452224	-0.452224	-0.452224	-0.452224	-0.452224	-0.452224	-0.153097	-0.452224	-0.452224	-0.452224	-0.452224	-0.452224	-0.452224	-0.452224	-0.452224	-0.452224	-0.452224	-0.452224	-0.452224	0.0399458	-0.452224	-0.452224
chr18-4453720-4456008	-1.25266	-1.25266	-0.2713	-0.928679	-0.335767	0.369685	-0.873531	-0.12967	-0.0996129	0.850894	-1.25266	-0.758186	0.168034	-0.899833	-0.749573	-0.241061	-0.685086	1.39256	-0.337076	1.066	-0.0440713	0.201701	0.671505	-0.0965033	-0.599624	0.411532	-0.587923	-0.141718	-1.25266	-0.849105	-0.987555	-0.931769	0.836714	-1.25266	0.0668158	0.224656	0.604791	-1.25266	1.2675	0.760695	-1.25266	-0.837815	-0.144095	-1.25266	-1.25266	-0.788117	0.312439	0.110484	1.4693
chr6-1378091-1380118	-0.877165	0.0660058	-0.520751	-0.877165	-0.613354	-0.877165	-0.877165	-0.635875	-0.106776	1.25673	-0.504479	-0.424746	-0.483221	-0.293549	-0.877165	-0.449785	-0.342982	-0.506389	0.162574	0.704658	-0.455963	-0.375865	0.00863039	-0.877165	-0.877165	-0.877165	-0.877165	-0.557781	-0.877165	-0.191536	0.113199	-0.877165	-0.183991	-0.877165	-0.506841	0.219676	0.0172535	-0.877165	-0.391267	-0.46742	0.331151	-0.382676	-0.260652	-0.877165	-0.877165	-0.877165	-0.106285	-0.615039	1.83299
chr6-10409841-10412650	-1.00128	-0.403655	-1.00128	-1.00128	-0.380153	-0.584133	-0.662364	-0.585968	0.0871848	1.40438	-0.421612	-0.62501	-0.0908944	-0.726566	-0.595648	-0.734402	-0.26211	0.153111	-0.159745	0.941488	0.141193	0.0343536	0.114693	-0.297162	-0.672436	-0.282468	-0.635084	-0.511781	-0.641883	-0.528091	0.183479	-1.00128	-0.4557	-0.392446	-0.655884	0.773331	0.000733292	-1.00128	-0.00136919	-0.710521	-0.494888	-0.615455	-1.00128	-1.00128	-0.667411	-1.00128	-0.430463	-1.00128	1.49363
chr15-79723871-79725812	-0.650191	0.116786	-0.714657	-0.991768	-0.235118	-0.593917	-0.991768	-0.387502	-0.269532	0.423438	-0.743637	-0.583127	0.187024	-0.316888	-0.991768	-0.613434	-0.184192	-0.54815	0.022013	0.482341	-0.459928	-0.991768	-0.188605	0.0209556	-0.653137	-0.272772	-0.519699	-0.19561	-0.706256	-0.439304	-0.0581982	-0.991768	0.711588	0.178068	-0.568263	0.2866	-0.0487925	-0.991768	-0.634927	-0.454324	-0.282627	-0.605845	-0.991768	-0.991768	-0.991768	-0.991768	-0.499277	-0.44041	2.01342
chr2-176931401-176933637	-0.359898	-0.0179439	-1.00821	-1.00821	0.0368901	-1.00821	-0.484415	-0.318695	-0.614616	1.14456	-0.39122	-1.00821	-0.509907	-1.00821	-0.6757	-1.00821	-0.613485	0.294661	0.263506	1.16593	-1.00821	-0.622483	0.718185	-0.397889	-0.533171	-1.00821	-1.00821	-0.122169	-1.00821	-0.652965	0.192268	-0.640259	0.277964	0.046157	-0.276835	0.784442	-0.392965	-0.457725	-0.441301	-0.399554	0.247443	-1.00821	-0.48028	-1.00821	-1.00821	-0.588056	-0.236881	-0.74593	1.62008
chr4-141676755-141678348	-0.528816	-0.528816	-0.528816	-0.528816	-0.528816	-0.528816	-0.528816	-0.528816	-0.528816	-0.528816	-0.528816	-0.528816	-0.528816	-0.528816	-0.528816	-0.528816	-0.240522	-0.291836	-0.528816	-0.528816	-0.528816	-0.528816	-0.159634	-0.528816	-0.528816	-0.528816	-0.528816	-0.528816	-0.528816	-0.528816	-0.528816	-0.528816	-0.528816	0.730813	-0.528816	-0.528816	-0.528816	-0.528816	-0.198998	-0.528816	-0.528816	-0.528816	-0.528816	-0.528816	-0.528816	-0.528816	-0.528816	-0.528816	2.93924
chr5-98108506-98110665	-0.458248	-0.458248	-0.458248	-0.458248	-0.458248	-0.458248	-0.458248	-0.458248	-0.458248	-0.458248	-0.458248	-0.458248	-0.458248	-0.458248	-0.458248	-0.458248	-0.458248	-0.0798218	-0.458248	-0.458248	-0.458248	-0.458248	-0.458248	-0.458248	-0.458248	-0.458248	-0.458248	-0.458248	-0.458248	-0.458248	-0.458248	-0.458248	-0.458248	-0.458248	-0.458248	-0.458248	-0.458248	-0.458248	-0.458248	-0.458248	-0.458248	-0.458248	-0.458248	-0.458248	-0.458248	-0.157728	-0.458248	-0.458248	1.86428
chr7-35292840-35295376	-0.824744	-0.0236193	-0.985918	-1.34273	-0.585549	-0.677795	-0.963102	-0.422471	-1.0365	0.441079	-0.672885	-0.438771	-0.0979904	-0.641146	-0.144275	-0.378101	0.60375	0.317123	0.355976	1.33791	-0.046219	-0.393375	0.193865	-0.0966043	-1.34273	-1.34273	-0.965157	-0.923404	-0.771731	-0.196155	0.299833	-1.34273	0.358382	0.305054	-0.714356	0.525793	0.293729	-0.523561	0.0306833	0.000278736	0.642488	-0.732387	-0.646564	-1.34273	-0.509957	-0.617693	0.0161976	-0.78119	1.46352
chr6-84562658-84564126	-0.731316	-0.731316	-0.731316	-0.731316	-0.731316	-0.376529	-0.731316	-0.489719	-0.731316	1.02898	-0.731316	-0.452667	-0.731316	-0.731316	-0.398579	-0.731316	-0.196454	-0.0194354	-0.310183	0.951197	-0.731316	-0.731316	0.369215	-0.423296	-0.731316	-0.731316	-0.731316	-0.320212	-0.731316	-0.731316	-0.431756	-0.731316	0.826847	-0.269212	-0.731316	0.505858	-0.29258	-0.731316	-0.35104	-0.274007	0.0850874	-0.731316	-0.731316	-0.731316	-0.731316	-0.731316	-0.731316	-0.731316	1.86861
chr13-33589769-33591635	-0.591623	-0.591623	-0.591623	-0.591623	-0.591623	-0.26355	-0.591623	-0.591623	-0.591623	0.378209	-0.591623	-0.17495	-0.591623	-0.591623	-0.591623	-0.591623	-0.591623	-0.320603	-0.591623	-0.591623	-0.591623	-0.591623	-0.591623	-0.201698	-0.591623	-0.591623	-0.591623	-0.591623	-0.591623	-0.591623	-0.591623	-0.591623	-0.187476	-0.591623	-0.591623	-0.591623	1.02439	-0.591623	-0.591623	-0.591623	0.176801	-0.591623	-0.591623	-0.591623	-0.591623	-0.591623	-0.0788588	-0.591623	2.16391
chr10-95326018-95328262	-1.06654	0.253116	-0.535695	-1.06654	0.159947	-1.06654	-0.760154	-0.396123	-0.331328	1.11717	0.185021	-1.06654	-0.437928	-0.234972	-1.06654	0.108204	0.159198	-0.288537	0.0501663	-0.474644	-0.480115	-0.387893	-0.391232	-0.361455	-0.737245	-1.06654	-1.06654	-0.700391	-0.0422561	-0.106728	0.269255	-1.06654	0.299099	-0.561775	0.249337	-0.460581	0.290618	-1.06654	-1.06654	-0.555063	1.24454	-0.494624	-0.522737	-0.734872	-1.06654	-0.363135	-0.475201	-0.47521	2.13546
chr1-63785053-63786559	-0.868097	0.291306	-0.868097	-0.868097	-0.410108	-0.868097	-0.868097	-0.418212	-0.868097	1.35508	-0.026413	-0.868097	-0.511684	-0.868097	-0.868097	-0.510343	-0.493275	0.103085	0.0919935	0.237523	-0.868097	-0.566181	-0.257246	-0.500877	-0.454549	-0.868097	-0.868097	-0.868097	-0.0215893	-0.140875	-0.129879	-0.868097	0.0556289	-0.498952	-0.509233	0.491386	0.166974	-0.868097	-0.498962	-0.868097	1.12139	-0.481731	-0.382244	-0.868097	-0.868097	-0.868097	-0.479497	-0.868097	1.53925
chr7-103968409-103970353	-0.872508	-0.518707	-0.872508	-0.872508	-0.872508	-0.615807	-0.872508	-0.57717	-0.258811	0.618662	-0.872508	-0.557893	0.528729	-0.872508	-0.872508	-0.872508	-0.872508	0.831462	-0.526213	1.16693	-0.872508	0.553593	0.90577	-0.53096	-0.872508	-0.872508	-0.872508	-0.321635	-0.872508	-0.499484	-0.262771	-0.872508	0.877093	0.673014	-0.501514	0.73636	-0.0774222	-0.872508	-0.277853	-0.226919	-0.142806	-0.562046	-0.602082	-0.872508	-0.872508	-0.872508	-0.281004	-0.872508	1.79177
chr6-85482256-85485170	-0.972838	0.225991	-1.02644	-1.08332	0.308025	-0.631412	-0.839703	-0.569601	-0.319433	1.40093	-0.777193	-0.973036	0.305005	-0.360275	-1.15348	-0.343293	0.185105	1.11368	-0.432252	0.552357	-0.879004	0.716676	-0.297058	-0.87972	-0.726412	-0.993318	-1.03909	-0.276169	-0.356251	-0.666385	0.0648554	-0.803775	1.00983	-0.21544	-0.440584	0.945319	0.0173802	-1.44761	-0.00429158	-0.810993	0.51186	-0.939283	0.0534522	-1.44761	-0.240981	-1.14675	0.29576	-0.303173	1.79786
chr2-54682316-54685305	-0.536754	0.140861	-0.536754	-0.536754	-0.536754	-0.536754	-0.536754	-0.536754	-0.536754	-0.536754	-0.536754	-0.536754	-0.536754	-0.536754	-0.536754	-0.536754	-0.536754	-0.536754	0.684295	-0.536754	-0.536754	-0.536754	0.486268	0.194165	-0.536754	-0.536754	-0.536754	-0.536754	-0.536754	-0.536754	0.244813	-0.536754	-0.536754	-0.536754	-0.536754	-0.536754	-0.193671	-0.536754	-0.536754	-0.536754	-0.536754	-0.536754	-0.536754	-0.536754	-0.536754	-0.536754	-0.536754	-0.536754	2.30901
chr3-55515922-55518655	-0.75905	-0.75905	-0.75905	-0.75905	0.378793	-0.75905	-0.75905	-0.75905	-0.75905	1.03542	-0.75905	-0.75905	-0.19885	-0.75905	-0.75905	-0.75905	-0.25711	-0.440576	-0.102969	0.319966	-0.75905	-0.223574	0.0775277	-0.0091038	-0.75905	-0.75905	-0.75905	-0.291444	-0.0406744	-0.339742	-0.436639	-0.75905	0.282704	-0.75905	-0.75905	0.522244	-0.385832	-0.75905	-0.357024	-0.75905	0.000586105	-0.75905	-0.75905	-0.75905	-0.75905	-0.417477	-0.226021	-0.75905	1.67829
chr17-13503612-13506310	-1.07883	0.366935	-0.479985	-1.07883	-0.497166	-0.623733	-0.583585	-0.374434	-0.354701	0.473795	-0.460327	-0.693035	0.183958	-1.07883	-0.176713	-0.318635	-0.320325	-0.538756	0.196005	-1.07883	-0.344033	-0.0217174	-0.477749	-0.29116	-0.759857	-1.07883	-0.82172	-0.0850538	-0.442095	-0.0588332	-0.371766	-0.513096	0.0203861	-0.660002	0.0720204	-0.0124606	0.0416314	-0.760236	-0.786653	-0.584443	0.549309	-0.557148	-0.183524	-1.07883	-0.283053	-1.07883	0.111043	-0.678186	2.15236
chr7-24322967-24325227	-0.822634	-0.822634	-0.822634	-0.822634	-0.822634	-0.822634	-0.822634	-0.822634	-0.147077	1.13396	-0.181367	-0.822634	-0.0834504	0.266316	-0.822634	-0.822634	-0.303421	-0.822634	-0.0871022	-0.405106	-0.46444	0.395435	0.856649	-0.490403	-0.38917	-0.435124	-0.822634	-0.822634	-0.0710182	-0.25533	-0.46679	-0.822634	-0.822634	-0.822634	-0.211491	1.25158	0.232973	-0.822634	-0.362628	-0.564507	-0.413915	-0.822634	-0.481305	-0.822634	-0.822634	-0.0959013	-0.410745	-0.822634	1.88907
chr16-31225802-31227616	-0.526528	1.59839	-1.13253	0.518945	-0.811519	-0.803806	0.167531	0.460596	-1.13253	1.36066	0.0481166	0.908428	-0.881897	-0.71626	-0.725555	0.661538	-1.13253	-0.813811	-0.662204	-0.827397	0.350978	-1.13253	-0.690663	0.578401	-1.13253	-0.785423	-0.650128	-1.13253	0.292235	0.431961	1.26823	0.181947	0.172516	-1.13253	1.08785	-1.13253	1.3793	-1.13253	-1.13253	0.179624	1.7556	-0.32454	-0.810898	-0.52632	-1.13253	-1.13253	-0.57948	0.339063	1.9077
chr15-73659589-73662141	-0.961002	-0.961002	-0.961002	-0.648646	-0.0406937	-0.426441	-0.539521	-0.00856484	-0.502034	1.00254	-0.52828	-0.423242	-0.54006	-0.606863	-0.475018	-0.509317	-0.167904	-0.588921	-0.413297	0.740963	-0.602787	-0.0195148	-0.041866	-0.48464	-0.48457	-0.961002	-0.670215	-0.500815	-0.637436	-0.472812	-0.423858	-0.961002	0.523296	-0.660751	-0.589375	0.451095	0.558051	-0.961002	-0.109471	-0.70286	-0.0675156	-0.573882	-0.587632	-0.961002	-0.961002	-0.961002	-0.596193	-0.609683	1.87072
chr11-27742987-27744939	-0.611255	-0.611255	-0.611255	-0.611255	-0.611255	-0.611255	-0.611255	-0.611255	-0.611255	-0.611255	-0.611255	-0.271614	-0.611255	-0.611255	0.10318	-0.611255	-0.611255	-0.611255	-0.611255	0.679977	-0.318751	-0.611255	0.108665	-0.611255	-0.611255	-0.611255	-0.611255	0.247835	-0.611255	-0.611255	0.419305	-0.611255	0.54837	-0.611255	-0.611255	-0.611255	-0.611255	-0.611255	0.0209526	-0.611255	-0.611255	-0.611255	-0.611255	-0.611255	-0.611255	-0.611255	-0.611255	-0.611255	1.82037
chr8-23260301-23262312	-0.420834	-0.462778	-0.738682	-0.738682	-0.269155	-0.738682	-0.738682	-0.738682	-0.267322	-0.377388	-0.00659654	-0.423428	-0.301344	-0.384428	-0.738682	-0.303893	-0.34267	-0.467024	-0.351343	-0.375775	0.210087	-0.0809455	-0.738682	-0.387323	-0.466698	-0.738682	-0.4478	-0.738682	-0.485655	-0.223787	-0.343124	-0.738682	-0.35146	-0.738682	-0.738682	0.584765	-0.253591	-0.738682	-0.738682	-0.738682	-0.230423	-0.29484	-0.738682	-0.738682	-0.738682	-0.367026	-0.738682	-0.0757766	2.01881
chr7-153583176-153585828	-1.82136	-1.18217	-0.0602964	-1.54434	-0.283827	0.267687	-0.528341	-0.036724	0.319773	-0.337081	-1.53884	-1.31088	1.22236	-0.937291	-0.633067	-0.697512	-0.789158	1.26255	-0.0115713	1.31521	-0.839415	0.458098	0.81251	0.142611	-0.0921132	0.748904	-0.637129	-0.0694847	-1.23263	-0.959384	-0.357358	-1.03267	0.72617	0.0637022	-0.870169	0.785836	0.164614	-0.640281	0.827087	0.634922	0.152634	-1.03876	-0.395046	-1.82136	-0.427102	-0.1033	0.165296	0.122382	1.49959
chr17-47300703-47302616	-0.748278	-0.199673	-0.748278	-0.748278	-0.748278	-0.748278	-0.748278	-0.360556	-0.181014	1.15403	-0.276944	-0.091476	-0.171882	-0.748278	-0.748278	-0.748278	-0.279744	-0.748278	-0.184733	0.191421	-0.306057	-0.300764	-0.748278	-0.343002	-0.748278	-0.748278	-0.748278	-0.748278	-0.330076	-0.748278	0.508465	-0.748278	-0.0283646	-0.748278	-0.155176	-0.265392	-0.0858147	-0.347509	-0.748278	-0.262223	-0.385417	-0.748278	-0.426349	-0.748278	-0.748278	-0.748278	-0.0748873	-0.748278	1.95652
chr14-38724009-38725881	-0.631131	-0.631131	-0.631131	-0.631131	-0.366082	-0.631131	-0.631131	-0.200077	-0.300476	0.801048	-0.631131	-0.631131	-0.631131	-0.173721	-0.631131	-0.631131	-0.631131	-0.0490126	-0.262627	-0.631131	-0.631131	-0.631131	-0.0183725	-0.631131	-0.631131	0.0909375	-0.3736	-0.631131	-0.631131	-0.631131	-0.260861	-0.631131	-0.631131	-0.631131	-0.631131	-0.631131	0.589639	-0.631131	-0.631131	-0.631131	-0.122445	-0.631131	-0.631131	-0.631131	-0.631131	0.00850954	-0.631131	-0.631131	2.15274
chr2-171671232-171675792	-0.727619	0.0307764	-0.727619	-0.727619	-0.185671	-0.727619	-0.727619	-0.727619	-0.378137	1.1539	-0.372598	-0.727619	-0.258165	-0.727619	-0.727619	-0.368674	-0.727619	-0.192412	0.221487	-0.156879	-0.727619	-0.401947	-0.727619	-0.727619	-0.727619	-0.727619	-0.727619	-0.727619	-0.727619	0.147974	0.00230183	-0.727619	-0.256825	-0.727619	-0.198614	-0.727619	0.128393	-0.727619	-0.727619	-0.727619	0.385681	-0.727619	-0.727619	-0.727619	-0.727619	-0.238833	-0.154099	-0.727619	2.01748
chr16-25702773-25704764	-0.698481	-0.698481	-0.698481	-0.698481	-0.18704	-0.698481	-0.698481	-0.698481	-0.698481	1.07645	-0.698481	-0.698481	-0.698481	-0.698481	-0.698481	-0.207113	-0.371203	-0.36845	-0.376608	0.826092	0.0746718	-0.698481	-0.290005	-0.215131	-0.698481	-0.698481	-0.698481	-0.698481	-0.698481	-0.385423	-0.0331472	-0.698481	-0.188651	-0.698481	-0.698481	0.100416	0.429956	-0.698481	-0.698481	-0.698481	-0.402609	-0.698481	-0.698481	-0.698481	-0.343587	-0.698481	-0.183899	-0.698481	1.96461
chr14-105992391-105996809	-0.182216	0.909663	0.175623	-0.738063	0.560772	-1.14971	-0.960147	-0.254525	0.437105	-0.0622691	-1.13125	0.124893	0.330787	-0.282669	-1.72862	0.489595	0.0169725	-0.743388	-0.493483	0.696902	0.677214	-0.49307	-0.142773	0.54596	-1.37103	-1.08561	-1.14921	-1.2138	0.408116	-0.195787	-0.0945465	-1.72862	0.39924	-1.22206	0.222173	0.529314	1.02496	-1.40938	-1.02156	-1.43643	0.412208	-0.40629	-1.26478	-0.715778	-0.867098	-0.289557	-0.155215	-1.00417	1.97132
chr2-88750808-88753310	-0.591192	-0.591192	-0.591192	-0.591192	-0.591192	-0.591192	-0.591192	-0.591192	-0.591192	0.651083	-0.591192	-0.591192	-0.591192	-0.591192	-0.591192	-0.591192	-0.591192	-0.591192	-0.591192	-0.591192	-0.591192	-0.288208	-0.182689	-0.591192	-0.591192	-0.591192	-0.591192	-0.591192	-0.591192	-0.591192	-0.591192	-0.591192	0.223135	-0.591192	-0.591192	0.636162	0.0417546	-0.591192	-0.591192	-0.591192	-0.591192	-0.591192	-0.285158	-0.591192	-0.591192	-0.591192	-0.591192	-0.591192	1.625
chr7-27222408-27225880	-0.591416	0.0748679	-0.591416	-0.591416	-0.591416	-0.591416	-0.0592399	-0.348864	-0.591416	0.415658	-0.591416	-0.591416	-0.591416	-0.591416	-0.591416	-0.591416	-0.591416	-0.591416	-0.104552	-0.591416	-0.591416	-0.591416	0.140533	-0.0523717	-0.591416	-0.591416	-0.591416	-0.591416	-0.591416	-0.591416	-0.106058	-0.591416	-0.591416	-0.290653	-0.591416	-0.129375	0.0941522	-0.226308	-0.591416	-0.591416	-0.256327	-0.174318	-0.591416	-0.152274	-0.591416	-0.102468	-0.591416	-0.591416	1.55922
chr19-34396131-34398443	-0.772443	-0.772443	-0.0482566	-0.772443	-0.333968	-0.772443	-0.499766	-0.772443	-0.406354	-0.247991	-0.772443	-0.472328	-0.772443	-0.772443	-0.772443	-0.0438433	-0.0813795	-0.338995	-0.114604	0.346544	-0.329785	-0.202714	-0.169951	-0.429673	-0.772443	-0.772443	-0.428758	0.0581432	-0.772443	-0.177521	-0.29771	-0.449758	0.0955972	-0.431306	-0.772443	-0.143039	-0.428353	-0.772443	-0.772443	-0.772443	-0.138334	-0.772443	-0.304481	-0.772443	-0.772443	-0.772443	-0.435434	-0.30765	2.34844
chr12-42982427-42984509	-0.535898	-0.535898	-0.535898	-0.535898	-0.535898	-0.535898	-0.535898	-0.535898	-0.535898	-0.535898	-0.535898	-0.535898	-0.535898	-0.535898	-0.535898	-0.535898	-0.535898	-0.535898	-0.535898	-0.535898	-0.535898	-0.535898	-0.535898	-0.535898	-0.535898	-0.535898	-0.535898	-0.535898	-0.535898	-0.535898	-0.535898	-0.535898	0.0900837	-0.535898	-0.535898	-0.235714	-0.535898	-0.535898	-0.535898	-0.535898	-0.535898	-0.535898	-0.535898	-0.535898	-0.535898	-0.535898	0.0577809	-0.535898	2.01755
chr17-37380352-37382638	-0.563309	0.830942	-0.56807	-0.906668	-0.282143	-0.906668	-0.484299	-0.503442	-0.540492	0.983524	-0.442324	-0.566319	-0.906668	-0.906668	-0.572482	-0.906668	-0.509952	-0.533804	0.0988841	-0.906668	-0.390111	-0.402545	-0.377979	0.0449753	-0.540901	-0.372429	-0.906668	-0.22271	-0.515161	-0.311604	-0.176212	-0.906668	-0.404271	-0.442551	-0.906668	0.291546	0.0068036	-0.541414	-0.427189	-0.906668	0.97352	-0.370831	-0.654795	-0.515012	-0.906668	-0.508351	-0.191935	-0.906668	2.06071
chr2-168148790-168151171	-0.557954	-0.557954	-0.557954	-0.557954	-0.557954	-0.557954	-0.557954	-0.557954	-0.557954	-0.0711115	-0.557954	-0.557954	-0.557954	-0.557954	-0.557954	-0.557954	-0.557954	-0.319787	-0.557954	-0.557954	-0.557954	-0.557954	-0.0186436	-0.557954	-0.557954	-0.557954	-0.557954	-0.557954	-0.557954	-0.557954	-0.557954	-0.557954	-0.272794	-0.557954	-0.557954	0.220545	-0.213718	-0.557954	-0.557954	-0.557954	-0.557954	-0.557954	-0.557954	-0.557954	-0.557954	-0.557954	-0.0429714	-0.557954	2.36232
chr4-81186683-81188589	-0.510524	-0.510524	-0.510524	-0.510524	-0.510524	-0.510524	-0.510524	-0.510524	-0.510524	-0.08208	-0.510524	-0.510524	-0.510524	-0.510524	-0.510524	-0.510524	-0.510524	-0.510524	-0.510524	-0.510524	-0.510524	0.0486032	-0.510524	-0.510524	-0.510524	-0.510524	-0.510524	-0.510524	-0.510524	-0.510524	-0.510524	-0.510524	-0.510524	-0.510524	-0.510524	-0.510524	-0.510524	-0.510524	-0.510524	-0.510524	-0.510524	-0.510524	-0.510524	-0.510524	-0.510524	-0.510524	-0.510524	-0.510524	2.62611
chr18-7116365-7118513	-0.876037	-0.326404	-0.876037	-0.578256	-0.876037	-0.419469	-0.876037	-0.142931	-0.494494	0.380714	-0.876037	-0.406505	-0.876037	-0.365694	-0.876037	-0.38958	-0.424075	-0.154544	-0.553766	1.38947	-0.582734	0.435123	0.132463	-0.507087	-0.876037	-0.876037	-0.876037	-0.624964	-0.876037	-0.501348	-0.455895	-0.876037	0.871349	0.750093	-0.615576	1.04203	-0.458627	-0.876037	-0.876037	-0.473753	-0.613677	-0.339854	-0.876037	-0.876037	-0.876037	-0.533246	0.258105	-0.474099	1.91224
chr7-158936335-158938660	-0.952141	0.0209641	-0.952141	-0.384056	-0.108348	-0.486387	-0.249712	-0.640018	-0.952141	0.903064	-0.952141	-0.671991	-0.304689	-0.952141	-0.617611	-0.312048	-0.105767	-0.188142	-0.952141	0.437912	-0.490127	-0.625896	0.119904	-0.418471	-0.432285	-0.952141	-0.255885	-0.0316054	-0.952141	-0.153878	-0.650967	-0.446755	-0.418374	-0.00275231	-0.952141	0.89383	0.370275	-0.952141	-0.206995	-0.659491	-0.327005	-0.507054	-0.563301	-0.952141	-0.952141	-0.440852	0.529643	-0.688268	2.07182
chr5-174158273-174159891	-0.885343	-0.467303	-0.885343	-0.885343	-0.885343	-0.118223	-0.885343	-0.38052	0.15057	1.2389	-0.885343	-0.885343	0.128795	-0.885343	-0.885343	-0.885343	-0.885343	-0.331524	0.307541	1.03583	-0.885343	-0.191887	-0.206526	-0.033067	-0.885343	1.75055	-0.627288	-0.885343	-0.885343	-0.885343	0.0442613	-0.286137	0.323504	0.464268	-0.885343	0.579106	-0.288616	-0.885343	-0.885343	-0.592673	-0.260163	-0.549417	-0.885343	-0.885343	-0.885343	-0.331137	-0.169826	-0.885343	1.46969
chr7-35296756-35298443	-0.542319	-0.180549	-0.861101	-0.861101	-0.287513	0.149105	-0.861101	-0.514877	-0.340118	0.781398	-0.861101	-0.509935	-0.609639	-0.861101	-0.861101	-0.861101	0.406208	-0.553781	-0.186506	1.30872	-0.861101	-0.861101	0.758754	-0.861101	-0.861101	-0.861101	-0.861101	-0.861101	-0.60733	-0.291911	-0.0337792	-0.861101	0.266699	0.564991	-0.48826	0.834218	0.489476	-0.861101	-0.217626	-0.861101	-0.157282	-0.376261	-0.589329	-0.861101	-0.861101	-0.861101	-0.861101	-0.861101	1.77011
chr16-19894781-19897499	-0.739964	-0.739964	-0.739964	-0.0714767	0.0319839	-0.383193	-0.739964	-0.30116	-0.739964	0.543084	-0.436051	-0.193511	-0.739964	-0.739964	-0.739964	-0.739964	-0.739964	-0.257039	-0.739964	0.11323	-0.739964	-0.213221	-0.274683	-0.237033	-0.739964	-0.739964	-0.739964	-0.278241	0.0710692	-0.144169	-0.297163	-0.266146	-0.433701	-0.739964	-0.739964	-0.739964	-0.172621	-0.739964	-0.739964	-0.207942	-0.0557944	-0.427935	-0.739964	-0.739964	-0.739964	-0.739964	-0.284682	-0.125493	2.2193
chr10-124901447-124903570	-0.678419	-0.678419	-0.678419	-0.678419	-0.250083	-0.678419	-0.678419	-0.678419	-0.328198	1.44643	-0.374459	-0.678419	-0.678419	-0.678419	-0.678419	-0.259799	-0.174317	-0.20747	0.0597252	-0.678419	-0.295638	-0.678419	-0.0210924	-0.678419	-0.678419	-0.678419	-0.678419	-0.678419	-0.192293	-0.678419	-0.321311	-0.392267	-0.678419	-0.678419	-0.678419	-0.152441	-0.147568	-0.678419	-0.678419	-0.678419	-0.36001	-0.342397	-0.678419	-0.678419	-0.678419	-0.678419	-0.340864	-0.678419	2.08017
chr5-172658924-172660509	-0.884505	-0.295729	-0.569744	-0.884505	-0.402992	-0.504833	-0.884505	-0.884505	-0.327626	1.3398	-0.367127	-0.884505	0.188636	-0.548506	-0.884505	-0.884505	-0.529982	0.445935	0.226191	0.643226	-0.884505	-0.884505	0.0965734	-0.478131	-0.884505	-0.884505	-0.884505	-0.884505	-0.502077	-0.275176	0.252923	-0.884505	0.539566	-0.583176	-0.1862	0.637422	-0.551582	-0.884505	-0.286698	-0.361252	-0.141116	-0.511884	-0.530459	-0.884505	-0.884505	-0.884505	-0.0288958	-0.884505	1.9061
chr16-19178788-19180911	-0.55194	-0.55194	-0.55194	-0.55194	-0.55194	-0.238763	-0.55194	-0.55194	-0.55194	-0.55194	-0.55194	-0.55194	-0.55194	-0.55194	-0.55194	-0.55194	-0.55194	-0.313459	-0.55194	-0.55194	-0.55194	-0.55194	-0.167233	-0.55194	-0.55194	-0.55194	-0.55194	-0.55194	-0.55194	-0.55194	-0.55194	-0.55194	-0.229467	-0.55194	-0.55194	0.163841	-0.0802238	-0.55194	-0.55194	-0.55194	-0.55194	-0.55194	-0.55194	-0.55194	-0.55194	-0.55194	-0.55194	-0.55194	2.18382
chr16-1382192-1384906	-0.722365	0.692005	-0.722365	-0.722365	-0.283109	-0.722365	-0.722365	-0.722365	-0.201182	1.04833	-0.722365	-0.0779268	-0.363952	-0.386345	-0.313885	-0.722365	-0.722365	-0.722365	-0.0316504	-0.358252	-0.205011	-0.195457	-0.313017	-0.412526	-0.722365	-0.722365	-0.722365	-0.722365	-0.722365	-0.192539	-0.18326	-0.722365	-0.196017	-0.722365	-0.722365	-0.0918401	-0.176801	-0.722365	-0.390445	-0.722365	-0.722365	-0.410238	-0.722365	-0.427655	-0.722365	-0.722365	-0.246608	-0.722365	2.36298
chr6-125282823-125284749	-0.581351	-0.581351	-0.581351	-0.581351	-0.581351	-0.581351	-0.581351	-0.284392	-0.581351	-0.581351	-0.581351	-0.581351	-0.581351	-0.581351	-0.581351	-0.581351	-0.581351	-0.581351	-0.581351	-0.581351	-0.581351	-0.581351	-0.581351	-0.581351	-0.581351	-0.581351	-0.581351	-0.581351	-0.581351	-0.267586	-0.581351	-0.581351	1.31904	-0.581351	-0.581351	0.321975	-0.261706	-0.581351	-0.0106318	-0.581351	-0.581351	-0.581351	-0.581351	-0.581351	-0.581351	-0.581351	-0.215164	-0.581351	1.91096
chr2-176949199-176951336	-0.717456	0.196417	-0.438385	-0.717456	-0.717456	-0.717456	-0.717456	-0.141407	-0.717456	0.822463	-0.163067	-0.437076	-0.139287	-0.717456	-0.382652	-0.717456	-0.362803	-0.717456	-0.182978	1.71972	-0.717456	-0.717456	0.0485511	-0.310933	-0.717456	-0.717456	-0.717456	-0.717456	-0.717456	-0.717456	-0.241732	-0.717456	-0.348027	-0.717456	-0.271448	0.336234	-0.384411	-0.717456	-0.717456	-0.717456	-0.0427169	-0.717456	-0.347568	-0.717456	-0.717456	-0.717456	-0.717456	-0.717456	1.48781
chr12-58158352-58160957	-0.557037	-0.557037	-0.557037	-0.557037	-0.557037	-0.557037	-0.557037	-0.24458	-0.248777	0.140424	-0.190983	-0.557037	-0.557037	-0.557037	-0.557037	-0.557037	-0.557037	-0.318415	-0.168195	-0.557037	-0.557037	-0.557037	-0.557037	-0.204315	-0.557037	-0.557037	-0.557037	-0.557037	-0.557037	-0.557037	-0.172484	-0.557037	-0.557037	-0.557037	-0.557037	-0.557037	0.0402864	-0.557037	-0.557037	-0.557037	-0.557037	-0.557037	-0.557037	-0.557037	-0.557037	-0.557037	-0.122029	-0.557037	2.32626
chr6-1392883-1394603	-0.263989	-0.355035	-0.266757	-0.814571	-0.343022	-0.814571	-0.365808	-0.517358	-0.814571	0.916844	-0.530901	-0.567688	-0.212896	-0.200192	-0.814571	-0.814571	-0.814571	-0.212578	-0.170742	0.343343	-0.814571	-0.210076	-0.0480461	-0.193349	-0.814571	-0.169591	-0.814571	-0.492577	-0.814571	-0.814571	-0.0178832	-0.814571	-0.390685	-0.179405	-0.34913	-0.0131841	0.0150684	-0.814571	-0.454964	-0.814571	-0.333225	-0.502139	-0.542429	-0.814571	-0.814571	-0.814571	-0.298385	-0.814571	1.98342
chr14-101922693-101926110	-0.693569	-0.302143	-1.04565	-1.25346	-0.242332	-0.501973	-0.420223	-0.0305513	-0.761606	1.03222	-0.644555	-0.908532	0.334408	-0.274446	-1.70257	-0.0951713	-0.10943	0.262577	0.25856	0.679218	-0.305847	0.0696933	-0.133282	0.0246583	-0.12946	-0.291684	-1.14765	-0.484935	-0.368834	-0.137503	0.639298	-0.729021	0.444115	-0.433657	-0.383922	0.461997	0.382591	-0.96751	-0.595859	-0.311606	0.594286	-0.729682	-0.715899	-1.25567	-1.13919	-0.821119	-0.464084	0.122393	1.54414
chr10-88122709-88124107	-0.763952	-0.374767	-0.355023	-0.388894	-0.281926	-0.763952	-0.396805	-0.763952	-0.763952	0.825433	-0.763952	-0.763952	-0.269581	-0.304947	-0.763952	-0.763952	-0.763952	-0.471249	-0.339907	-0.272279	0.330522	-0.303341	0.50772	-0.763952	-0.763952	-0.763952	-0.763952	-0.278238	-0.763952	-0.763952	-0.309593	-0.763952	0.457721	-0.255829	-0.763952	-0.0688015	0.130719	-0.763952	0.100444	-0.763952	-0.108436	-0.4081	-0.763952	-0.763952	-0.763952	-0.763952	-0.35012	-0.763952	2.46364
chr10-102497951-102500133	-0.703485	-0.703485	-0.703485	-0.703485	-0.703485	-0.703485	-0.703485	-0.366856	-0.703485	1.1166	-0.703485	-0.386832	-0.16305	-0.367092	-0.703485	-0.703485	-0.703485	-0.238008	-0.137751	0.624037	-0.703485	-0.703485	-0.345613	-0.119635	-0.703485	-0.703485	-0.703485	-0.703485	-0.703485	-0.240038	-0.703485	-0.703485	-0.323969	-0.703485	-0.703485	0.774886	-0.253991	-0.703485	-0.388142	-0.703485	0.413589	-0.426492	-0.703485	-0.703485	-0.703485	-0.257269	-0.2272	-0.703485	2.29246
chr16-22824463-22826654	-1.45433	-0.929195	-1.00187	-1.07914	0.017991	0.0716213	-0.85454	-0.243952	-0.356719	0.389258	-0.802239	-0.454071	-0.0482026	-0.852744	0.0272747	-0.321202	0.0232711	0.888919	0.311466	1.39033	-0.0903067	-0.0122613	0.733378	-0.528777	-0.975503	-1.08413	-1.05305	-0.869282	-0.830458	-0.950311	0.117591	-0.82225	0.580652	0.755387	-0.424589	0.717556	0.173103	-1.01949	-0.661797	0.101777	0.531915	-0.8784	-0.832538	-1.144	-0.838797	-0.834169	0.134482	-0.466623	1.75499
chr17-46702142-46704302	-0.492853	-0.492853	-0.492853	-0.492853	-0.492853	-0.492853	-0.492853	-0.492853	-0.492853	-0.492853	-0.492853	-0.492853	-0.492853	-0.492853	-0.492853	-0.492853	-0.492853	-0.492853	-0.492853	-0.492853	-0.492853	-0.492853	-0.492853	-0.492853	-0.492853	-0.492853	-0.492853	-0.492853	-0.492853	-0.492853	-0.492853	-0.492853	-0.492853	-0.492853	-0.492853	-0.492853	-0.492853	-0.492853	-0.492853	-0.492853	-0.492853	-0.492853	-0.492853	-0.492853	-0.492853	-0.492853	-0.492853	-0.492853	2.07907
chr7-100807049-100809728	-0.624838	-0.624838	-0.624838	-0.624838	-0.132108	-0.624838	-0.624838	-0.624838	-0.624838	0.281648	-0.624838	-0.624838	-0.130159	-0.624838	-0.624838	-0.624838	-0.624838	0.331763	-0.301753	-0.624838	-0.624838	-0.235936	-0.624838	-0.624838	-0.624838	-0.624838	-0.624838	-0.624838	-0.624838	-0.624838	-0.624838	-0.624838	-0.276206	-0.624838	-0.363719	0.134785	0.100919	-0.624838	-0.181149	-0.624838	-0.624838	-0.624838	-0.259549	-0.624838	-0.624838	-0.25134	-0.624838	-0.624838	2.06297
chr13-109147578-109149498	-0.575818	-0.575818	-0.575818	-0.575818	-0.575818	-0.575818	-0.575818	-0.575818	-0.575818	-0.575818	-0.575818	-0.575818	-0.575818	-0.575818	-0.575818	-0.575818	-0.575818	-0.575818	-0.289741	-0.196259	-0.575818	-0.575818	-0.575818	-0.575818	-0.575818	-0.575818	-0.230957	-0.575818	-0.575818	-0.575818	-0.575818	-0.575818	1.42997	-0.110224	-0.575818	-0.575818	-0.575818	-0.575818	-0.575818	-0.575818	-0.575818	-0.575818	-0.575818	-0.575818	-0.575818	-0.202316	-0.184397	-0.575818	1.81493
chr9-14312648-14314580	-0.92569	-0.0731346	-0.92569	-0.598699	-0.659481	-0.147873	-0.92569	-0.355188	-0.92569	1.28024	-0.467382	-0.92569	0.875128	-0.92569	-0.92569	-0.339453	-0.472466	0.328743	-0.00159418	0.899969	-0.92569	-0.92569	0.409836	0.388364	-0.92569	-0.639369	-0.92569	-0.92569	-0.586536	-0.64709	0.0830173	-0.92569	0.435924	-0.481867	-0.92569	0.642761	0.481883	-0.92569	-0.381013	-0.593852	0.0879299	-0.92569	-0.92569	-0.92569	-0.92569	-0.348682	0.131474	-0.319897	1.67386
chr5-76939161-76942006	-0.912711	-0.257058	-0.535358	-0.585693	-0.35824	-0.912711	-0.570741	-0.479733	-0.111013	0.998642	-0.086727	-0.912711	-0.224351	-0.494076	-0.443285	-0.912711	-0.201637	-0.523928	0.749779	-0.257424	-0.449545	-0.0721592	-0.113191	0.0250333	-0.458094	-0.912711	-0.501252	-0.912711	-0.320993	-0.395084	0.298076	-0.912711	-0.912711	-0.276912	-0.0267857	0.33423	-0.321952	-0.912711	-0.450085	-0.653114	-0.0898628	-0.912711	-0.912711	-0.912711	-0.912711	-0.512991	-0.912711	-0.521161	1.32848
chr3-170135987-170138590	-0.676634	-0.429377	-1.12492	-0.039698	-0.218804	-0.613506	-0.757357	-0.469153	-0.420814	1.01692	-0.269381	-0.690058	-0.475747	-0.812174	-0.598099	-0.354384	-0.0445231	-0.0439516	0.294165	0.976366	-0.661678	-0.585901	0.307706	-0.3323	-1.12492	-1.12492	-1.12492	-0.839443	-0.467749	-0.0209064	0.101183	-1.12492	-0.144065	-0.489017	-0.707677	0.366502	-0.383717	-0.658931	-0.571098	-0.831493	0.441831	-0.612856	-0.130149	-0.790666	-0.705873	-1.12492	-0.38725	-1.12492	1.84029
[truncated: 2,208 more rows]
[truncated: 17 more columns]

## Sheet: FigS1C
	AML0100	AML0101	AML0102	AML0103	AML0104	AML0105	AML0106	AML0107	AML0108	AML0109	AML0110	AML0111	AML0112	AML0113	AML0114	AML0115	AML0116	AML0117	AML0118	AML0119	AML0120	AML0121	AML0122	AML0123	AML0124	AML0125	AML0126	AML0127	AML0128	AML0129	AML0130	AML0131	AML0132	AML0133	AML0134	AML0135	AML0136	AML0137	AML0138	AML0139	AML0140	AML0141	AML0142	AML0143	AML0144	AML0145	AML0146	AML0147	DD142
[truncated: 66 more rows]
[truncated: 17 more columns]

[truncated: 45 more sheets: Fig1C, Fig2A, Fig2C,D, Fig2E, Fig2F, Fig3A, Fig3B, Fig3C, Fig3D, Fig3E, Fig4A,C, Fig4B, Fig5A, Fig5B, Fig5C, Fig5D, Fig6A, Fig6C, Fig6D, Fig6E …]
